# Supplementary material for: Spiral phyllotaxis predicts left-right asymmetric growth and style deflection in mirror-image flowers of Cyanella alba
Source: Nat Commun. 2025 Apr 18;16:3695. doi: 10.1038/s41467-025-58803-5 (PMC12008388; doi:10.1038/s41467-025-58803-5)
Supplement: Supplementary file 3 — Supplementary Data 1 [file 41467_2025_58803_MOESM3_ESM.xlsx]

## Sheet: SuppData1
Genes upregulated in R-buds
Gene ID	Average normalized count	log2FoldChange(R/L)	FDR	Annotation
DN39369_c0_g1	23.2126	2.35882	6.62e-05	mercator4v6.0: not classified | prot-scriber: no annotation | swissprot: no annotation
DN19401_c0_g1	28.7766	2.20334	9.09e-05	mercator4v6.0: not classified | prot-scriber: diox n domain containing protein | swissprot: no annotation
DN42475_c0_g1	7.59608	4.31733	0.000111258	mercator4v6.0: component *(NDC80) of NDC80 outer kinetochore complex | prot-scriber: arath kinetochore protein ndc | swissprot: no annotation
DN1417_c1_g1	39.851	2.74596	0.000121129	mercator4v6.0: not classified | prot-scriber: flavonoid 3 monooxygenase | swissprot: no annotation
DN58657_c0_g1	5.71581	5.58529	0.000765734	mercator4v6.0: not classified | prot-scriber: no annotation | swissprot: no annotation
DN25314_c0_g1	12.9033	3.72639	0.000966092	mercator4v6.0: not classified | prot-scriber: no annotation | swissprot: no annotation
DN60484_c0_g1	6.78004	4.27809	0.000991105	mercator4v6.0: not classified | prot-scriber: aldose 1 glucose phosphate epimerase | swissprot: no annotation
DN70098_c0_g1	5.7412	4.90152	0.00140523	mercator4v6.0: not classified | prot-scriber: integrase catalytic domain containing protein | swissprot: Retrovirus-related Pol polyprotein from transposon RE1
DN8476_c0_g1	428.05	1.19976	0.00141475	mercator4v6.0: serine-glyoxylate transaminase, asparagine aminotransaminase *(AGT), EC 2.6 transferase transferring nitrogenous group | prot-scriber: serine glyoxylate aminotransferase alanine pyruvate | swissprot: Serine--glyoxylate aminotransferase
DN13692_c0_g1	107.479	1.199	0.00164363	mercator4v6.0: EC 3.4 hydrolase acting on peptide bond (peptidase) | prot-scriber: no annotation | swissprot: no annotation
DN76721_c0_g1	7.742	3.637	0.00177565	mercator4v6.0: not classified | prot-scriber: no annotation | swissprot: no annotation
DN31442_c0_g1	3.92937	5.28107	0.00186573	mercator4v6.0: not classified | prot-scriber: no annotation | swissprot: no annotation
DN71312_c0_g1	40.0133	3.33155	0.00206272	mercator4v6.0: not classified | prot-scriber: no annotation | swissprot: no annotation
DN42147_c0_g1	4.42392	5.39589	0.00207706	mercator4v6.0: not classified | prot-scriber: no annotation | swissprot: no annotation
DN8972_c13_g1	31.6163	2.4585	0.00207706	mercator4v6.0: not classified | prot-scriber: no annotation | swissprot: no annotation
DN4023_c1_g1	30.0338	2.29788	0.00249042	mercator4v6.0: not classified | prot-scriber: protein kinase domain containing | swissprot: no annotation
DN78976_c0_g1	39.6261	2.01551	0.00255967	mercator4v6.0: not classified | prot-scriber: ab hydrolase domain containing protein | swissprot: no annotation
DN23447_c0_g1	21.0981	2.51044	0.00277381	mercator4v6.0: not classified | prot-scriber: no annotation | swissprot: no annotation
DN23820_c0_g1	75.0866	1.13793	0.00523758	mercator4v6.0: not classified | prot-scriber: subtilisin protease sbt | swissprot: Subtilisin-like protease SBT1.8
DN19944_c0_g2	18.6818	1.75431	0.00608714	mercator4v6.0: not classified | prot-scriber: peroxidase | swissprot: no annotation
DN101474_c0_g1	8.71012	3.3102	0.00612957	mercator4v6.0: not classified | prot-scriber: no annotation | swissprot: no annotation
DN54124_c0_g1	16.9013	4.07393	0.00741368	mercator4v6.0: not classified | prot-scriber: linoleate 9s lipoxygenase | swissprot: no annotation
DN28876_c0_g1	70.496	1.3078	0.00926785	mercator4v6.0: not classified | prot-scriber: protein flowering locus t | swissprot: no annotation
DN418804_c0_g1	10.761	2.50149	0.0109893	mercator4v6.0: not classified | prot-scriber: fe2og dioxygenase domain containing protein | swissprot: no annotation
DN59104_c0_g1	19.3181	2.59079	0.0109899	mercator4v6.0: not classified | prot-scriber: no annotation | swissprot: no annotation
DN34260_c0_g1	14.0632	1.66721	0.0156773	mercator4v6.0: not classified | prot-scriber: aai domain containing protein | swissprot: Lipid transfer protein EARLI 1
DN28894_c0_g1	4.94678	5.04945	0.0169497	mercator4v6.0: not classified | prot-scriber: no annotation | swissprot: Probable inactive leucine-rich repeat receptor kinase XIAO
DN20598_c0_g1	14.0965	2.49341	0.0179736	mercator4v6.0: not classified | prot-scriber: kinesin motor domain containing protein | swissprot: Kinesin-like protein KIN-13A
DN23916_c0_g1	5.69598	4.24749	0.0185881	mercator4v6.0: not classified | prot-scriber: pentatricopeptide repeat containing protein | swissprot: Pentatricopeptide repeat-containing protein At4g16835, mitochondrial
DN237653_c0_g1	11.3868	5.99445	0.0208282	mercator4v6.0: not classified | prot-scriber: osmotin protein | swissprot: Osmotin-like protein
DN47371_c0_g1	36.2774	1.10767	0.0214433	mercator4v6.0: not classified | prot-scriber: no annotation | swissprot: no annotation
DN43987_c0_g1	16.0393	1.99886	0.0217008	mercator4v6.0: not classified | prot-scriber: protein kinase domain containing | swissprot: no annotation
DN200697_c0_g1	4.35166	4.82999	0.0228709	mercator4v6.0: not classified | prot-scriber: cytochrome c oxidase subunit 5b 2 mitohondrial protein | swissprot: no annotation
DN65908_c0_g1	14.7954	3.79469	0.023101	mercator4v6.0: not classified | prot-scriber: no annotation | swissprot: no annotation
DN94109_c0_g1	63.2351	1.21339	0.0238793	mercator4v6.0: not classified | prot-scriber: no annotation | swissprot: no annotation
DN794_c10_g1	3.1414	4.35263	0.0268382	mercator4v6.0: not classified | prot-scriber: no annotation | swissprot: no annotation
DN78056_c0_g1	4.17325	3.89708	0.0304997	mercator4v6.0: not classified | prot-scriber: gag pol yprotein | swissprot: no annotation
DN59463_c0_g1	3.81698	4.38752	0.0312483	mercator4v6.0: not classified | prot-scriber: matrin type domain containing protein | swissprot: no annotation
DN23015_c0_g1	4.82543	4.30032	0.0344693	mercator4v6.0: transcription factor *(YABBY) | prot-scriber: specific transcription factor yabby protein | swissprot: no annotation
DN30189_c0_g1	9.06987	3.06114	0.0354223	mercator4v6.0: not classified | prot-scriber: diphosphomevalonate decarboxylase mvd peroxisomal | swissprot: no annotation
DN61591_c0_g1	9.491	2.82771	0.0364827	mercator4v6.0: not classified | prot-scriber: cchc type domain containing protein | swissprot: no annotation
DN78444_c4_g1	11.8316	1.38934	0.0409383	mercator4v6.0: not classified | prot-scriber: no annotation | swissprot: no annotation
DN4105_c0_g1	228.221	0.876011	0.0415167	mercator4v6.0: not classified | prot-scriber: lysosomal pro x carboypeptidase | swissprot: no annotation
DN15481_c0_g1	5.41369	3.57454	0.0424997	mercator4v6.0: not classified | prot-scriber: no annotation | swissprot: no annotation
DN15099_c0_g1	241.655	0.993545	0.0424997	mercator4v6.0: not classified | prot-scriber: heat shock protein 90 | swissprot: Heat shock protein 90-2
DN23170_c1_g1	7.35217	2.20817	0.0428768	mercator4v6.0: not classified | prot-scriber: no annotation | swissprot: no annotation
DN134114_c0_g1	2.52431	3.8734	0.0429724	mercator4v6.0: not classified | prot-scriber: chloride channel protein | swissprot: no annotation
DN12391_c0_g1	27.8594	1.15997	0.0451293	mercator4v6.0: not classified | prot-scriber: no annotation | swissprot: no annotation
DN14646_c6_g1	24.8994	2.15792	0.0464862	mercator4v6.0: not classified | prot-scriber: no annotation | swissprot: no annotation
DN44844_c0_g1	5.2022	3.54657	0.0483035	mercator4v6.0: not classified | prot-scriber: no annotation | swissprot: no annotation
DN32745_c0_g1	47.4981	1.49695	0.0488761	mercator4v6.0: not classified | prot-scriber: serine carboxypeptidase | swissprot: Serine carboxypeptidase 1
DN480_c0_g1	913.637	0.927382	0.0488761	mercator4v6.0: not classified | prot-scriber: no annotation | swissprot: no annotation
Genes upregulated in L-buds
Gene ID	Average normalized count	log2FoldChange(R/L)	FDR	Annotation
DN35247_c3_g1	278.488	-26.9466	1.17e-14	mercator4v6.0: not classified | prot-scriber: no annotation | swissprot: no annotation
DN18406_c1_g1	58.5248	-24.7529	2.7e-12	mercator4v6.0: not classified | prot-scriber: no annotation | swissprot: no annotation
DN4062_c0_g2	63.8769	-24.879	2.7e-12	mercator4v6.0: not classified | prot-scriber: no annotation | swissprot: no annotation
DN25611_c0_g1	39.3782	-24.2825	7.71e-12	mercator4v6.0: not classified | prot-scriber: no annotation | swissprot: no annotation
DN15164_c0_g1	37.4393	-24.1316	9.39e-12	mercator4v6.0: not classified | prot-scriber: no annotation | swissprot: no annotation
DN32104_c0_g1	32.8348	-23.9938	1.15e-11	mercator4v6.0: not classified | prot-scriber: protein rae | swissprot: no annotation
DN22532_c0_g1	15.1896	-22.4119	1.11e-09	mercator4v6.0: not classified | prot-scriber: no annotation | swissprot: no annotation
DN179424_c0_g1	6.74235	-21.4864	1.04e-08	mercator4v6.0: not classified | prot-scriber: no annotation | swissprot: no annotation
DN328199_c0_g1	9.47833	-5.02578	9.14e-08	mercator4v6.0: RING-H2-class ATL-subclass E3 ubiquitin ligase | prot-scriber: ring type domain containing protein | swissprot: RING-H2 finger protein ATL80
DN25472_c0_g1	5.66501	-5.53963	4.06e-06	mercator4v6.0: not classified | prot-scriber: no annotation | swissprot: no annotation
DN11346_c0_g1	451.897	-1.23016	9.09e-05	mercator4v6.0: not classified | prot-scriber: heat shock protein hsp 90 alpha | swissprot: Heat shock protein 81-1
DN11921_c0_g1	63.7307	-1.38188	0.000159486	mercator4v6.0: not classified | prot-scriber: no annotation | swissprot: no annotation
DN121322_c0_g1	4.68221	-5.38208	0.000159486	mercator4v6.0: not classified | prot-scriber: no annotation | swissprot: no annotation
DN18715_c0_g1	4194.2	-0.8595	0.000440772	mercator4v6.0: circadian clock transcriptional co-activator *(LNK1/2) | prot-scriber: protein lnk | swissprot: Protein LNK2
DN19343_c0_g2	41.6488	-2.35893	0.000991105	mercator4v6.0: not classified | prot-scriber: low temperature induced kda protein | swissprot: Low-temperature-induced 65 kDa protein
DN300146_c0_g1	12.0303	-3.00771	0.000991105	mercator4v6.0: not classified | prot-scriber: no annotation | swissprot: no annotation
DN61021_c0_g1	3.73791	-5.21084	0.00186078	mercator4v6.0: not classified | prot-scriber: no annotation | swissprot: no annotation
DN85530_c0_g1	91.9762	-0.929092	0.00186573	mercator4v6.0: not classified | prot-scriber: arath zinc finger ccch domain containing protein | swissprot: Zinc finger CCCH domain-containing protein 30
DN3018_c3_g1	6.53809	-3.29968	0.00205309	mercator4v6.0: not classified | prot-scriber: no annotation | swissprot: no annotation
DN31672_c0_g1	35.9281	-1.20131	0.00207706	mercator4v6.0: not classified | prot-scriber: annexin | swissprot: no annotation
DN34191_c0_g1	13.2434	-3.13602	0.00207706	mercator4v6.0: not classified | prot-scriber: trna his guanylyltransferase | swissprot: no annotation
DN377821_c0_g1	8.09475	-3.13632	0.00521064	mercator4v6.0: not classified | prot-scriber: no annotation | swissprot: no annotation
DN2360_c5_g1	375.392	-0.601769	0.00523758	mercator4v6.0: not classified | prot-scriber: cchc type domain containing protein | swissprot: no annotation
DN53143_c0_g1	18.7312	-2.57778	0.00541992	mercator4v6.0: not classified | prot-scriber: no annotation | swissprot: no annotation
DN68640_c0_g1	20.4134	-3.68126	0.00676149	mercator4v6.0: not classified | prot-scriber: no annotation | swissprot: no annotation
DN24569_c0_g1	460.922	-3.17668	0.00741368	mercator4v6.0: not classified | prot-scriber: protein kinase domain containing | swissprot: Probable LRR receptor-like serine/threonine-protein kinase At4g36180
DN37865_c0_g1	34.2614	-1.62128	0.00775195	mercator4v6.0: WRKY33-activating protein *(SIB) | prot-scriber: vq domain containing protein | swissprot: no annotation
DN18635_c0_g1	29.0916	-1.43848	0.0109899	mercator4v6.0: not classified | prot-scriber: fad binding pcmh type domain containing protein | swissprot: Delta(24)-sterol reductase
DN9636_c0_g1	186.78	-1.45069	0.0109899	mercator4v6.0: not classified | prot-scriber: peptidase a1 domain containing protein | swissprot: no annotation
DN14640_c2_g1	21.5598	-2.5342	0.0118617	mercator4v6.0: not classified | prot-scriber: reverse transcriptase ty copia pe domain containing protein | swissprot: Retrovirus-related Pol polyprotein from transposon RE1
DN353800_c0_g1	32.1473	-2.12229	0.0121829	mercator4v6.0: not classified | prot-scriber: no annotation | swissprot: no annotation
DN112736_c0_g1	4.65914	-4.056	0.0145475	mercator4v6.0: not classified | prot-scriber: no annotation | swissprot: no annotation
DN97167_c0_g1	9.58137	-3.0074	0.0148968	mercator4v6.0: not classified | prot-scriber: dde tnp domain containing protein | swissprot: no annotation
DN85149_c0_g1	6.40469	-4.67462	0.0148968	mercator4v6.0: not classified | prot-scriber: 60s ribosomal protein l4 1 | swissprot: no annotation
DN1_c3_g1	31.603	-1.287	0.0169497	mercator4v6.0: not classified | prot-scriber: no annotation | swissprot: no annotation
DN65877_c0_g1	9.71343	-2.72034	0.0169497	mercator4v6.0: not classified | prot-scriber: integrase catalytic domain containing protein | swissprot: no annotation
DN8829_c0_g1	147.504	-0.723728	0.0208282	mercator4v6.0: not classified | prot-scriber: no annotation | swissprot: no annotation
DN6489_c0_g4	249.442	-0.871851	0.0218885	mercator4v6.0: not classified | prot-scriber: heat shock cognate kda protein | swissprot: Heat shock cognate 70 kDa protein 2
DN76268_c0_g1	8.0206	-3.02995	0.0223717	mercator4v6.0: not classified | prot-scriber: chlorophyll a b inding protein 1 chloroplstic | swissprot: Chlorophyll a-b binding protein 3C, chloroplastic
DN122876_c0_g1	3.14396	-4.85991	0.0238793	mercator4v6.0: not classified | prot-scriber: no annotation | swissprot: no annotation
DN14245_c0_g1	497.827	-2.99026	0.0244244	mercator4v6.0: defensin *(PDF2) | prot-scriber: defensin amp 2 protein | swissprot: no annotation
DN12298_c0_g1	181.519	-2.5439	0.0253816	mercator4v6.0: not classified | prot-scriber: no annotation | swissprot: no annotation
DN113519_c0_g1	6.79951	-6.13161	0.0256268	mercator4v6.0: not classified | prot-scriber: no annotation | swissprot: no annotation
DN1258_c0_g1	481.96	-3.45938	0.0277661	mercator4v6.0: not classified | prot-scriber: no annotation | swissprot: no annotation
DN246586_c0_g1	3.66859	-3.99229	0.0277661	mercator4v6.0: not classified | prot-scriber: no annotation | swissprot: no annotation
DN80612_c0_g1	3.16393	-3.82656	0.028392	mercator4v6.0: not classified | prot-scriber: no annotation | swissprot: no annotation
DN42330_c0_g1	2.76984	-4.51791	0.028392	mercator4v6.0: not classified | prot-scriber: no annotation | swissprot: no annotation
DN14681_c0_g1	16.4828	-2.10511	0.0291476	mercator4v6.0: not classified | prot-scriber: protein kinase domain containing | swissprot: no annotation
DN31100_c0_g1	11.2025	-1.61627	0.0294566	mercator4v6.0: not classified | prot-scriber: no annotation | swissprot: no annotation
DN4189_c2_g2	7.24944	-5.6051	0.0294566	mercator4v6.0: not classified | prot-scriber: no annotation | swissprot: no annotation
DN24997_c0_g1	12.822	-1.88098	0.0307342	mercator4v6.0: not classified | prot-scriber: no annotation | swissprot: no annotation
DN184083_c0_g1	215.115	-1.27568	0.0312483	mercator4v6.0: not classified | prot-scriber: no annotation | swissprot: no annotation
DN232915_c0_g1	23.2404	-7.38415	0.0318649	mercator4v6.0: not classified | prot-scriber: gdsl esterase lipase | swissprot: GDSL esterase/lipase At1g71691
DN7370_c1_g2	909.588	-0.834946	0.0356667	mercator4v6.0: not classified | prot-scriber: atp dependent 6 phosphofructokinase | swissprot: no annotation
DN54388_c0_g1	40.0457	-2.01228	0.0356667	mercator4v6.0: not classified | prot-scriber: rnase h type domain containing protein | swissprot: Putative ribonuclease H protein At1g65750
DN76671_c0_g1	13.1319	-3.8256	0.0362913	mercator4v6.0: not classified | prot-scriber: no annotation | swissprot: no annotation
DN115647_c0_g1	14.2801	-2.27725	0.037464	mercator4v6.0: not classified | prot-scriber: no annotation | swissprot: no annotation
DN279507_c0_g1	22.8101	-2.19201	0.0395941	mercator4v6.0: small subunit of ribulose-1,5-bisphosphat carboxylase/oxygenase heterodimer | prot-scriber: ribulose bisphosphate carboxylase small subunit chloroplastic 1 4 | swissprot: Ribulose bisphosphate carboxylase small subunit, chloroplastic 6
DN1526_c0_g1	110.287	-11.3788	0.0395941	mercator4v6.0: not classified | prot-scriber: no annotation | swissprot: no annotation
DN29676_c0_g1	19.8236	-1.60831	0.0412788	mercator4v6.0: not classified | prot-scriber: no annotation | swissprot: no annotation
DN49571_c0_g1	18.3501	-1.79398	0.0428768	mercator4v6.0: not classified | prot-scriber: pentatricopeptide repeat containing protein | swissprot: Pentatricopeptide repeat-containing protein At2g22070
DN25063_c0_g1	8.91353	-3.30806	0.0428768	mercator4v6.0: not classified | prot-scriber: no annotation | swissprot: no annotation
DN13706_c0_g1	77.8838	-1.39589	0.0430794	mercator4v6.0: acid phosphatase storage protein | prot-scriber: stem kda glycoprotein | swissprot: no annotation
DN72748_c0_g1	23.7016	-2.3979	0.0430794	mercator4v6.0: not classified | prot-scriber: mekhla domain containing protein | swissprot: no annotation
DN111157_c0_g1	2.45161	-4.69974	0.0430794	mercator4v6.0: not classified | prot-scriber: dlh domain containing protein | swissprot: no annotation
DN11767_c0_g1	146.906	-1.04096	0.0435186	mercator4v6.0: not classified | prot-scriber: nudix hydrolase domain containing protein | swissprot: Nudix hydrolase 8
DN38282_c0_g1	17.9726	-2.6118	0.0435186	mercator4v6.0: not classified | prot-scriber: no annotation | swissprot: no annotation
DN118116_c0_g1	39.9692	-1.49162	0.0436137	mercator4v6.0: not classified | prot-scriber: no annotation | swissprot: no annotation
DN110603_c0_g1	4.8351	-4.45079	0.0436137	mercator4v6.0: not classified | prot-scriber: endo exonuclease phosphatase domain containing protein | swissprot: no annotation
DN50757_c0_g1	9.79407	-2.03041	0.0439188	mercator4v6.0: not classified | prot-scriber: no annotation | swissprot: no annotation
DN385470_c0_g1	3.2328	-4.77777	0.0451293	mercator4v6.0: not classified | prot-scriber: no annotation | swissprot: no annotation
DN26864_c0_g1	69.5379	-1.53882	0.0457905	mercator4v6.0: NAC transcription factor | prot-scriber: nac domain containing protein 21 22 | swissprot: NAC domain-containing protein 100
DN40385_c0_g1	8.00237	-2.27877	0.0457905	mercator4v6.0: not classified | prot-scriber: no annotation | swissprot: no annotation
DN404585_c0_g1	3.75774	-4.33178	0.0457905	mercator4v6.0: not classified | prot-scriber: no annotation | swissprot: no annotation
DN6695_c1_g2	87.5204	-1.2644	0.0464862	mercator4v6.0: not classified | prot-scriber: no annotation | swissprot: no annotation
DN183201_c0_g1	3.96301	-4.73587	0.0479137	mercator4v6.0: not classified | prot-scriber: no annotation | swissprot: no annotation
DN19517_c0_g1	28.3015	-0.993172	0.0483035	mercator4v6.0: not classified | prot-scriber: of protein gigantea | swissprot: no annotation
DN410786_c0_g1	5.61271	-3.02452	0.0483035	mercator4v6.0: not classified | prot-scriber: no annotation | swissprot: no annotation
DN6748_c0_g1	197.966	-0.659179	0.0488761	mercator4v6.0: not classified | prot-scriber: meiotic recombination protein spo | swissprot: Meiotic recombination protein SPO11-2
DN31482_c0_g1	20.7993	-1.50611	0.0488761	mercator4v6.0: not classified | prot-scriber: no annotation | swissprot: no annotation
DN12166_c0_g2	30.1333	-1.62184	0.0488761	mercator4v6.0: not classified | prot-scriber: no annotation | swissprot: no annotation
DN1199_c23_g1	25.4675	-1.97511	0.0488761	mercator4v6.0: not classified | prot-scriber: no annotation | swissprot: no annotation
DN39426_c4_g1	7.14973	-3.60246	0.0488761	mercator4v6.0: not classified | prot-scriber: ty copia domain containing protein | swissprot: no annotation
DN12072_c5_g1	13.7413	-5.92876	0.0488761	mercator4v6.0: not classified | prot-scriber: no annotation | swissprot: no annotation
DN46498_c0_g1	37.4011	-1.48925	0.0499965	mercator4v6.0: not classified | prot-scriber: retrovirus pol yprotein from transposon tnt | swissprot: no annotation
