# Supplementary material for: Spiral phyllotaxis predicts left-right asymmetric growth and style deflection in mirror-image flowers of Cyanella alba
Source: Nat Commun. 2025 Apr 18;16:3695. doi: 10.1038/s41467-025-58803-5 (PMC12008388; doi:10.1038/s41467-025-58803-5)
Supplement: Supplementary file 4 — Supplementary Data 2 [file 41467_2025_58803_MOESM4_ESM.xlsx]

## Sheet: SuppData2
Genes upregulated in carpel 1
Gene ID	Average normalized count	log2FoldChange(carpel1/carpel2)	FDR	Annotation
g809	2609.66	1.74171	1.3331e-06	mercator4v6.0: indole-3-acetic acid-amido synthetase *(GH3) | prot-scriber: indole acetic acid amido synthetase gh | swissprot: Probable indole-3-acetic acid-amido synthetase GH3.1
g1279	2635.67	1.4391	1.3331e-06	mercator4v6.0: not classified | prot-scriber: remorin c domain containing protein | swissprot: Remorin 4.1
g9843	3201.31	1.28637	3.7412e-05	mercator4v6.0: cutin sn-glycerol-3-phosphate acyltransferase & glycerol-3-phosphate acyltransferase *(GPAT4-8) | prot-scriber: quality protein glycerol phosphate 2 o acyltransferase | swissprot: Glycerol-3-phosphate 2-O-acyltransferase 6
g4468	1272.82	1.50257	6.48725e-05	mercator4v6.0: HD-ZIP I/II-type transcription factor | prot-scriber: homeobox leucine zipper protein hox | swissprot: Homeobox-leucine zipper protein HOX19
g11225	2320.47	1.23691	7.26123e-05	mercator4v6.0: transcriptional repressor *(IAA/AUX) | prot-scriber: auxin responsive protein iaa | swissprot: Auxin-responsive protein IAA3
g15100	1975.77	1.37969	0.000173956	mercator4v6.0: not classified | prot-scriber: retrotrans gag domain containing protein
g12497	7961.06	1.31676	0.000264638	mercator4v6.0: cutin synthase *(CD) & EC 3.1 hydrolase acting on ester bond | prot-scriber: gdsl esterase lipase | swissprot: GDSL esterase/lipase At5g33370
g20359	1146.4	2.01162	0.000557983	mercator4v6.0: not classified | prot-scriber: btb poz domain containing protein | swissprot: BTB/POZ domain-containing protein At5g47800
g3004	2197.01	1.00729	0.000875325	mercator4v6.0: not classified | prot-scriber: ph domain containing protein
g14651	218.212	2.17126	0.000902482	mercator4v6.0: transcriptional repressor *(IAA/AUX) | prot-scriber: auxin responsive protein iaa | swissprot: Auxin-responsive protein IAA4
g15976	707.054	1.2559	0.000923915	mercator4v6.0: not classified | prot-scriber: diox n domain containing protein
g16518	335.748	1.59375	0.000946389	mercator4v6.0: 3-ketoacyl-CoA synthase *(KCS) | prot-scriber: 3 ketoacyl coa synthase | swissprot: 3-ketoacyl-CoA synthase 3
g6529	279.347	1.50187	0.00177979	mercator4v6.0: not classified | prot-scriber: ubc core domain containing protein
g18012	616.756	1.04141	0.00177979	mercator4v6.0: 3-ketoacyl-CoA synthase *(KCS) | prot-scriber: 3 ketoacyl coa synthase | swissprot: 3-ketoacyl-CoA synthase 11
g9788	150.509	1.51049	0.00295205	mercator4v6.0: not classified | prot-scriber: par protein
g15102	56.852	2.3464	0.00612653	mercator4v6.0: not classified | prot-scriber: retrotrans gag domain containing protein
g23795	154.54	1.43827	0.00666996	mercator4v6.0: not classified
g6840	264.086	1.22291	0.00666996	mercator4v6.0: not classified
g1884	354.556	1.16203	0.00726593	mercator4v6.0: not classified | prot-scriber: bet v 1 domain containing protein | swissprot: MLP-like protein 423
g3537	14470.6	1.18574	0.00832876	mercator4v6.0: fatty acyl in-chain hydroxylase *(CYP77A) & EC 1.14 oxidoreductase acting on paired donor with incorporation or reduction of molecular oxygen | prot-scriber: cytochrome p450 77a3 protein | swissprot: Cytochrome P450 77A2
g20527	950.067	1.35594	0.00974391	mercator4v6.0: EC 1.1 oxidoreductase acting on CH-OH group of donor & non-peroxisomal hydroxypyruvate reductase *(HPR) | prot-scriber: glyoxylate hydroxypyruvate reductase b | swissprot: Glyoxylate/hydroxypyruvate/pyruvate reductase 2KGR
g4484	92.57	1.68228	0.00992092	mercator4v6.0: not classified | prot-scriber: inactive poly [adp ribose] merase | swissprot: Probable inactive poly [ADP-ribose] polymerase SRO2
g5784	237.828	2.30281	0.0108598	mercator4v6.0: EC 2.3 acyltransferase | prot-scriber: omega hydroxypalmitate o ferulyl transferase | swissprot: Acyltransferase GLAUCE
g2884	906.781	1.2798	0.0138376	mercator4v6.0: not classified
g3997	2688.32	1.05439	0.0138376	mercator4v6.0: transcriptional repressor *(IAA/AUX) | prot-scriber: auxin responsive protein iaa | swissprot: Auxin-responsive protein IAA25
g3998	1089.57	1.27099	0.0163476	mercator4v6.0: amino acid transporter *(AAP) | prot-scriber: aa trans domain containing protein | swissprot: Amino acid permease 8
g12366	3791.48	1.50042	0.0179783	mercator4v6.0: solute transporter *(UmamiT) | prot-scriber: wat protein | swissprot: Protein WALLS ARE THIN 1
g9647	884.125	1.14	0.0256763	mercator4v6.0: not classified | prot-scriber: glucan endo beta glucosidase isoform
g15103	639.727	1.35649	0.0262854	mercator4v6.0: not classified | prot-scriber: retrotrans gag domain containing protein
g3829	474.147	1.47833	0.0322098	mercator4v6.0: GASA precursor polypeptide | prot-scriber: gibberellin regulated protein | swissprot: Gibberellin-regulated protein 9
g12485	367.812	1.26206	0.0339436	mercator4v6.0: LRR-XI protein kinase & EC 2.7 transferase transferring phosphorus-containing group | prot-scriber: leucine rich repeat receptor serine threonine protein kinase | swissprot: MDIS1-interacting receptor like kinase 1
g3612	1323.51	1.01833	0.0339436	mercator4v6.0: cell wall acid beta-fructofuranosidase *(CWIN) & EC 3.2 glycosylase | prot-scriber: beta fructofuranosidase insoluble isoenzyme cwinv | swissprot: Beta-fructofuranosidase, insoluble isoenzyme 3
g2363	448.787	1.38294	0.0346171	mercator4v6.0: not classified | prot-scriber: 50s ribosomal protein l27 chloroplastic
g6446	139.499	2.03679	0.0348335	mercator4v6.0: transcriptional repressor *(IAA/AUX) | prot-scriber: auxin responsive protein iaa | swissprot: Auxin-induced protein 22D
g13130	261.212	1.03558	0.0355811	mercator4v6.0: not classified | prot-scriber: auxin responsive protein saur | swissprot: Auxin-responsive protein SAUR36
g10946	75.7125	1.7421	0.0370482	mercator4v6.0: transcriptional co-regulator *(ZPR) | prot-scriber: protein little zipper
g9262	508.536	1.18035	0.037409	mercator4v6.0: Fasciclin-type arabinogalactan protein | prot-scriber: fasciclin arabinogalactan protein | swissprot: Fasciclin-like arabinogalactan protein 11
g11159	26.8059	5.67695	0.0394047	mercator4v6.0: not classified | prot-scriber: pmei domain containing protein
g806	309.525	1.20675	0.0394047	mercator4v6.0: bHLH class-X transcription factor | prot-scriber: bhlh transcription factor protein | swissprot: Transcription factor bHLH123
g14124	261.631	1.33043	0.0427661	mercator4v6.0: TRIHELIX transcription factor | prot-scriber: myb dna bind 4 domain containing protein
Genes upregulated in carpel 2
Gene ID	Average normalized count	log2FoldChange(carpel1/carpel2)	FDR	Annotation
g11146	4170.38	-1.27935	7.26123e-05	mercator4v6.0: not classified
g11147	405.626	-1.82574	8.94368e-05	mercator4v6.0: not classified
g25227	109.582	-2.57313	0.000264638	mercator4v6.0: EC 3.4 hydrolase acting on peptide bond (peptidase) | prot-scriber: serine carboxypeptidase | swissprot: Serine carboxypeptidase-like 18
g2017	970.104	-1.65919	0.000557983	mercator4v6.0: EC 2.4 glycosyltransferase | prot-scriber: xyloglucan endotransglucosylase hydrolase protein | swissprot: Xyloglucan endotransglucosylase protein 1
g18101	611.045	-1.46751	0.00118207	mercator4v6.0: subfamily ABCG transporter | prot-scriber: abc transporter g family member | swissprot: ABC transporter G family member 36
g16650	163.65	-2.52319	0.00295205	mercator4v6.0: not classified | prot-scriber: kiwellin | swissprot: Putative ripening-related protein 2
g24140	293.607	-1.0959	0.00331003	mercator4v6.0: not classified
g7551	58.6406	-3.57154	0.0138376	mercator4v6.0: type-I inositol-polyphosphate 5-phosphatase & EC 3.1 hydrolase acting on ester bond | prot-scriber: type inositol polyphosphate 5 phosphatase | swissprot: Type I inositol polyphosphate 5-phosphatase 8
g9462	4923.72	-1.26227	0.0138651	mercator4v6.0: transcriptional activator *(REVEILLE) of circadian clock & REVEILLE-type transcription factor | prot-scriber: protein reveille isoform x1 | swissprot: Protein REVEILLE 8
g13574	292.244	-2.78393	0.0140703	mercator4v6.0: xylogalacturonan xylosyltransferase | prot-scriber: exostosin domain containing protein | swissprot: Probable glycosyltransferase At5g20260
g16456	73.4049	-5.41891	0.0260439	mercator4v6.0: NAC transcription factor | prot-scriber: nac domain containing protein 21 22 | swissprot: Protein CUP-SHAPED COTYLEDON 3
g8784	467.604	-1.30433	0.0302351	mercator4v6.0: regulatory signalling factor *(CYP78a) involved in female gametogenesis & EC 1.14 oxidoreductase acting on paired donor with incorporation or reduction of molecular oxygen | prot-scriber: cytochrome p450 78a5 | swissprot: Cytochrome P450 78A5
g15027	126.266	-1.38958	0.0363203	mercator4v6.0: EC 3.2 glycosylase | prot-scriber: pectate lyase 3 domain containing protein | swissprot: Probable polygalacturonase
