# Supplementary material for: Spiral phyllotaxis predicts left-right asymmetric growth and style deflection in mirror-image flowers of Cyanella alba
Source: Nat Commun. 2025 Apr 18;16:3695. doi: 10.1038/s41467-025-58803-5 (PMC12008388; doi:10.1038/s41467-025-58803-5)
Supplement: Supplementary file 5 — Supplementary Data 3 [file 41467_2025_58803_MOESM5_ESM.xlsx]

## Sheet: SuppData3
Bin ID	Bin name	Bin size	FDR
1	Photosynthesis	255	4.15275e-26
1.1	Photosynthesis.photophosphorylation	187	4.69e-24
35	No Mercator4 annotation	9544	9.73223e-21
16	RNA processing	784	5.23372e-20
16.6	RNA processing.organelle RNA processing machinery	185	2.45416e-16
35.1	No Mercator4 annotation.other annotation available	8498	5.04923e-14
22	Vesicle trafficking	441	1.29297e-12
1.1.1	Photosynthesis.photophosphorylation.photosystem II	97	1.29297e-12
21	Cell wall organisation	480	8.05661e-10
11.2	Phytohormone action.auxin	126	6.53137e-09
18	Protein modification	924	6.69397e-09
18.4	Protein modification.phosphorylation	529	6.69397e-09
11	Phytohormone action	488	7.40759e-08
16.6.2	RNA processing.organelle RNA processing machinery.RNA modification	88	1.4922e-07
50.2	Enzyme classification.EC_2 transferases	1321	2.14333e-07
50.2.7	Enzyme classification.EC_2 transferases.EC_2-7 transferase transferring phosphorus-containing group	821	2.63417e-07
16.6.2.2	RNA processing.organelle RNA processing machinery.RNA modification.C-to-U RNA editing	82	2.78469e-07
18.4.1	Protein modification.phosphorylation.TKL protein kinase families	358	5.98029e-07
16.6.2.2.5	RNA processing.organelle RNA processing machinery.RNA modification.C-to-U RNA editing.PPR-type RNA editing factor activities	64	1.09465e-06
20	Cytoskeleton organisation	272	1.10078e-06
11.2.2	Phytohormone action.auxin.perception and signal transduction	80	2.26863e-06
16.2	RNA processing.RNA modification	192	4.57938e-06
15.5	RNA biosynthesis.DNA-binding transcriptional regulation	965	7.46446e-06
12.1.1	Chromatin organisation.chromatin structure.DNA wrapping	31	8.96707e-06
19.2	Protein homeostasis.ubiquitin-proteasome system	631	9.9232e-06
50	Enzyme classification	2836	1.12977e-05
11.2.2.6	Phytohormone action.auxin.perception and signal transduction.auxin responsive genes *(SAUR)	47	1.12977e-05
15.7	RNA biosynthesis.organellar gene expression machinery	54	1.34816e-05
5	Lipid metabolism	425	1.4262e-05
1.2	Photosynthesis.calvin cycle	40	1.61057e-05
12.1	Chromatin organisation.chromatin structure	49	2.19292e-05
19.2.2	Protein homeostasis.ubiquitin-proteasome system.ubiquitin-fold protein conjugation	444	6.32117e-05
17	Protein biosynthesis	598	7.76603e-05
22.6.1	Vesicle trafficking.vesicle tethering.RAB-GTPase activities	40	0.000118446
17.2	Protein biosynthesis.aminoacyl-tRNA synthetase activities	50	0.000146996
20.1	Cytoskeleton organisation.microtubular network	113	0.000165416
17.6.2	Protein biosynthesis.organellar translation machinery.plastidial ribosome biogenesis	59	0.000165656
27	Multi-process regulation	444	0.000209567
3.2	Carbohydrate metabolism.starch metabolism	45	0.000222349
16.6.1	RNA processing.organelle RNA processing machinery.pre-RNA splicing	73	0.000231379
19.2.2.8	Protein homeostasis.ubiquitin-proteasome system.ubiquitin-fold protein conjugation.RING E3 ubiquitin ligase activities	146	0.000291788
1.1.8	Photosynthesis.photophosphorylation.chlororespiration	37	0.000344184
5.1	Lipid metabolism.fatty acid metabolism	153	0.000386112
1.1.8.1	Photosynthesis.photophosphorylation.chlororespiration.NADH dehydrogenase-like (NDH) complex	36	0.000530415
15.7.1	RNA biosynthesis.organellar gene expression machinery.plastid-encoded RNA polymerase (PEP) complex	31	0.001016
15.5.2.3	RNA biosynthesis.DNA-binding transcriptional regulation.zinc-coordinating DNA-binding domain.DOF transcription factor	20	0.00126623
17.6	Protein biosynthesis.organellar translation machinery	177	0.00126623
12.1.1.2	Chromatin organisation.chromatin structure.DNA wrapping.histone H3-H4 tetramer	15	0.00127475
16.6.3	RNA processing.organelle RNA processing machinery.RNA homeostasis	24	0.00127913
1.2.1	Photosynthesis.calvin cycle.ribulose-1,5-bisphosphat carboxylase/oxygenase (RuBisCo) activity	24	0.00136887
50.3.1	Enzyme classification.EC_3 hydrolases.EC_3-1 hydrolase acting on ester bond	190	0.00153022
5.1.6	Lipid metabolism.fatty acid metabolism.endoplasmic reticulum-localized fatty acid elongase (FAE) system	31	0.0020487
5.1.6.1	Lipid metabolism.fatty acid metabolism.endoplasmic reticulum-localized fatty acid elongase (FAE) system.fatty acid elongation complex	30	0.00208226
29.3	Plant organogenesis.vascular system formation	18	0.00217908
24.3.1	Solute transport.channels.MIP family	24	0.0023793
21.4	Cell wall organisation.cell wall proteins	57	0.00246972
19	Protein homeostasis	1064	0.00281239
16.6.1.1	RNA processing.organelle RNA processing machinery.pre-RNA splicing.plastidial RNA splicing	38	0.00332773
1.1.1.3	Photosynthesis.photophosphorylation.photosystem II.assembly	30	0.00332773
35.2	No Mercator4 annotation.no other annotation available	1046	0.00343687
20.2	Cytoskeleton organisation.microfilament network	88	0.00684102
1.1.1.2	Photosynthesis.photophosphorylation.photosystem II.PS-II complex	12	0.00684102
26.10.3.3.1	External stimuli response.pathogen.defense mechanisms.defense enzyme activities.pathogen polygalacturonase inhibitor *(PGIP)	17	0.00692396
11.11	Phytohormone action.signalling peptides	125	0.00739172
19.2.2.8.1	Protein homeostasis.ubiquitin-proteasome system.ubiquitin-fold protein conjugation.RING E3 ubiquitin ligase activities.RING-H2-class	79	0.00762676
22.6.1.1	Vesicle trafficking.vesicle tethering.RAB-GTPase activities.A-class RAB GTPase	16	0.00817677
23.1	Protein translocation.chloroplast	55	0.00825887
2	Cellular respiration	218	0.00835106
5.1.6.1.1	Lipid metabolism.fatty acid metabolism.endoplasmic reticulum-localized fatty acid elongase (FAE) system.fatty acid elongation complex.condensing enzyme activities	25	0.00835106
20.1.1	Cytoskeleton organisation.microtubular network.alpha-beta-Tubulin heterodimer	13	0.00848062
50.6.1	Enzyme classification.EC_6 ligases.EC_6-1 ligase forming carbon-oxygen bond	31	0.00943592
21.3	Cell wall organisation.pectin	162	0.0101209
11.11.2.4.1	Phytohormone action.signalling peptides.CRP (cysteine-rich-peptide) category.RALF/RALFL-peptide activity.RALF/RALFL-precursor polypeptide	8	0.0115344
11.2.2.2	Phytohormone action.auxin.perception and signal transduction.transcriptional repressor *(IAA/AUX)	15	0.0117737
22.6	Vesicle trafficking.vesicle tethering	106	0.0126272
5.1.6.1.1.1	Lipid metabolism.fatty acid metabolism.endoplasmic reticulum-localized fatty acid elongase (FAE) system.fatty acid elongation complex.condensing enzyme activities.3-ketoacyl-CoA synthase *(KCS)	22	0.0153807
18.4.1.3	Protein modification.phosphorylation.TKL protein kinase families.LRR-III protein kinase	23	0.0169223
22.7.1	Vesicle trafficking.vesicle target membrane fusion.SNARE membrane fusion complexes	49	0.0172235
21.6.1	Cell wall organisation.lignin.monolignol biosynthesis	19	0.017501
3.13	Carbohydrate metabolism.nucleotide sugar biosynthesis	43	0.0177265
15.7.1.2	RNA biosynthesis.organellar gene expression machinery.plastid-encoded RNA polymerase (PEP) complex.essential co-factor components	16	0.0182931
17.6.2.2	Protein biosynthesis.organellar translation machinery.plastidial ribosome biogenesis.large ribosomal subunit proteome	27	0.018521
11.11.2.4	Phytohormone action.signalling peptides.CRP (cysteine-rich-peptide) category.RALF/RALFL-peptide activity	24	0.0185953
7.15	Coenzyme metabolism.chlorophyll metabolism	42	0.018795
21.3.1	Cell wall organisation.pectin.homogalacturonan	75	0.0191143
19.4.1.1.3	Protein homeostasis.proteolysis.cysteine peptidase activities.Papain-type protease activities.subclass SAG12 cysteine protease	10	0.0215044
1.1.4	Photosynthesis.photophosphorylation.photosystem I	19	0.0221575
29.3.3	Plant organogenesis.vascular system formation.phloem differentiation	14	0.0244656
19.2.2.8.1.1	Protein homeostasis.ubiquitin-proteasome system.ubiquitin-fold protein conjugation.RING E3 ubiquitin ligase activities.RING-H2-class.ATL-subclass E3 ubiquitin ligase	34	0.0248947
22.7	Vesicle trafficking.vesicle target membrane fusion	57	0.0250452
21.4.1.1.2	Cell wall organisation.cell wall proteins.hydroxyproline-rich glycoprotein activities.arabinogalactan-protein activities.Fasciclin-type arabinogalactan protein activities	12	0.0254876
11.4.2.6	Phytohormone action.cytokinin.perception and signal transduction.A-type ARR response regulator	6	0.0254876
21.3.1.2.1	Cell wall organisation.pectin.homogalacturonan.modification and degradation.pectin methylesterase	51	0.0290658
19.1.7	Protein homeostasis.protein quality control.Hsp60 chaperone system	17	0.0290658
24	Solute transport	881	0.0344727
24.3.1.2	Solute transport.channels.MIP family.plasma membrane intrinsic protein *(PIP)	8	0.0344727
22.5	Vesicle trafficking.clathrin coated vesicle (CCV) machinery	50	0.035225
13.4	Cell division.cytokinesis	79	0.0373672
3.2.3	Carbohydrate metabolism.starch metabolism.degradation	25	0.0398088
9.2	Secondary metabolism.phenolics	54	0.0398088
27.8	Multi-process regulation.calcium-dependent signalling	78	0.0411091
1.1.1.5	Photosynthesis.photophosphorylation.photosystem II.photosynthetic acclimation	32	0.0411091
18.4.1.7	Protein modification.phosphorylation.TKL protein kinase families.LRR-VII protein kinase	7	0.0466553
16.2.5	RNA processing.RNA modification.RNA pseudouridylation	22	0.0466553
12.1.1.1	Chromatin organisation.chromatin structure.DNA wrapping.histone H2A-H2B dimer	16	0.0492432
19.1.8	Protein homeostasis.protein quality control.smallHsp holdase chaperone activities	17	0.0496964
