# Supplementary material for: Spiral phyllotaxis predicts left-right asymmetric growth and style deflection in mirror-image flowers of Cyanella alba
Source: Nat Commun. 2025 Apr 18;16:3695. doi: 10.1038/s41467-025-58803-5 (PMC12008388; doi:10.1038/s41467-025-58803-5)
Supplement: Supplementary file 7 — Supplementary Software File 1 [file 41467_2025_58803_MOESM7_ESM.txt]

(* Content-type: application/vnd.wolfram.mathematica *)

(*** Wolfram Notebook File ***)
(* http://www.wolfram.com/nb *)

(* CreatedBy='Mathematica 12.1' *)

(*CacheID: 234*)
(* Internal cache information:
NotebookFileLineBreakTest
NotebookFileLineBreakTest
NotebookDataPosition[       158,          7]
NotebookDataLength[  11976617,     197229]
NotebookOptionsPosition[  11967982,     197095]
NotebookOutlinePosition[  11968507,     197114]
CellTagsIndexPosition[  11968464,     197111]
WindowFrame->Normal*)

(* Beginning of Notebook Content *)
Notebook[{
Cell[BoxData[
 RowBox[{
  RowBox[{"(*", 
   RowBox[{
    RowBox[{
     RowBox[{"**", "  ", "Marco"}], " ", "Saltini"}], " ", "-", " ", 
    RowBox[{"v", " ", "11"}], "-", "11", "-", "23"}], "  ", "***)"}], 
  "\[IndentingNewLine]", 
  RowBox[{"(*", 
   RowBox[{
    RowBox[{
     RowBox[{"**", "  ", "This"}], " ", "program", " ", "is", " ", "divided", 
     " ", "in", " ", "three", " ", 
     RowBox[{"sections", ".", " ", "In"}], " ", "the", " ", "first", " ", 
     "section"}], ",", " ", 
    RowBox[{
    "we", " ", "upload", " ", "images", " ", "of", " ", "ovaries", " ", "of", 
     " ", 
     RowBox[{"flowers", ".", " ", "We"}], " ", "implemented", " ", 
     "interactive", " ", "functions", " ", "based", " ", "on", " ", "neural", 
     " ", "networks", " ", "and", " ", "image", " ", "recognitions", " ", 
     "to", " ", "measure", " ", "focal", " ", 
     RowBox[{"characteristics", ".", " ", "In"}], " ", "the", " ", "second", 
     " ", "section"}], ",", " ", 
    RowBox[{
    "based", " ", "on", " ", "th", " ", "quantities", " ", "measured", " ", 
     "in", " ", "section", " ", "one"}], ",", " ", 
    RowBox[{
    "we", " ", "optimize", " ", "the", " ", "polyhedron", " ", "which", " ", 
     "will", " ", "be", " ", "used", " ", "as", " ", "a", " ", "target", " ", 
     "function", " ", "for", " ", "parameter", " ", "optimization", " ", "of",
      " ", "a", " ", "mechanistic", " ", "model", " ", "used", " ", "in", " ",
      "section", " ", 
     RowBox[{"three", ".", " ", "In"}], " ", "the", " ", "third", " ", 
     "section"}], ",", " ", 
    RowBox[{
     RowBox[{
     "we", " ", "use", " ", "optimization", " ", "techniques", " ", "coupled",
       " ", "with", " ", "mechanistic", " ", "bead"}], "-", 
     RowBox[{
     "spring", " ", "models", " ", "to", " ", "find", " ", "the", " ", 
      "parameters", " ", "that", " ", "best", " ", "fit", " ", "the", " ", 
      "mechanistic", " ", "model", " ", "to", " ", "the", " ", "data"}], "-", 
     
     RowBox[{"driven", " ", 
      RowBox[{"one", "."}]}]}]}], " ", "***)"}]}]], "Input",
 CellChangeTimes->{{3.907651293718998*^9, 3.907651328403092*^9}, {
  3.9076525483514223`*^9, 3.907652733049017*^9}, {3.908860858139723*^9, 
  3.908860860283659*^9}, {3.908861519566084*^9, 
  3.908861654606762*^9}},ExpressionUUID->"4dff4d37-92a2-405a-b281-\
84591febccd1"],

Cell[BoxData[
 RowBox[{"\[IndentingNewLine]", 
  RowBox[{"(*", 
   RowBox[{
    RowBox[{"*", " ", "PART", " ", "1"}], " ", "-", " ", 
    RowBox[{"IMAGE", " ", "RECOGNITION"}]}], " ", "**)"}], 
  "\[IndentingNewLine]"}]], "Input",
 CellChangeTimes->{{3.907652737281201*^9, 
  3.907652752037079*^9}},ExpressionUUID->"e3abb1ca-5ecd-4bd3-a296-\
b116f33b877e"],

Cell[CellGroupData[{

Cell[BoxData[
 RowBox[{
  RowBox[{"(*", " ", 
   RowBox[{"Upload", " ", "image"}], " ", "*)"}], "\[IndentingNewLine]", 
  RowBox[{"(*", " ", 
   RowBox[{
    RowBox[{"Instructions", ":", " ", 
     RowBox[{"after", " ", "uploading"}]}], ",", " ", 
    RowBox[{"click", " ", "on", " ", "the", " ", "image"}], ",", " ", 
    RowBox[{
     RowBox[{"select", " ", "mask", " ", "tool"}], " ", "-", " ", 
     RowBox[{
      RowBox[{"polygon", ".", " ", "Select"}], " ", "the", " ", "area", " ", 
      "of", " ", "interest"}]}], ",", " ", 
    RowBox[{
     RowBox[{"then", " ", "copy"}], " ", "-", " ", 
     RowBox[{"Mask", " ", "as", " ", "an", " ", 
      RowBox[{"image", ".", " ", "Paste"}], " ", "it", " ", "in", " ", "the", 
      " ", "next", " ", "command", " ", "line"}]}], ",", " ", 
    RowBox[{"second", " ", "entry", " ", "of", " ", "ImageMultiply"}], ",", 
    " ", 
    RowBox[{
     RowBox[{"and", " ", "after"}], " ", "=", " ", 
     RowBox[{"of", " ", 
      RowBox[{"imgBlackWhite", "."}]}]}]}], " ", "*)"}], 
  "\[IndentingNewLine]", 
  RowBox[{"imageOvaryStyle", "=", 
   RowBox[{
   "Import", "[", 
    "\"\</home/salti001/work/cyanellaBendingBud/mathematica/imageSources/\
lateR1-p17.png\>\"", "]"}]}]}]], "Input",
 CellChangeTimes->CompressedData["
1:eJxTTMoPSmViYGAQBmIQvTTTYEmF9FvHjANuYHpH48oVIDpoW/EqEO0kxbgV
RAek6IHpNaUlkx1l3zoe+XBjKog+s/TYaRA9ybb7FoheFiT7FETP6+kC0+9T
m1+D6JaeO29A9Pevnz95yL11vLL2wBcQrRRy4yeIVruq9gtEzzC0kfcE0m7K
CWB6yWzFtXPl3zrW3dAB08nBWyz3A+mOR7/BtPUq5SIQ/S/VFUzf83ly5QCQ
lp/McRVE6310O2ev8NYxrf0hmE5qUnd3BNKzNAQ8QXSu+7IX04D0OkvLlyCa
+dVirU1A+l7jUm0QfeXphuVHgfRGMcMVIBoAwyqWcw==
  "],
 CellLabel->"In[1]:=",ExpressionUUID->"438b9169-e9f1-4d35-8809-f7748610c5dc"],

Cell[BoxData[
 GraphicsBox[
  TagBox[RasterBox[CompressedData["
1:eJysvcdyJcnSrXeMpBlpHPEV+BacckTj9NI44v3/c1qUgga21hAFlOiu1qIE
tEYVCgWxIaqqz+WjJWP58hURuYE+/d9rHDiwdUZGeHhEZnyx/H/9cvo/3f/v
/va3v1X+p/DnP33R+N/n5r5o/V//S3jyf09VHj2Yuvf1/zlVvffg3tz/9uV/
H168/B//9rf/43/+29/+h/D42fr9AvZ844HZ07WviyerXwX7Mjz+svhm66vi
2+2vg+HxF8Xzzb8Xzzb+vXiy9p+LldV/C/+/LJ68uV88fnnPbOV1+J318eLF
1lTx7eakPX62NhZf+35npvhxb87sh11Ypfhxt1G82KgVz1ang4XvbcyGz82G
92bD52aKH/Ymzb7fmSy+24ZNBZsOz/H9meKbza+LZ5v/Vjzf+rfim+1/L77d
+aJ4sfNVsK+D3Su+230Yvj9RfL87UXy3g3KwLLJvNiaKp6so96Pi261H4TNj
4bMwPH5YvNhG3dwPx3kQzmksfPZRsMnixWal+H6rVXy3Fcq+9jDU11ehfr4K
9fSl1de3218E+7uV6dnmf7b/P+x/Xfx4cD+U6V747JehLsPntsLzHR73xTbK
8NCOhWPSHoTnD63ssO93psJ5T5uhfmA/7c+G8whlW7tnhjKj7N+G9nu6/u9m
aLtvtv4RyvSV1Qs+g+N9vzMR6mfaHj9b/5LnsHnPyoX/zzfuhdfvmV8svfx7
+P+11dOP+1PFz4fh2AfTbJ/dcTsnnDuOjTp8sT1mdfbd9oy19ffb1WBz4fms
t2Nozx22zQ974XM790PZVH+yr0O5v7ayfLN53479YnvcfAk+Aj/A7327OW0+
98PulJUHdYV6w2//cjRrhvKYD4T/8nn8Ho8/Gc5ppvj1qBasEeq1Gvwj+NfG
ZPjdCSvrD3tT4TP4Px4s1MHBo+Knw0fFz0ePil/e0n4+Ggt1MhFsasQm7fUf
D8bte7Cfj8bNfjx4UHy/d88NZbpHf9t66P44bj6MY6Pef9yftjaHWR8J/QD1
gX6Bsj7feGTnhu/9fDhthu+pL/24Rx+CL8mfftqvRMNvmg/tPgg++zCc45iX
85GVD/6D2PDd7n17/dd3k+HcJ+L7tEd2fPm0zgXn8MvRTPH7caX47d2cPUb9
4Px0jniOMr/YmmBbW/uE4++PW3nQv+EbqC/U3U+HD9kGRxPhe5PB6Js/H+Bc
6uEcK+YnOLdfj6rFr295XLblhB0LZfn17az5M+rqp+ALvxxN27n9/n6i+O0Y
bfUwPB8rXn2YKl6ehHIePjD7Yf+e9Wt8BqbX8J8+8TC8/9DbfNJ8EW2IPgAf
/vmgam34Y+iHKBvKgvPA+Vp9HcInm8Xv79rFy+OO/f/tbcteh/32Npmd39Fc
9Hmc58+hXl6eTBVvzmbDuUzSR71N8f/Xt1PhmKiPiehvqBPUB9rp5XGjeHU8
KF6+6xe/v+0Wvxy0QplrVu5fj+qhPLXwuWpWnxP2u/CDH/YfhDqZCPU2bu30
w/59M5QBPgPjZx9ZDEA/QZlxbNSD2gVlQ0zGb9PXgj/tfm2+gN/75e148fL9
nLWd9fPtGauz18fzxat3C8Vvh/3i57128fN+q/j1MNRf6OPyBRzj5ftK8fo0
nOvJjNUH/Wja6vDnQ/jRrMfcafrWIccmi3E2bozHmMg+yse/vavYMfD8+53g
Z28bwdCWDavXl8f1YDWr57JV7fvfe99GPML5/HbUtjZ4ddwvXr9Hm/TsfH7a
rwdj7MIxMMZynAzlPZgz30A7/XY8G9piwnxShrZBG7GdJtznp60u8B9xi20z
YX7y27tZr7Na8eqkXrx63wq/3TSfQJxHOWh4PGfH//WoEtuS/XPS7JejqXCu
s+F3KtZ+6peoNxjqAcdBXeEcLDaFuMA+UTfD+eL4sJfHrVCetj1mXTfi5/RZ
fl71n7XD+6pbqK/jKfNL9GsY+vHLD+Nmv5+EOjt+GOLAtNXP78czxesP1WA1
P8c5K7d8GOf3y9tJ62/wU8USvEb/YD9NNm318uvbabPf3k3H9nj1YTb46ZzZ
q5NZ+1xu6Ttz0Y/kg1aud/VYl78czXlfm7FzRjnxXfwO+sP6RbtYO28Xb06b
xepZy9oa7fhL6A+5PyE+/nSkfj3u5Z+xz7w8ZjugvTBeoT+9/tAIv9ewOvvt
OPjX4ZSPmRMWq355O2bxHHWEGIqYi2PQJkMdzNj5//5+1vooxgv65UwsP3xL
fgvT89zwGutqxh7j/+sPdSvfb+9qdp6YD8Cn5D/wm9cnrVB+1surk/D+yZzF
15cnE8Wr04ni9dlkKN+kjRMoM/oX+hV86rd3LCvq274b/A3l1/wP8VPxL/cL
tCfKhjbV+PnmtBFfQ9u9OZsLFtr/eIzHezdlbYs2Qx9dP58v1s7mLf6gb6J9
Xr1vWP9S3EGZ8JssW7I3H4IvnHWL1dOO2ZsPndjPYHj85rRlfeDNWaVYu6ja
f/gs4jViKs+5GvuZxY4T9j/45a9vq/G8cT447uvwPn775XHbYh3s1TEsxMD3
sKZbzcqM35cfpL4wY7+HuMW6ZV/AWA9DP1C/+P2Yffi3Y/oYfPT3Y/ZnlBWf
g1+gDnBcxqeqtQV8evW8at/T3Ebzr3w8w+uqA7Wx6h6v8XszcSzBOINysgx1
b69qtLydWKf8jOZTOAZ+e/WsaeVEPMDvok3hyzgn9tVWeK0bXuv4axU/d8YF
9s0Ji0Xmy8eT1h/h3+yvj6yvwtCHEd9wDIxbGA9+OWzY728OF4Iv9uzY8BmU
V3WD+l49q8d6/PXdTBZHK/E/zmXrqldsXnbtsXwWhnOEoS7tHMK54LhrZ337
r3PUOAn/gq2e9oqNi3n7nPx69bQf6iWMtccLxeqHpWCLNhf67ahrBn98czII
nxuE3+jEsQX+sXbWCWWv2Pj3+gTHxTm3o8+q/6LM+bj/+7tqHMsw34Ofvz7p
hd/hGI/nKBc+gzmM/R76ibc9/ajiPs++gLpADEdsy/0Hn1d8x3+9L1/Ca+sX
HRsL4MfowzD1LYzb6PNoI+uvHxrxd34/rsd+xbjRs3pHXaMe4BuIo6gD9s0p
xokQS1+fov9NF6sX08XG1VyxfsnHq+cV8w3EljenFe93TbeW1RmO8ebDvM2R
YG9OFoo37xdDWw3C6/3QLj0z+kDT6vWXw6bNqzCnWg3fRXvCT1DujYvgF8Ou
l3Mu+qD6FMfJVmxHfE4+mJcPn1k7x+frxfqwFv43zNfpA7BWqX7oQ23/PvsE
bc7qB/F+7aJmv7d2rjG1Efs/y9cI76Xv4nsYPzeGLSs3jp3icc3KiHN986HF
/hljRCPOnxgnejaWJEMf6NrnMabgd9E3Ny9bxeZVs9i+aRd7nzvF7qd2eB7K
dT7LczgN49Yp4qfiU9PGFtQDj8N60Bi1ehbOd8jzWb+gb6LdMU/BYxxzY9iJ
MQH1zzGHfqv4gvrCuSIOob/DN1F+9du18078PcbMGfN1nMve5144nxbr80Mt
zhk4r2n593ohPvWtLlU+PMbr+M9yt+1cUZebw6Vi63Ix+FrfbPt6EKxvMY5t
kn5z6xLxc2Axgf7O+Uh+XB0bbZz6R92tZmWH72xcNswXNy5r1kYbw7bHj7qV
jXGN4y76DucQXTum4i3OG/WIuA5jjOV8gfXbNT9WbJGf4dx2bgb2n+c1H74/
bzFYc5W1U9hiMJzzQvjM42L7ask+ux76Jc4P39/73DXf2r5plGzruhH9ZWPY
NL/HOeJ7mt+ifWCbl4Nw/IH5AMq9fbVY7FzzeDxmKMNF177Dvozf5jFw7L1P
3WJn2C92Q9l2w2/tDEOdhP6+GY69HcqwdxP6wWWl2LmqFrvXtWJrOBdiTRgj
w7xx/Wwm/H6IC+irZ40YL1BGtL1M7anYgufwUdQB3jfftTpbsD4JP1k/75tv
8Ddaxc7HDuvmplpsXiO+ThUb11PF5s1keG3afGH9omXHz/3Gzhd9bsg63Qjl
3byq2/nj//qwavO+NXwGxzzn8eET8G2O+wPra/iPdsbrqOPdm2X7j+eo+63w
/e3Qvn9mrOeBPd4M57we4tXGafCF8y7rP7TXTjD87vb1ovfDpsUZtlvdz6HJ
+rvsm+/B71ZD/a2GMWMtjPmbHx4XO+dPiv2rp8XB9dNiF/0U5xb6Bo7Fsgzs
tY0PtK2zhfBa+NwQfRl+BR8NdX7di3MW9s2u9XX4lepH8XTjYiH4XDiPT/3Q
XuH71y3rqxbvUe5hy36T/tzyWNuNfoI4gBiyds4+uH0dfuvjvMUU9AO139Z1
3eLx+hBz9oq9hjiwfd2xcjPGtv030zHyuILf1OvsF63ol3gPvoPf2b4O/eOm
V7K9TwP7j2NxTGqa6fx2bvoWI7avBqEtl4q9j6E9rhetn6Lu8B+GeGN+E9oe
729fLWQ2KPZCOfbDcQ4/zZvtoz4u+26D0LbLxeEN23nnYiW0+1KxHuYMGyeh
Hc+W7bWdixALQgzaPh94u/eCn3Xtdw8+9sL/4HtX8Ava9kU4t+Dj2+chfpzz
eNsh9myH+t8J4+J+qOeD0Bd30X9C3e+E9sXzw1An+F38Bvx8P5zPwc2iHZO/
3TV/XwsxmH7Yj7YTfHgvxK396yXrB/gs+0R4L9TDBr5/hTqdN8Nj+IpMzznn
S36kz6+HPoZ+pj6Ic4TtBh8+uAn9eLgY6it89mKx2LvEc9iy2d5l+H+FY2JO
0DB/Xj2vxdiCvgEfxXHgr2hLjYdoY8RgxWOOlfMxvvH9BfMR++5VP/qrDL8P
f9xFfV6vBEN7L0fbu3psdYdzwbkxxsDYzmjb3at2tL3QR5J1gwV/DsfdC/W8
f70Q/s9be8Dwm/jtvctwDujriFvBF+Dfux/ppzifzVBvO8EHd6+fhfjxJIwX
T+3/xvmyjYPrZ0s2BiKucZzpF4cfF4vj//K4OPo8MN/aCjECvoVywd+2ztv0
jRBTrA0uwu+aT8OWrK1kiG/4vxnGfRj9PRneR7uiv+wFH9u64Fwj9xEZ5zC3
X88N/oB6Qn/cvxlYPaJvoC/A9q75eOOsaud28LHv/XcQv4c6OLhZsHrAf469
fWuDw49LwZbN0CfUT/D86NOKnQv7dbAz1MvTYM+CPQ9x/0Wxe/5dsfXheYgD
K8XW6Yp9zuostGkai0J7B5+UH1ksCb//9vOT4t0fT4vjfz4r3v+Xp+HxSiyj
7OjTUmi3RYsf6PsHH7v+2C3UEc9J/kg/2hlmbRb8aRf18RHxlDF192Pf4urW
lfy/xzq/ZnxEP4EP7X0MdfDxCftNiLm7YX4r/965hHWsPlGXB+Ez6OOHN0+L
o4/Pw3kGHz17HMa8RfsP2zxFvES8kz8tZvMhjekDiwuItbvDp17vz4v9y2/s
tb3LFTfWJ+Iy6hK25/6CPpbiKQ199ODjwAx9EWXP38Nr+zf9aNZf3fCcvtUr
3v4zPA7zuZ0wp9kOcyH4H+oF/Qn1ot9E/LcxwNsGtmVjwiLnp+c9nxcPfBxK
cyBcc2CMx7wftnGxaPNbu446CfE92F74Dup9O8wTti5S3MFcciNcA6Js6B97
13q9Fcu2GeaRsK1wjYl+s3vVss9ijIJfbSO2n7XNdxH30KaHN89DnT+nn5+t
hLp/Xrz99MKMbYX2eGLzILQPY/xSFjNTrINhXoaxR3M1nE/+WYyJiCkp7izZ
WLkZ5q4bH0JcP8HcjvNpxtOBxWL4peIvYsUW5hbhnBF70d8xXm7i+h7XRsdd
u4ZBHe9cw9fDeQR/2g5+JcPz/DV8DjHW7gfhHC68H2Q+hGOh3Tm2DoJvLpvB
NzUvtDExxIJ3n7/1ueOyxRrUHZ6jDx3ePLNzxuuyrbNFM7yOfoI+h/EfsU5+
D+Ocpm9l27poef9tRz9F3aDtt4cN8xnFU847MBfqm+Exzmv3qpfNiTSOMcYe
3KQ5SZzbWAwcWF2vh/kX2tva+Zplog9WbTxiuXqZb4bXw3XnTph74loI10Xr
Z7P2Gj67f92PfV1xFX6xfjIw2/jAOQbH7UWfgwzidRf6zPawY+VgmyHmLJTq
Vu2AeQDGgb0rxjfG13nrG5xzdW3Os3YSrslOGmaYf+E9O/4l2wxlgrGMffNd
zo9QP83i1XG43juthFhctzn97qeuzYktPg97Pt/p+fVo066jME/a/hjGwk8h
Fn0M1+mYp3+o2HUlzk1tj+f0gXaMfXpd77EuQn84mbG63jgP8/0zWM18Be2G
dkdcwPmtn4T5/PtwvRuu/3FOiOvmw7jeCXFl66Lux+Q81eKVtxXaxq6JTrte
Z+Ea4LQa4xLaB/7COm3Gazceu2m2cdqy5/S3dinWc07Tsd9Reyff7Prvt+Nr
+C39Lt7bvcG9Xl6/4p4ODNfFh/8l+Nvnebse0TUKrtt0L0b3KjCvwfzHztPn
u5xTrnAOjDnpWc8M8Ys+0LJyaMywseJ63sZm3lPI70u04j0S+Ieej94TUAxA
X2V/WbJYCv/WuIw5C/2yZ+2xdd6LYwrafvVkznwCfVLjHNu3YX4Rx9Nhb2TM
0++0/Dqon/VxxmR8F+/lbWdjZxZPt3HtaNeLuv7o+7xfc/4lu4eU7pv59cJ1
0+494Dri3R/LHH/P+zbP2796bNfiOGdehyzZPIl9u0+fOEPfaGRxshnjJl5f
+xCui0/rVlacB+Igvkc/asX5H3z3DXz8tOX36trmP5tXvPdp91OGVfM1PMY1
vN2PPeO9CF6b9G0urbgKQzvht9FPWObQd3Ff7rhm/+HfbPeBteXq6Vz4vZli
bTgVbKZYvcA9Ypru9W1cdvw6ve33WnWPlffEde2n+0u694i6x3def2j6PfG+
zW14v7Rv1y5Yk3htsWLB/A7j+SbWDLEucBzKcDpj97xguN8Fn0MsQ33iHDdP
+1avqyehbk5m+V6IGfBRxo2G+dXGadPOXTEE9aQ6g3+vf+h5nF+wvrkZ5lR8
nTEA7br2oWq/j/i3FdqGc70QVy9mQ9mmjXMDSyc+UmwkOL9n6+QijaPbIYPy
fPMfxkY+Xf+3YH8P3/nauEAwkTBwg+AgwaiBOYThsThEsBqyF1vTxp59t1Ut
nq/OFU9eTwabKJ6vTWefJXtCpm3SWS5xYGAkJsnMbYP5+4dxdTkX+WIb9tBY
H7KRE8Yj5Wwk+REwKFPOx005S0k2kpzfuPOZZCmfr4HhnCtebFSLb9ZnjasE
QwiGj3X2tTN+X1i5nm78P2Yvdr8wZgpspDGn4fPiCEfZSNpDM/F7Zs6zjdq3
m+OFWNfIRm7fszYDE5nq5p4Z2cdwjI1wjI1Hxh2CM8V3dN5iQ1N5nKd0lpBM
5ITzQQ+NlQMfYQzbnsoLFq9i66I/7taLH3arzjTOOOs6budux7KyqZxfGccJ
Bu+byGs+cO5pPPMFspHwJbZnKpeYJawrY51ZfClez9lIvEZmcNpYHnBI+N1v
N6fcj8nUilEkpzfmjOND4/PI6D0g8+VsyG0jvwK+j1zlWGQjUW9g/fDeD84V
ihfMuUGuk8/Y+jzWXMlHkiVO9ToRfUbr/2KDZbfZyDljCWE/7U+TKdl/VCon
WaFHVkZybw8j56nX4uvO9YmPpN+MRw4RBiZEPN0oF4n6AgMV28beA484bjyq
6lx1h7KBIcL6FdbCbB39bd3W5bmmXLVz++VwzllRHhfHEwNIbmHW6vfnA+dS
3k5Etk9sJLhIGJ7jPfFT+Ax4GLJPj4wF1Hvwk58Oxo0LIw9KphWMSs5G4vjg
WRIbOeGfI1sAJhLruVinxPfEvSU2cu4WG4l2BKuAsqJcOe9KIytEnpnthHoR
R0IOqmMsALjIn/YbVp8ou9hMrLOXOKv30+4zj+y4WO8WH8m+UuZtjTXeT/Uj
HkLsCP0CHMaUcRnoZ+gv4CPJRo7ZMdG/wJ2iXowlBc95NCh+PegWP++TjcQ6
OBnCemRbwBKA48Fvq5/ST+kzxqHvM46QlyS3oviX/HQqGj4nxs/8KvTVMhtZ
NxZHvqc+QZaG/A78kD5SZ9sfgevsmGEtH/brUSvzcfKqaBc8Rpwg41Wl7x9N
RV++i42EoR7F4KFOxJihfYyRcd4H54VzEBuJOiVn0IjlYdkrxmeJSYaPiNlI
nBhZDnHSOv/IRx4nLglt8VdsJP6P8pGJi9RnR9jIyEdWjHckt/swMj9g38BG
/vb+kbGR8GnybtOR+6K/zsbyi7WE3yqWID6QH5q8xcCxbqdK3OjL97PWHjDx
qjiuMel3sJFkwSqRPxMLY3UJjtnrETEIPke+pWr/8X20N8awxK/VnXWpmj+S
dQV3RA6NvPVDqytycM4P++dQ92LueUyWDd8lo6jxctrqRGwkxlNxqayvR+ar
v78Hc0g/QhxHfYntzLk4MZLsyzO33svZOdW1GAewkTzHemSnxKyQGWl63TqL
Z/wj/YL2KDJi4sYQ8yzuOYcptoAs/HRp34BiguIgjpOzkWIlE1eF57M+/iDe
og+T+Uabo4/atUu4VvzlsG59kswYmaicJxOjBxN79/qE10TGyRvbRQ4p71vg
YO141j5T5IbF0b2TX87FY4iNNMbQ+Tyx0/AF+mvV+zG48JbFPWMkjzvOjjW8
TGIjK7Gt2XfmMktcJn5b/CFiU85GWhmOJs3H5FP4vDhO8WjkOWezfjsZ50g5
16/2UrviNdW3nqu/cn9GYus13rDP1Ep9OY3xKd4oZsqn8j0O8jdy23Ph2rxj
18WJjWxG3tXmSkez3l5zzkZORm6eNuUxkDwz++ZE5IF/eTtl9WRz/72qxezE
Rva5nn3R8WtusY3VOBawX83eqjvGrFq8VyS+K+d75cNWF8YAt+O4IH4Oz+G3
ek/X+Pivz4FTMB733Xy47l8INm9zCrKRHZsXgVUENwTGieMOfRp95rd3VfeX
djwm2DHG1HrGF9UjY4X3OD9okQl2PlJ7DvAcxxIbCZ9kH246m+ic7lndWBDj
lU8bkX9MDGU98lw5Nyn/yRlAWGIhqzHe4vcVN3QMHefle47ZqAvyRv24LgQO
TfwZ7gMjbmgPABnvWWMj35zPFOuXs3av5/XZVMZGVktMndhItbWxjScDZx3Z
bpgrvXwn7rDrrGbX9xqV2Wu0J95DrAdvpHLmbSXuUfcyyeHV/pSNJO+E+028
P2bM4lk9a49WZHfJpSU28s1p3c6X58/6QT0Z43ZeizyVfCD3gzIbOWuG39LY
oTmI9ruYD4rfdTYSsUHzK5av55wpeSIyT2TidGz2TzJI5CN5L3PtYs7u11k5
jHGtOX8l32EdGG/vbKTGWtTD2kWd/L2xWp14X1ksjjgx8Tvwf80xxUaBUV3D
8Zzzp7XjeJjzlvRvfn99SM4T54M2fHNWj31P3xtlI9N97068v8tyd9gPzvq+
Ltp3zrHl99/JdyQ2ye8dDwde332LKbinuTHslRgXHTdn7MC7kTtq+n1SGe/Z
Gn81bLsfN5whng/9iHviMHdAGcmY5+3cdsZr0Yz9uxO5FruHeqY9Ns2M9Uyc
FZ/zfriYOnJiC8aDbGDN8PKxryXPWx1sXc07ezGwdQ0yergHXLX/4vZwfnZv
2DmyxBp2I69qdXs5iMw+yz/I+Bsyfiyf2rRpfLPY0s1L3uPlOh3XDrg+Vbe1
yd2rhq0F7t3UzbgeOF2snU7ZWvdOeH/rMrGbedzI+TTV2ehr9PWWxT71S5QX
55X4lZ61szFx15VgM8XG1XSxeTNVbH2cDjZHfxi2M66InFzk10bYSN3zT2xk
g9zqv2AjWZfz9n/bGUaxkSjzpjNdds98xLRWqXUDGB6Lj8T9+E0c94KsLfxK
8Rt9fwPr6cYaNv28evYZlgmMQrDTJeMDYDvniYvDWpfusyc+rBeZG673h++C
L8LaxoXYxXbkVBQDjGNFWZ372r6ij8N2rrFmv1jsfuy5b3OdJTKd/pv8Xa7d
JUaxG5k2sYNbV4PEZTqvrrUl8ZHsL4xvW9dq78TeyhST/qNsZOIce5GDRBxi
HG7E98R6io3E58iTcr0MfIl4OXEnYiH1XDFHPB3eRz3sGgOTsTMZY2Bs5M3j
4ugjeIVnxf7VM2Mht9Hu50+M39m7fOJsAznH7Yu+rxHyd8GckI3sRr/AWjyZ
D/oO1tW4Vl13PpL8F9ZmjHUBP23sgta2u86ULDpr0vX40vO+0XWGeBD9Es/x
WawPYq1aa2q2hgm/OyOjL35eY0UeC8Xz52NgNFuv7tzJRpLH5FqxmBfUl5gQ
9AnwwjtgNz51zdTuiDHy44M/Hhd7n8hviW8lF7tSHHx+WooVismxrZ2FTcxn
YiIxToC93LtZikyDWMDtC7TPwNeNe87UkWPDmi/alSxCyzmCzoiJs6JvkWVZ
sHXxnFfFmu0u+Ehwz6E8+5/D738mz8mxZT7U0ePIRCY28nGIFeSnwO/shTow
FvWKa+NH4XeMeXIWRvwL17TdJy8WjLXZPl82hg1r5niec5GqD7WhMSNuet8e
G+O58Jds5L/iImGHYAM/Pba6FhtJjqbtrGDH1uvBYaDewQ0bS3iz4LzeQonh
AR8gRobs5IKzRWReFKeN8fu4HPunsc/nZCN3zr8pdi++DfZdsTf8zp6Dl9w5
D753QWbPOFc/FmIB1nXBkrLe5ktr3OiHZLYWSnEH5cV5q+3+FRsZOaHrxdjP
cjZyx/pz2y2N17T/GBtJfkZsZMf9vWfHpT+TgyOv+Mw4OTJBi8bNkLVNHDQ4
jbyexEeCrUGZ969WnEMPffk0lOHiWWTQZZHF9fZKnF1iI1FusT/iHsF5gdkx
hgZs27BL9uuq53xd117bMa4HcbbrsRysetO4Q+Mir+ol/tC4LeMoB+6DyefE
Ru6jX3rs0vgEpn8P/hbqXHPKnI3M+cgNj+ls64XIZ3OMQZvUjaVH+ciytjK+
QyzoqGm8IZe/gf0KYf5OJqnncXrF9gFgP8DGyaLFiYPr58ZMoq1laF9jDk4H
JUYuzoH8Nc3PxOfnDL/Z2eDWWIG5E3wKv237TM4H7i+aT5MBVQwWx7Jx1rD2
Vp9HGdaxB+eMdSzmUYbnmmvpPbWD3jNeBDxFuMbZxDVZxmfhsRgynBvHi6Vs
vO050/nY6ixnHvEYr6EPiZkUD6yxkr7v3L71u/lYB7KcjSRvVGb2Ex+Z2Eiy
T604X4GJ67c+41yZzVXO2pEvi7zdCBtJhqdvcxGeMzitno+X6diJjUR7hblm
uE5Q/wIbiesi62s3TfNxzIFSHOc+C/kGOC9wkuCvGR/K+xl0DmIjjcHCfhDs
xTpbGGEjn5Bnu1yM58M5Td95v/kszvdusZF27CHbFvyg2tn2FhgbqesDzPWx
943XiZjT79x07ZqAcyvuk8J1vK4PbA58pT1+Ne4Rvpizvqt4JwZSXKReU1wU
G5n4SO412L8J/eemZW2DsZWxo2V+rmurDdyz+9AzzhN1zhj/mOOd9bk6+bKz
trf/oLS/gvOqgfd9ldOZO+fqdP2W6noQ+cw/YyPtd/6CjRQPqfctdvj79tzu
ozScXWvEe1RoF4yZuMdZvmbrjNw36HPOqDjocyXjEi/kQzTO3wfxnFSmDcyt
fZ8l59rpvoiOmd/LGuUi8XjH56VbF+qbfR7/XGPyio3Jm6fzxtujTRmf8vao
p/2b19pT04x7uKIvZfFA7Km10bm4W/Z7fBbxWMxkvkdhlI/cwV4y3F/wcx1l
IzHHx7Ux7rnoGuUuNvL4nyu+F6kf53sYX9A2iKGJjZz3GM0xENdi5Ovpl4m5
T/1H8wqM9zlzq/hkcQHsbbzH17E5GK6hed3O+yM7H1t+D5Q+h3ujdh9S+7rP
dV3lc0q/r6H+YXttM3aYexvo++AFwUauD0N8uJpxPYE5u9eKPY/yb12/x+u+
eL3s1x8XSWsClvb08/6d1gETG9mN+1zt/uX78NrxwOeEC+Zvb46rkY0Ee4j7
XhvnM4l/FBvpDCPGVnLXjWhkIz2WYSw+T/eBYuzBvR7j9Ls2d+B8fBA5Zd4j
It++elIxJjjxkYmLxF7llTdflfhIsJEwcJFg0cCqiXcC7wfOLukQQkcSOoUP
iydvaNCIHGUhpWcnjUYZGMrn65PFtxuV4tmbWeMiYdCOTEzlRNJNBPNmeonk
v6ATaHqUpm/3dSjj15n2HrQYHxgXKc26b7fGjKWU7iRZOnGYU8aTmS7j7rhz
ig+NH4SRoZp2zSqUb8Z0I19s1pyNHKem4fa9EktKzg9ajP9uhsfkee5FPcSk
sfjIbSzjQce8TBPO+5HPJFPI+gETKRPvF7lGMJDbX1n9kM96YIwW2CjoaaJe
nq+Dab1v2pBgD/E9ai2Jb0xsm5hDHn/CeEEe27XTdsn3fb9LjUDTeARTuDNr
a6Na24NmqNhI6ALy9x84V/pVbEfUI9hIaFnifep5inGVjui0cbI4Bv1inNqR
u647uMXn4M7Av+I7VlfgWdcfmt4mXkuc4IyVj+ztlPshz5eMLe3HA3IOrEuV
+2urX3Iqo1xkYjVYx4/ib7BNqLGHdfVfjiZLrExiCCcjw0m9SOeHt0b7HPXt
wKFIW5J+M5H50xT9yR//DN7yaM408vAYTB7KJzZSJhYSDAzYNp7//RgrjO0E
e+famfAh+vFY1MTSGjZ1MCczTczJktYmdUVV3gkrE3UqxyOvCJ8mk/uQWk+Z
fht5waazWmALwe9VnLWbdBYvaYeRSZz24zujdCQNpHFnpMj5gQvAc2iw4H20
IcpDTbdZ01QCK8TYdI+akYcTzj3hGGTlyKOW2Uj4StI3mzLGSCyYWBSci9hY
Y5TeVsxGWStjcfceOuM1Fvu/6UW6hhl5wnHvX+NRSzPpl1WNvzMucq8RLHF4
5Tqdck2s2chGip9N2pFjxktGf9ofi9wdOabpeA5l7oSaQuIy0B7iYvEf50bN
uinzY+i9Yb0b/MKvhx3Xi+y45mXd+KCydlMlMlNiqaTjBHaGbZUYFDK00zEm
xr6ZaUaSjatF3gAcg7g8s+O6cy5iaKbieECeppIxr2L7WuR9TSeSekc5KyvW
lqwLNSlNu8pZTvgUuZVHrl34yHnIyagFFvUJP4hX5F4B6e9ZbNin/il8T+fD
ciSTtih8xPQGj2bdr6ZL/BJ5Zh5LupGqY3E/YCwiP2W83X9cN/IuI3vSzKwx
wkaKzZk0xg08o3E/J4lthB/CJ+E35LB0jolnirzWsTRocx3aifjZfKyAr6s/
cE1+LmpFmq5p+B2Lw/uPSj6rOEbelAyYdJUiE+PMA7muuVtspDQU2Ubi2OrO
Ps9SO3lvxrUjq6YbCf0nauZOWPmk/8k+M+eakYmNpK5mJcadpKk3S61D88+x
yJbLT8VGwkdRn4yTU1HPLNe9vM2KzpZM9aTPaRyQXprpah6S/YYvgUGgtV0z
qRF5LIw7GBfUp5I98rGD4wfHzIkYX3LOhuzRbQ4sZyPFIOWv6bPGdr+fiX0Z
3Ax1yZqRP6RmXcdiH/okmaryGrwYPXGRSZuwbjyo+mHyo7xf4T1ywNKTfnlC
fkrcsGKiuKzXXjaxz9yfIGb1DjYyxL+X7zo0ZyOtTFF3bzar30rUo1X/lEab
+ED2gWqJkSZzK3Z52lluaG/W4/F0/oztcz6mT0TmP/qGx/ZcE1hcq1jXnENL
bORk1B1WXanc0oEVO5liSJmRJBuY9CuTf7FNV0/LupHgXcUPWnx9S7ZWsVlx
7tUJ45DGCcyF6HfJyIBPm++p/6M/kTUjQ4W6FDdENi+vj8RA5n1E74sVHn19
lOezuHVYieOBxgtqAvayft0psZHiJbFWCV7u97c9YyKhGYnHcX+C+WHHODqw
Svhd9ola7Ct4nsYmxI7EVYtrprZSyxmXzK/ftbws3bjfQGwn2UhqKmM/J32E
9YV7LuIMwMcZl3Tasv5uDNhpO+O5En+TNDgrzhNXIq9KXd1qHCvwPtnIetSl
LLXnSdPjTmuElepHLUYxXPgNjXPSRuSe11nTGMRjcN/GBp5V/bi1W2wk2loa
oGCETAPsdN4YyV8tftQ9lrWN/RIvDh6S7Qx+kqwr/aNl/UT3I8V+iIMcZSF1
P+nPjVwfbPVc7KpzqnasXknDcPW05X4ePndadb0/1g/rSPqZtVgHagOxcasZ
G0nmdM5+C7+Zc/Aa68VGSjeSfCT7iDTf6Ot9568SG4m60v538ZzUERY7VYlt
Sb6zkrVlI+pGSts16hSfSgeyblys+Yoxv/Rh6TLm/I7aKzGrSaOK9ySl/6zz
bNIyzlEafdSHJFdpumvO9qjOc8s5yDILmdrFXjsXL0zdTdtr8I5sKjnIXmSM
dD/T7ml6HwL/hnbAGqxppV0PSjym6iyxSmVDfABnCn9C22xdkRXTvXr200Xy
4c5ji400LUhvZysX1gpcX5FcYy9yWSgv6ln86ihfpTLyfm0v0xxcsLXNnI00
VvODa+GBmfm44NqTbWcgK34vuGr3n6UJYQxoZCNTf8510fB/46Jr/pCz3Khj
xBLdA8a6iDQ54QPsz7OWdwAaGLgPy/WYrq8rNJzt4DoguMh9aIFcVYtNrHWd
z3LvOvQnb7rGg4l1HN2/f1sfsFvyddMP9brj2vu8sZHSIYVOCblGrLVVjY/c
upkLFsrwcabY/lilpu2wzNyRf5OOYD3TXWyU2Ejq4TbtHnuum0RN0EHUEc21
/8jVkiGQiYsU8yjTWoGe52vvWtNbNwufcd3SjYue98e283ZlJov11/P1gUXj
kDbPV4rdi6fGRoIjwronNFRw3x3tq/XvtIbc8TX8BWOQNqCBgLWji1aRtB1z
/U/XpjW+b4E6cM58gZE0sz7dMw3HretOZF5y7VNpTkijzfzStSI3jEOjhiJ0
acTTbjobCu1baatizYbWcnaW9SSty9wPokapj4V/xUZifVF1jv8Wd84bUY8U
r0HnjBo67ay+xPn0rPzwk1y7Hs/FnciXqFHbjZq1xp2if1+2jCHJGUZbmxt2
M23GFdMog4YW2AXwkHuXT42VFBtJlmzB12LYx7X+zt/kuif1jpZ8Xc51dC46
JW6FnArZARk5HJWtZ5wHysZ1n07UgCSLM4gaXNIyxdqS1mPxvaitCl9DDD5t
3Rqb8jHJNAzB1GbMpMYdspHtEhuJMkgrzBiOyyVyoGfzzr0sRt5jE2tlZ4jb
PWvvgz8WgoXvfFpwH+Jx0J5gi6AXA6016veC5RLHtRL7CvsLGaRozkbSEheJ
4+yDq/vEtVOxXii71vBZxx3qEl73Smu7aY2ubuunOV8ClsO4rGtxenfrRhob
CRYcTNWnQTj/RauDnZsF92FpI68U25dPzLaGK4mbwrq3seRLrlM2yLSxutGv
xEaiXNQ4G1DjzRicJ7ZmDhbKdCQz5jHnRaXLNWr/tWwkfOrP7OjzY2MjTRvR
mBrxZ9BP7ZpRO5J6RmIjya3SEnMnbq7MSBqTajzhQuSy8Jw6p0ver5+Ynib5
x+fBvin2hi+K/cvvjJPcOX9u7B5jwrL17cTEDUxLNvKll0tROy/xkWW2KWcj
Dz/9NRtJxnMx4zyXYrvBn7ZN87qsvVsaH+An1wtxfBUbST5ymWzkedu15zrO
D/ZKbKTOh3p4K+YLtl/gVP2crC012MB/LcbzluVsJOoR/DnYSBgeU38yjx/k
5shYLsa4I72knAOy2HqZdBzFwmxF5qCXlaN3y4y1tBgHvaI540XIEXWyvtVK
HLSX4RYbaRzk4zj2Su+YHOpK3COiPSNJl5ys99ZwITK19GHGFfbnjo8VSc8S
fYN6sY3InZB561jfITvZiGMNWRhwBmIXe+674GhCvDldLtbfQ6Nv3rULlyNH
xjafj2MNWZy+/YbmYeqHo3tb8HlpqdEGI+285BrLaQwB55P2n3SMiwCXJW4n
ZyON0XG9WNMHQx+8KvOQMu2zQlwVI2lzP/Bc/r5d53xou4admKBOnPOBCwJn
gf/is8VlaQ6AfgpGCawI9LTIjCze4iGlk5rHY+tL6Oe5FqJZO4v5/chBJi6y
7e3eLM0xxD3nnK9YOs1dRrlImcWDoRjXMhuZzLnvK+0T6Nqx6KetyFxRz5Rs
5O612Mgq9fSvyO9CC5Rafy36jfFnYmfnI5NGPne+tHdEe0HERlqMMJ3UbvQ5
jW2mf+w6kWIipQenGC0GGs/JRTajdjbn+0uRjRQ7TP/tu6aZM5uYS2XzWsyL
dS2gOTv3Sc37NXIo81XbNbZxXTsT5mlz7vud27HPdfjESuZcpNhIxAjEkKM/
ujbeUJM56bJB33HD97/c7qeLFue3MYZeNL3fNeP1j52v92X6r+K2M4+mH0gG
U/s1kq75wOe6rOvbbGTqe+QiW1HPNa8HG8O8n4hDFC8tLm7bNDq9Ley+QcvW
SnBfx+4jDNsx7wnbQXNhzyFzwWsRY7mcweI5iwXt+36heT8v1oH6Fn0zHN/a
veX7l9P1fX7/qrwXslPa/2o5M/y810+pv0n91oG3E+d7ZLPTni7yy33vn9JC
lr5w0k2U9iNiK/QTUZ8wjani9MTpaq6M79nnz9J4VNL8dP80H4XhtSzfySgb
yf2S6byVv4LXsLy/gzmhxnVdM4FNhv/uZdyz2OnNyEbWLDZirJduJubOiFeM
VdLPbBuLvn2R+NB8LgE9ftw74vUSr3ct/4LtM+Q9ErCR5CN5jb2Z7YMlG6l9
dYw/Kf6m+Qv3B7COUb9sG2hW1sJ4hT3B1fDbVdvvCLP7PNi3e9X06/qkfcpc
Ldo/6fdnLjrZPc/ERmoNGXvHTcPT2Uhea2vdZGD7qN+8C3HyPfZGDMwfoXP5
5j00ImeZH8Hue83a85yNtBhzPnA2ktda0I1cx7nh3muITRxv23FuwftA7Zgz
QdfBayftTCNV9Uleeu1Dw7UjKzbXAxsJVh/7E9egx3AyWTx+9UWJjxQbCT1I
MIEvtu9bXl3l0X228YXn0v430/IDT/nkzQPjIqEZCaZRubOlY5dYxpRjW3m2
xUZ+s1aJObXFRkoDUNqJpiFnDNu05w6eNj0/cCRiuMgLKB82eT7qYd4Px6Sm
JXMk47tTZiiDygP9ROZsponpEhdI3g683Kznh64VLzbnwjlMuL7jA2pVRjYy
8ZHf7X5lmpGR+dtkPTNPNDlF6Y9FjcgRfcbvnQkk80cuEmwfjM8fee7ih1YH
L3buG5sl7Sv8TxqAZNGUe5qakA+d23O9uoyNRL3IdPzUJtRPA28J7jNpTeJ3
x9wnPIf6HnUjky7oROQjwUaynqg/id+SbiTLlRjRnI2kvzHHOtpRWoj4r3Lq
tTIb+cge6zyU4xg6l/y9WWclxRpOe3uM+zr4OHNgm77lF85H3ne2dOIOIwdG
zjNnIx85Q/Yw5jjGevy/YiPz80MebTHJyltPdi7lyI552PdnSkwXTCwX19e1
5g5OMetXmaGM0oPCc7CJML1n53XAnMSjbKR0I8V45ByfWEryyeNkYHfG4/et
zvYfOXchLcdHsd7AlErXzvQ192ddWzHxWUkTZ8Y/OxnNcp5HHUvpSrq24iG5
TOOOTpjn1vJLWo7iSdNUQn28PBG/NG3+QV74gefTnXLuKeVFVzsZv7s/lbU5
y0MdxrrzW62YD5dsBDUuyUVKp2rafWcq8bhgsIwdTP7G3Jgzcc07fX4mYyKl
S1WhNuF+0zQjxRYypzfZA/gMedLEJuV6otKLFDsb9UgPJ4o8vzI5lLLmFllV
MEXM9ww2SuyUYhvMjnMw6d+bc1awZjwk8k4rHzg1OGu29pv0gCqRkWJZZpIG
19tq1F3Mtbp0zmQOp6M+beT5XHONPEvV2cikVcj8rYnJhI/kDCJZloqtl2JN
Xwwgc1fPGQ+OcySLQd7J9C09N/vL42rUmaPPTVp9U+frz9hIGnNFz0YdwZxf
Jcc8RVbUtPUaJTaS2qatEpNMNnKu5Nvi0VJO7VwbLHGG1HarjvCR9T9lI5UD
OdeWzE2vlzjVdw23lN9U+pGsk5z7GXeNtJS3N+XInYvtL31E5vkts5FgKy0/
/FFiBXXuORvNeDMXeQqwSGIjv997GI+fayCSjeSxxalEbar3eQ7jijO8SbtT
zAvKnNgjMlnMIz/lPDZzar88YW5G5kCdtRxZ4BdMA3V/1mOc2EiyktQCrRTK
o4r/4trAU1ETs8zvik+1djieLvIcyeSIGcMYw8cz1nqqpBOZ8iun+K+6Zllc
59V1mTl21KJv0Ueo95q4mJox8rkmKMurHODTrtc1R+1PY/XK3Feer5XaiUmf
NdeJzNnIPMcwuI3fjb8di2ykcQ/n5D3ERoIrECNmeosnjcjH6Pdz3b08b7Np
hzoXmJiZpNFqdYN2fD8Tc8Cb1tlZPe1XcNbvLjby5ftG5PnIsFaN7U5jHzk0
6Lylfls3flJjurRIpXEn5p1xfTrydqXc1O9qJTYSfoW++evbycxnPHe19x3y
aGKOa3Hs1TlH7Wpv07y9RvNr36UrybbncVVfYiLlo2WdyEohjV1ZrjOa+9Ho
ucTzcT4Q/JOxi+/rJW5dGr9gQMRpS8eWcY162oqR6Ms4DmI3dMnJKNbjHAax
wTi1TPMw6tv6eWs/bX69nvNod7GR8mVjot7XXVs75+KbpdzaORuJNQvyjfQ5
PAcrR41msnPiIrH3wrSpj9uex7kbmUWxkZH5fVtzLq/hun61xGiHegJvSO6K
bBLqRVwly9f1MbUW2UjFI9P1e1+PYybqgPlWuU6GeIx+lrNuq5GNbMS6SrwX
+T3t86GO41y2ByBpseY67VpfF5clfjg/rnFHZ/n6fMfKSY1L5lEn+1fJtBHn
Yh5p5iIZZSPrkVEjw9x0PUCdq3KoM26b3t2HljMWnuv8PfNvg4/EY65DD8hi
nJX12XJGXX0qz+We579JeWnFOXG8sFySnj+XbdCwNiHz1veytTOdT57zumn+
kQFjnVScV61HDT/dQyUj533nrBYZLmvP02pJ2zKZ8lq3IoPCuux63pUsf8pJ
z7i+pAfXMS1a3R8kT1h1vcukecm83mlMJGtbzcaElu9BoJ7j6lnb7801nCVV
juxKjOVJ67Gceyjn76SjyXVjMaStyJSV+cakSZuzr9JjzfdT53mZ/4yR1B6V
/D27l3ohDchujBV4X7wRjikeKe317jm3SC51Vzo1zrSoD8rnklZjmYvkuMz2
AdNmHOGl2K2uM22LtoZIVngQY6Rxb843i9fUfWy9LyYOj9+c8pzFqoyyfyhz
fl+c/WBQyqlNLrIfGd0897jdZ7acw5VoORtpfGRkWhNLTV4z5cmy+hNbdpH0
OanDKK1DaBEOPB40ff4bYkDwxzdhroI8TlwT8/vcth5Uj7l7pBvJe8QVuyeL
/8ipvX3VjmtmeezI/XlUM7Ks6dfP9NTmne/slvzB1oFiPuy65dbeuoGG5Jyt
wZkW5sVtFlPjCd9PbGSuPUqu8q/ZSPgrnmufBP6LjzRfjveyy2yk1j7zfI1p
7dzXbvFd61u5Hl7H81qTw4NJE0RltTbGOjZ01WAfHtt69uoxtBCCz72nlgrX
3+fj+pvWx7VWivvzqyF+QXMoZyNzJpdxwflecFqfnpiB9docLjovrXbtxLxu
ZTYx05P1NQ7Vp3SHxYvx/Nrez6hpwTVX6kVijQnrNtK0gKamjisfM31Wt5yH
HNXqlW+qr3MdONU/LH8t5a7r3tI8G2Uj5VN5rtLEfyb/koakrfug/MNm5Ktu
s5FaPyFrCIZMOT6p4bQc+QVpR5KPlEaR69pEdqHvbOKyaaPxO9QcUd5XlqEV
9Zy4HtdMGoRXYqfIcEkTgz6m/LT9yCqh7FgLEq+SNJB6sW9g/S5nI+/i9cma
z8e1MzG3kZfMtFulcXKL/RsuRXYBdUXOdMUYqjUwNRf0K9Nw/JSOx9g1yLjI
pTimkBeW9tfjEVuKPlBmIxPXW2Yjlzw/8FLU18wZrlyLidxB0/PVJh7ntm5k
Oae2cVtD6UZldeTc3PYVmeedj4hHA+f75c/LKcfrpTieBV+/nI8+D6YQxyvn
DE48CsvajnwbzvXwZsW0UZkT+cktPchcT3M0jzZZkpWUOxIM+zCNnf8tupH7
N0kbz8bLS+YuxzkwL3gr8l3UfZ0vcZFiHuTjpuXlLITGhTL/2s/YYWcYjelb
MTYSPDwYSPCRe8Nviv3Lb+0xmEnqBy/75xddE5Q5fw9ulk139u2nZ8W7z88s
X7fyeCs3shgR2X8NGykGT5ynYpQ4RMtVf9mN+xek92u5Pz8tBlsa4SITG4nx
x/rPhbjuQVFmGfuR892KmoZLpokHbdzo38OFyISqbnLWKrGK0sOldinzcD82
PtVym58n3xOjm9jIvvMm0glNunnbw25JnzL3ifw81Bb6bG7gqcRGwsARjuYp
Rs5HrK2LE8l/f9tyai+UeG1p35LzXorzdnGReSwzTtJZDnK8PR83+q7d1/Qc
xc3YN/haw3ilpN+V9CKTZmRurSw3bdc1ZZ0RDrZ5StYLMRusKlgb6/8+Fok7
EAeZ88mjday5nFgr+dDWHWxk0gx1Pts40bw92855NaO2mRgtaXmJjQQzvH/D
HNqjWpHSiwQLiesbsZF4rM/b3qKzvs8zcz9J+WTlA/JHvt6xOAYNYWP2ThdL
bCR8XOcpLcRR3V7j9FAndv69osRGDjsxh61yYicWNmmEwk9g1G2kvmjZl8v5
6LWvI2e3EXsQo5I2X9f7VBrTNPZbruXzVD6xvPJB+mrD8mZTM/I2G7l9yRzc
4GEst+r7OnMuuxYY849T1xjPuV+p40yM9k61PZZ1i6R517K5u82hzuepW3u9
VNo/kuZWPYsl1oZX1MGU7mDi9eQTbCPTSPswH/fBbJ8PSv2XuYe7phW4kWn/
6Vo710G32OE67zb/tXl6qAtowJ1XfC7SHpmjpDlA4iBvG3XykFu9aXkKwIMh
3pFXJW9FvlBzYmmDzzsHz3Oi/m6aO/NcB7fitsZJ9pmUW1njQJ4LQNp40scr
s5HdkbGkrJOZ5mztzFf5Pe2X0D4Gi63YK3Ym7f2Um0PXN9JZ5n5T7buRPjmZ
9q3z+agVLRZU+u1iI8vao/2kY4k9mbCrtOeNe8jStRSu10e5yMgPDpkLwfRr
Pc+wtAStzc5TTGVMWYj8OuNTh3sgfC+Nabm6nr2YNGk/isGTTqHmL9JQLO8N
K3N78s1RNlKfWcfvoh3jtW3ORvZ93rvA+0t+7sorAO6Q16zcryDfoA/14/VQ
0vBUX2w720v9Wur2k5HT9RhYUe2DUt9InGgjxn2yiry2MhtKpz7YTbfERupa
m5xip0j3bbgvbCteP97W7ZXfqB+pXcj41ajhintMiKE3NdvzCFNeD+NIr9P1
fLxHeNrx62XXLBj6HrjsOj7plnLdQN9J94d7fs+6X2YjP5CNXAXT+AF6t3Px
Hhj+Y36V2Mg2mXX0TfPpujHb8EPmv65FLj2/B4SxYe2k5dfGjLl4vvq+4ZrO
newauBP5XvqhOP2G7y2pWZmQ63vp5T+K5ddfGhtJPlJs5P2omcj8zA9ME5Fs
5L+bPVv/snhWYg5v588e1YwUG6nPf7MxbbmpwUY+X5uxfNow8IvSc3yxlfQH
qVHI44BvRM7jH3a1tj1uBqaP2oJj9l3wjsj7zeNOGA/57caMaT/C8Bi/I53K
XKdRzIvpVuL1nUkeO3xHbOS3G7PGRn5rHOB95n/eIisnk6ag6VlCYy/UJXQ5
LQ93njs7nB/1McGITZuJg8t5xJyNlIEjk9YkOJbERt5zfuyB52x+4ByZcvtO
e17YR85nPnIOjXXBfNmsx6erD4wnVPvm/Cs5sgmyULvpN8gkzkYtxjyvurhK
nq/Yyq+djXxoXO63W/esXvNc3mAjUz2UywK/wnNwGGAE6X/kHvWcOd/HMwZ3
Ovqp2MJ0bs5G7k87B5WxkQdlNtI0OlHnrveZbCyzR3eykTl3iHX50XzT1E2U
Jh3XmbG2TOaRZRbHkXKYzkWNTuZllo7XXMZGjjszNR3ZOOOf7siVnefRFkOl
8ksnyvLQej9kfvrJWA/M8V3ONZxbnqsY3xN7Ji1XY373HvrxxjyH65hru1Fb
MK8rsZFi+JTXlyzOTNS3Mg3DA2es9yciF5x0LCdct1AM1Kzzh5PO4oENkLaS
uFKackWL+xO3CR9mLnPyQ9bX96UpKY5t0teia86INOy/tAbLnIVyxk46CzTh
+qMTMf9uPFfno02H8Zh5M2l5Ltc5b4tpYzeT/mbdc3s3IwNgeR2jPuJciTfN
9UWpjZrYSGlpKhblzEheBqsP+NRBWYuNj1PuWviGmELlsKaGYjPmhRtlI7Vm
xLVuabtOZbndUz5TsH1kD2l5f4q5qy3PcM00IY0BQW7etym3tbQc81zazFfK
fOO/HE14nvNcQ5PaZtKQxDHRp7FPwHKHH/N4YFjV39jPpl0flT5NLcDpmANV
dUmGayrlan6bcuCyTsTvzGb83ixZY2c+kE8bGpbgZ389Yo5KcJJgaKnxyP73
Z2xkMnGJ5H8jc3owl+UGr7guaC0eP9foivywfya9V89eF0/ZchMfWXM+UrmF
kR9+1vvQRKZbyDzO7HeJt6I+aCXyy4l3Yk5t/Aa4IdNB9LztOlbKAzs7omVI
hkC8CnPKU7v4r3Jqi/+KepZeh1aPR6xf5ZOWfiTzTkpHLOVapVbqjJ0b+YWm
MQ1gHsA6gPsjt9IwHxGTn/cZ05uMDFcl8mH085nIRkqLrswaKvd7niNbGrOJ
c8zZSNVH7m95fu287sTAMb7KZ5UvulVmI99VE4N1VjPOg3rCk5GJxHPUC9mi
pM2Z8n8njbtcMy9p5ZZZdbGLozqD5CarzkaOe67jGcupTT4l5UhF3yDPTtaY
/lHJfLgW94tJbyvXeUwakrxGYr7VRlYvZIrFLElTrqzpl+WRfZ80GJlruOZj
keeZ9nGP75NDS/31bjZS/iyOBu1MnyCLrPNJfGSKJcZJGlc8G3NqszxV17Cs
x5z0ef1JoxkxFHq7yuc8mus615VNew9mIy/MtqiMvF4t6URqPMq5VVk5X3Ji
actjK8sVxyznzsXOkvFrRx1d5qRlXEpagZwHqa/mvi92HHMRXWNo/01+Pogl
xtqeMBcoc1DXsvKUcwSPmpiykj+dOPt22nS2qckx0ple5g0nq4fn0l0kG0oe
jHnAqzaukFlKTCT2WMDERf5uOZq7GauY6xAns/0Vb9lu4hGlSywdXPRXcVfy
S2P5PNeyctiTjXT9WueU4ZvSH0bdoh4Sk1d3zdOma4M2PXbXM91ActtgvBnL
p8wsr/XZlGsDJ7a8zNKLw0+5ucXh53zk7++kRVr1XN7iy5quv1azvrN6Vouc
JF5T/lZykXV/f5SNTPUmvs/2FL2XP7RKrC3zgyQG7/X7ruUDUX50rIuAjSL/
nfgknZ/GVOad1/mM5qDMublcj7Dhe59bzoWyPMixinuA4FpG20iahZYz77rp
bGTlv5mN5FifeM6ke8m2E1+S7oF1s3tgPY8Rac8w7qvZPbPzbtQ8FMtobZPp
Vsrs+Wk5nzy51XbGZFI7U3VErUuOoSlXfLMo86e51l434yqV8zrnInP9xzz3
eWIjR3PF87VmiYvM+e4Un5Ke5Z1s5DCxkeCgxCyj/sCN4B4m5lfUbuvGe5qJ
3SOXKjZE/BmYsDwPqs4l5UnuRO02xXLqejZiblPmGE45jXLejrmmk/arnZvn
oMZnpCspNok+pHNO+qtqO/FVZGQGzjjJz5i7XWxmrlNq9eBMJdc0mC86aRpS
FwJ9xrTyrnLOT+2f+FXdo16/UG7eQbznKzZS/i4tRuMYL1vMr455U4jNWK+j
dmTftZdakY1UHjkYHmNtCvfkzdAGiA0ZO550IqTz1i718Xy9RPpQWpc3X7AY
0Mn6QCNxZ9fSCOR9e8UUaSkmdirP96W8x407GclNz1MddVG1pnOpuuVvgsFC
2WzfjrPNeI6cn7vIXeW5CcVH5vkZ07pdymmtz9kaG9avLXdo33m7LtcFbpjH
DlwkcztLt5j6wasfQvtCI/LscWgPcpFr7/vGRmoNVhoOWBvMNTKw9ko9Dq6H
gYsEh8Z1UFlZN3LT2cjEqzx2NnLBfT+xqfJxsWsW14yl72ZrSIzDnMP1XF91
4Jxx19qDvEw49yv6LPYhoO2pGdm218WOo96kXSvWUXmJYTknmWud5Myu9EZz
1lEakmJUpRc5atLWKfl2xupRI5cxiOye83VX/cheMZ8610GwFrwbWStyLjuu
NVbW5xj4OkvSPlSOy1E2UjpK+n5a5513HT7yVFuWLyxxCFiL0doP1mS4Hidd
J+mbSXPmMfU0IvPYt98yZuBU+dbEjvSiflKZYQzngXhwnuJKzkf+q9dU/xYj
S3xEmY2kdiQZOvIBC6aDhbyhln/XctVDYyWLW5EfQnstFvufVlxfjUxLtOtn
xd7Nc3s98ZLkirQ3QIb81Dkbmfst+Mi9m3nvq+LN5qn3eDNwbrXvnEHHWVrm
d4aG4dHnXrBBzDucjGvD0q3TenjSM1yIWoX7xn7C76krs+Nawdvm4/M+ni+X
9ORSPQ3s/LavUl5hWzO9Ur74vpWNa92+Nn3R8XXVeWPqyDhSA27XcoJ624Vj
HVj7Ld1iCUv8K5gSaBf+B9jIfGy6y3Yyrsp4nBueA3MHNyLXQy20bjh2v5Q/
W/av2Eicd/5+WVsyMVnIIUxbcf3I4HPDZ85KPqWu5MVy5CAS+7BgbCQ0Z8FG
vv301NjIyF5einFejGUvmeWB/tdspLik2NeGi4lZRR+4Jm/L8TmP1/OWs33/
c7mPjLKRu/gNb19qqrLceQ5k5QtGjOE5L474+F38WCdpmGGud6ZckJ5rdLjo
DMdyll/4cWRxxYIm7c9BpqGpHOVkTRQzE5s5X4pNuf+KlyW3k8yYFc/7Sz6k
lulikSlJa/RisDI+EEwTxuOLQWlPSG6aFyet7CXnwcl371yyXpSrmCxpL9Nd
a8SYBB9hDlDxLsopnrhIWqNk1Mqq29yFubU7cayDzqFpd0Lb0satvjGCyg2P
/2n+1Uvtfck5EbnfBfehQclv8niy7ePrKBuZ9JnJRlrc8jjNXOntEn8DDTAy
UIq7C6YZCdu7vs1F4jHGFIwleQ5tMZJ4HWYs/nAxMu3JD9N5Md4MQn8n40wu
NfHyu/DB4NvQH0e+csQXaPbiv/JDS8dQeV93LnxPw/kg6rwZh+aWc5EYi8hH
diMXybathHksdLBmbX4h7dOURzv5s9pMPLTaD30M7Q0GPzE7GvtdGy/y2eSW
bd5xrvz2vUw3suk8Xj3Lpd2wPWJgI3evq66p34jnQN5XPNa87TmDn0i/2PaD
fOhGDdPR/VOjnNFG1LweRJ8a1eQkd8T5IlljaunytZZrUea8HdlIMYEoo2kJ
nim/fOL81nA/4LSZ3QPo+B6fedeQpfG6TfsOlZuXe2I3LuolTUj6fzNygspp
/Gc5tskBKYd5zZgw+Al5a+2l6DIOxjqh1i/8UUx0mnv4/o/IRS6W9D03TTuu
4+3S9n1EKf8156ntyCyJh8y5sDxPdnqd7aI88sqBrLlOYjZ7cfxKWqfQlJ03
TlVsmq5bYg6JK8VmMe2LPg9DG3FetnNJTlecLbVLe9mcfBCZz73R+Rr6Gvbr
4Fr0o++R+dQrXZuW90OmvWDb1/STDePy2s7ttbJYzLghNnDztFvKJ7z2oR51
HZWzmPp81fg8z9tude56nGSmU2zH+UUd5WuNUe2SD+aPb7ORdWMjd+Me17QP
TveTeM+pn13zca/hzsd2zFPNvNitOBaQr+1kOcQTF7l9wTF0+5KxCPmUwWQj
r4fiE/htzAF0bSYtW46ZtcR9Wv23mR/9LM+p3fM9iCmndlnDcXS/I/dVxFzn
527O+yqnfN6X0YZgBvHfeOkr3G+AdiTydzejpuam3Zdp+bU39zRKL0frHrg/
kOJOuu+Q7peJpWwnnYNo3XjPYfXDwLnIBdONpA+2PE5J77ru9Vvl/OPUdZmN
jVxgPeQ8reVbSGyoxiGxkavvm5GBxXyJr9U5R7M44fHDeFLOQxNL3Yz9h35P
PUmwkbl25JPVrzynNpk98ZEwsnzh/fUviidrfw/f+buxkeIhE3M2EbUhxZ7p
9dzII06bXuTz1bnIRpp2ZPxu4vNG2UjkxAZrZzke9ycznUPmXE6fn/RjTblW
5LTxjNB7RF7s77YrpmmoHM/MFe16dZ7TF7/DnMueZ3kDHN2c/cbztUkvE7UX
oQWJenq+8aXnHf8i4yS/NG7Scm8bczoWNfKg/ZjYyOmS1l+uf3i3JRYvMop7
Y6bDCGPeYddg3PrKmEmyA1OR1SID+dC1IR8mXtPY1PGotYhzzVnEWCebZOzE
Rir/9Q+eB1zMbG7gFfHej3tkkX7YH7Ny0u5bOel/DzJuE3U0fouNFIur30bZ
lGNW74MVTOUl56rv6XU9pj9PZLqSExkzO+k5xx8xf7iV9WtjI9G2ZS5ylI3M
dSPHozZjzoz9sJ/ymSfNxHFn9aZNr01MHZmTWc9ZWIu6aPBp9BH0MeSOZ15z
fW8mYyPJ0oodMbYkK89dbKRyMpPhGnfmh7yQsZGHYiOT1mXOGud5IEe1j3Ld
o5TLVZqS1K7jscfMr5GrFGv0zGc7E4/BPNPSlavbc7I9U64BOeGskzix8Zjv
lBpsaZ1ZZY3aWceVuA6N9sVjlrVix8/9RHyl+Baxn+Cs6fvKe570B/U9cWOR
0ztMjAN4DeW7JBMyVTAf7SSZBPCDlmN6wnNQT5T4Wz4ec7206ZKuVZ4vGtwy
2YKWs24N+4/nWGuXnqI4E2OirN3HXLdt0jmucm52+RX6vMpwO6dsKsuP7pfS
iVSOXbGR1BAd9zzhs34ezK0NHgBrWsh/afzeQc1106iPozYVX4OyyHfNl95V
7DPwoai/6u2W83rMM5xYHvzXe9SgmxthYMiDob3E+oIvoU+KbU31or5iPrRH
Xptr815fR6x79WmZxfojaRDO+DHGnStWLmSxkYkdSxxEtcRMiZeynOCZXuTP
B03LuW7sCDiSo5Yxk7C8D6Iv0H/n4jp34lJ5vmIjox7pQWJ5VM+JZ6rfaWqH
pHHXiu1CDbGkccnHKmfNGJ2knVcx9tra4+2EcaPgJaWnRt0+af+RjTR+6ii1
N8/NmSFoRh49NF4y1+lLeWCTri1jAHPXio3EY8XaP2MjpWMprjHG2bfVWDfi
uvK2SHxkPfIE5d9IeXExT7b6CXWhMYDcHxnYtDci9Rm0Y1nrbq7EAYqPJKtL
LTr08Z8OH3i/Vy7ySZu/6Ds555jrRYrjGdWNzLXPdO5kTJTXsxXZGTB50pZD
LCELmPRFzYdPZktlpk3FvMOmJZzpe8rX2RcqGRc7F1m2cn7ryq2cwrfYyPcz
mebrjLNsVdfWa0SuWu2Q69pK9yzX0S/njiW7Ij1c6Y+Wc9zXTMOYbGQj6quV
dQvLXB9ZZPXVRhxDNAbTKiUdPnKqZNByxjyPWWgTspnU55MusmKLGCDy/Hn8
Vr+pRDaS+rFV12euxfOmfmjKW2187fFUjAk546i5juLZqN6jxrpcK3dUo1iv
3arDEUYyZyPlM/Iljav8vcSb83wanqeZGsRk+aqZ3+VsZI17REwLd9o1JMkz
M8ZxXsjrgPFMM7yS7aOoeB9rxdgsdp26vtK4TVqSaruciVSfTexSeg42knmW
y1qCyuktbjJpZzLHuMWpUC/gE6CPBwaSXCTHDGmYKtcsdQkbzi42M963aewn
eVD6ErUCa76nh2OvmHvEEWkxqp7wXbKcSS8Vx1C98VySP4zmeab2oDhNcZt1
jy3kgBmnpp2HDHY2Vbw5h00WqxdTwTx/usdO8YjkvROjprGCmq/1rH2b7sdJ
uzVxbY2oV4nfU7+1cehMuXDbpTycd7ORDc+b3LDvch44U4oF5OIS78+9KvC9
jnGRMLS35Qfx/Oi/v6vF/sT4mL4vrqfMRJZtVFeQ9zybma6h3uO9cvaFnAOu
F8qTTh2BVkk/MzGOSQsv5+ISG1mLGqDKYT3KBIrxk45B6jOdW1qr6Z5YN+4l
Trlv0r1dsVTiI6Omn/I6R3086Sn2ogbYm9NWiYXmWFTev1He29wq6ewpv/Qo
ryheNfc1MaaJh2zG8VBlSxxknrf8X7ORo35Qyqt9kfhSaAFIrwAMB+oHZUq5
dH0/t6+piI3M84lSJ61fyokqHc/EiiR9NukAQmManBvWYnSvdsO1I8mfLHtu
o8RGrnuuYjGsKbfO3WxkrgEsG2Wu7N7tsH8nG8l8d49trTPXp8Q6BurLOKub
dqZlmOflBYNSzguc56cq5Zj1fijOjAzwvHGZyilP/a75yEdaXaJNoaVqejt9
X9fs+f3spueRY25t3n+vltjI9dCfVz1PvJjPkmabl08cZ2I5k/5bfO/yLhYl
z4+sfMltal+eizmvZ1xZ+m21k5jdlLfTdSiH1Ogkh5p0B8hG5nnUGZOY/7kT
dXHpC920NpXp3Y1azkbiOdbdoBNAVqxt99b3gj/tfx7YulNkkLAGddOJeaKT
Ril8lFzk2unjYv102dhI5vf03H2+5mXreMZ41EtrcjvDTtT6w5optCu3LIde
4gVpWZ7iuAaknOJLMVcwtXh7pk9KhrrvOeSXXHOzb7w6yo6+QM2pZVvfJ8M7
7z6rXPDkBtn2PVsrydlIaNMw93wz6nJobUSxdJSNFB+p/qQ2TjyndCO7Wazh
b+e6kdKrVq60jVLeQelPsh8oFy+00PBc/lnirSIPtOSfaTOn/VU9am2lvJJc
29seduOamtZ703rqoueko4akNK2gpSNtIPKI6T95B2pDwY8s7+yF9Ig6zt/U
fb2oHnMbko9UDkjmO912fRrljkSZTI/DtTHEe4nXyHPOJ422Rer8lXLXlfNm
x5zsF4lpjv3R1yW3h+V+Ke0k5dvdM75uJWpggWE4vHnGvH7DUBfgXS6XfK15
IXIBWGve//SsOPrntzEHqhm+d/W0ZMx9qrEvaeEhb+3+p2XLT31XzIssL879
nGuaUR/quud8Wt+tl2n5JQOTJN3Ru418iXQNxemBNwMv9/bzk+Lo83Jx8Alj
VjjuZ6yJdyMfqTx3Yqa5Fp+YyNjfLrneJ/3BveuBs5HMXWm8dtSPShwCYtjG
ac/YjZ2Lck7UyD36On/Old3OnxrKdDn//xsbCQPr9jb02Xf/XLLc2WBkuDbd
jDnLqVeVuNZRncCyTpOYy0H016Qrl7hKcrxiOh4nPhI6ksOnxcEVNDa/CT78
zHRgoY2qnPUw8KQHNyvGRkI78ujTU9OMZO7rxcgRKjcrx4hMm/GS3NK/YiNv
9bcSG7lsWoXlsSb1aYuXHxfvZCOjZiHOyfivZdMWRa7ZxOdR70+MqfhT6MmB
ZZXmHP3ftVOv+66jmnJRM+Y1jV8QY7GHcQ9xLcQG1J+4p6hP6jnEZeIyDkb0
RqVzl3OQOQ+Zm/xZ7G8yMjXo/8wrKs2olDMU52Ran5mBHRP7uhfaatPnvduZ
fqS4yHyunu+LyLWPd8CnXi9HzUTG737U+QLXJlZbuoHksp0PjPqxraQbeZVz
H+RAxEeSoe46577omm+p3+e8j/wYx0l6VtQKFPPCXLfdyE4lbn+EUXJtuaQ1
l9hI5ZZObGTqO7uXvaibhTi3dU4uiO8vuJ+GcuM3LxP3KPYR4wrYR4w30iLW
3Anv43WY6UcOH0ftNTG7xi8OpSfJPvr2j+AHn+ejbq9sF/H58qkz1vy/d/nU
dGo3TxfsWiHXMbzNG6e+lI8zeA4/JRvZi7rTiYucNTM2clgrxZXER6Y+Sy3e
hRHmLdNDzTi5XE/QNF1Rp0Ox9MhX23HtSDGiLeMixUaSi5R+fi3UcyXU/1zw
zQq1JD2vtnSaodvIGNi34yk2oL6kr0ofLe+hEh+Z5wCW1pvixpZr75E3arsG
aS3mmd4eKi854xfrPs3zyaElvcRXR824N45cHrXK4KerYNLO2nZ9qb2fuMbc
ulyI+yC4v6kX9/0xhlNj2vYMDVslLb9Rbb78ca6pmLR1W2Hu0S4OP7ftPzXc
ap5LOPmFsUPn4hBTu6t+cx1RGx88vzl8GibuF9fDq8eYq7Y8D3linGTSH/wz
NvI24+oM3LCV5YYXS6X2TUw2+axeiUHGHHRr6HOWa+ZsZnv04jWh9uCQz1vw
eeei68tiHPF4MEzjCvtAmo/LBzVP0/maxjHq2a9NdX269wnXrenaKt5H9D1w
2hNkvoI4N+x4PXTIS39csL6i/VPaL2h1d57lxz5rxP6l/MXMHc06zTWIk95z
J3LKSQ+4bXNPHFsxKvlamYUc1Y+0fYVRN3KQ7skMez5GLpTYyHS/g9eRSTdS
GumtGBtzDjWxsp3IRdoeAdesRdzB4/3wW3s34relr9ryOX87HoP3crLzge9d
UpM/5XLo+h5T5jNZx75Y339Izcg8Xzpta6jrQuXyvl1nt/cFOBeNa0bsa4T+
Zdzr6PlSLnUPvWV+pf2O0kzB/V3eRxuQ175ox2t43VON+/pP01o61x5Sviz8
R54XaCPDcM3LuSN5+S3juslEUtO4ETVPGVeo/WiPMY84T/GiFLPjtUzbOchW
zJeAeYrllj9N9aProJwlz+cP6XNkgsG+Lr38e8ZGJpN2JHIsk5N74Np90Mi7
Xzxb/yp87+/FkzdfR50+sZF53myxkaMmLg2corGRa3PUj1yfuZONjJyi51Cm
SYNwMuXe3Z6IbGNiMMNntmZN6zGyl+GYOBaO+d0W9QxzhpO6lmORjcN/5Qmn
vmB4vEOmkuzZpOtbPnSGNNTf5lfByELiPzQ3TWtz4yurS+gHGse4P238EY83
6dzhTOQOwRakc5/McmqPRU1N5gEfy/TCpoyHQVmQuxv6i+D4oLv3zRY1K/H4
R2fwUg7xcfst5CFHvvRn68yJHfNm7+Saj7BZ4+6o4Zm4P+b1Hos5m/EetDtR
j6yrSddynIzsBPhI8IbgDMVwkjN8aH5I7vR+ltd7zE0amhORiSQLOBc5LuTx
xnPkysZ/lnvG/jN3dsVZwumox0YfYrmfr3te9+0x56WmbM2XjGNiCJF3Hixn
ysk8ailPuXhE6lyNWfskHnHiT9lIcVGpTdguzAWOPKbgQevhea34frtiDC/O
E+ee59cmwzfua9fM48s8rQ9iHujv9x5Ftoo25jzoo/gdMZVkD8r5qaN+Y5Zr
WGxAzkjmnGSuUZWYnFnXm5twK+eGFhuJz4H7ZK7flE9XXBa5RNb3T4fkbJKG
HrQHJ4ucm6FuVd3ZgWrUM8FaKVm3WWMcwUIhV+KvpttHDgj/v0ee7Mg8gjGc
iYwccpub7yNX+z79v8xGTrhm3FzGAaW8ueIRXp3MOhc5McIlJH1FMDqWrzm0
HTQ9mdt7IvKrid3M9SJdo/RgxrWVmKeYOpwpHzFZm+nIzOB36LtjUcMNffiH
fbGRrre6y3jEzymHddLJUm5NMiMzVmZxZcnGo2ak9EOZbzdxnsazRL0vahnK
LyJHd5w4Ixn8TYyqtMbQ7tJrFRcpPk/8ozSvcjZSbQ6GlHWctD5/fTcVOUWw
X9Lcgm/yfGZdnzAxZHl/ESdLrUFp55FF/dHrnL814dzU5C02UgwXGLdcw5E6
kXMlNlI5llN+ZnKylu/zwHUjXVsLHCpjcMpXLS1FrMGJaRDfK9ZNWoql/NRv
Uw7Yv2Iic8tzeoq/4W80Mi5ylI2sRw05+SH57EnPcy1etBq1NMWPSR9TzJhp
zVm/mI48NtrY2vrdtMc7aXdVI6soxsva/2SupBsp1k55z5WbNdfz0vq+2ABx
YMZcqD4+NL09q/E30u8kLioxZBXT4tK6N1gO9pvpOA6IbWb/mcr0e+eiXqXl
VxfnepTyR5fZSGnQTVhdkY0cc31VsvfSIKaGb2JD72Igy9qks6X3EhdZTYxJ
pluVcyCJr01xw9g5yyM9FfVXZb8du0blu3Je75TneTLG+dGcy+pzYtOSfySW
UvEq1zgF10duV5qU5MhM93af7SLWn23LdgZrIjYparmN5DEWywcWK2cKqbPn
TNT7nOvKdGbvyAdd5h4TX6+9CRqXEMdNq9N19JgLPPG9SRNxNjJ8eY74pP9Y
Kc0xzK/fZjH6yDnCk7lCGsz8fjXGIV0Xki+uZvGxGnPE5hxivgdErL/qIsWX
2dJ8aNTyz+fj4+ieklxDUmyPyngXG6nxStqf2lsDrWiMV+zzSeMVj5UXmGwk
5yGKSxpbZD/F/RdTkdnW+GF6ezEm59aKedPJ8uXcXz0ySDGmRT3AdsrnnGlJ
4vw0d0t5lql5mo8jYunFRuI9Xftz/oOxrW5jRc5L4/1RblHjlGlRhjiJdhAb
CQ4FsRxjAfKPvzmbyeptgvX5gXqdjKUz2XyiFvualffk7nrI64D11XSuu+Xn
q77qPPzprOeuni3WhjPBpor1y8li7XKCNmQOZMVMsQwqp1gntSvbKsVR5Cym
z85Sa9hijFjHlIcav0EtxZQHWYxNyoUrvbtRNtJzBBszWIl7PaDHidegsfjm
TFyv+kvK4Yw2BCNJFqvnbdrgeWT82yjnpntbYiZH81Tefp5yPosnTXqnLR+X
pVVYznvOuEz/ARup+rN6OW0Zs8f9Pq3ISooBzHOls/1ad5iX9awTtVXZL1px
DES9UM+x63GQcyy7f5vpTvEem7g+sTjUAeV+5nahHPLl3MFd54a6rv+Z2NQ0
VqUyi8Mp53TtRrZr1TRDk37pqtcR2cVGpmlZzealzVv1Qeu6UVMT9xJz9jXn
U0fb/S5mltoRA18fmS/pXKF+Vi1XTsv50iyn8nnXGcX5ku4E12Opa6j8OGIj
peeZ+Mhu5JboD82YhxGftXKfS9surdto/ic+UvMkMljzRZ5TO7KRZzmPqhzf
iRmTRh15nV7MLW95tV2zcXOYtF+Uxz1q8BgT1Y8MFs5HOpk5t3WLk4n35DOd
xIyNFJ+pfHsoj84TdVzSy8Oah+nuLHrusbT+wzUIaRBw/zzWpHC/mOvTNdNQ
WEf8yxhH8SXy5VxPUlpuuf+RqUztLBY019ujqa47zosnPRNoZZDLGTB/+wXX
K8hZiI1U/3Ombdgs8WyJnWy7Fmk3MpP4PPUL1F/ld91Y1o2zu3UidU9cunh5
3m2xkVib3bGcvR1fH6ib7grXoDpRF9P4UWOPgk8NV4I9Cd99Go79LJhyIXPt
nuuvbde+4j10rsWktVOuQXadhw1tbjpwZQ4tz9+eXpcmyKLxXXsfl6l/51yF
1urg89TIW3ZtyYH3iyVb39+9htbRk3AeyBX5uNhAvtKLJV9PW6DenLOK1B+W
bmjKO79Z4omTxirbJ/WbnInM2chR03e0HkOt5LT2ovjPca1VSEu5nDs+abqK
fcz1M+H/OdeHz4CdBBvJz2DdiWvyWuciu9CKObb3rhInMKqZQ225tObLvI5L
mW9IX2+BLK3nCk36OdTQiSyPrx1qHVI5LqHbgnU3rDOCNyHf2DbNyZSfcDHy
KniP69RZnHE2Mq1hM3etacuZ/s2o73VL9ZrHCDL6i2aob3vtMum0itXKeSPm
Zi3naFZO7V3wLsjZfA0tyBXj3BFX5cO7N8+Kg0/fmN/Sd4OfX6xEQ657e+9i
ydeq5+P4J86I/Wcx+of8tMxGKu9kc6Qd2s4HiOdIbFE5N22LWn93aQC6iYMT
f4f83W8/Lxfv/lgpjv5YDrZYHP6zXxz8Mxzvj16x97lv6+JRj/V6PuooM15Q
YxXaQohhW1dkJHQsrRtKR486Px17zPzenlc9rpdzHTK3nCMTFym+TyxZ1JC0
nLV/rRv5V7Z3vRjX2nEuR58XjY0EZ4R+wXXstrGS5D7FwS14PtQFz4m+6Bqr
0gNMrxur7qwMvmdM37Xahf1qlI8kowW/fVIc3jwvjj5+Y4yv6W1CW9MZUtTP
4ccVMpEy141UXu2c6ct9JGpJXXX/ko0Ua6Fz2o0MG9rhsWkNbg37vi9mkLRY
EXNuEjucs5G3cjmfL9mYh3OE4bHGPpjyzyLGgIlEW1GntJPlcBZvnjgbxTcx
LHa+1wNnsTwv+XCeMSrTdkw85FLmIyk/OdmXlI9VXBxi0E5kR29bzFt8vpD2
PkAb8bTv/N985IOMiTR/Ux7vQejHj0M/XjbDY9jRpyWeD9hI5500VpMDn09s
pPVpj7HXqa9wjhfGHfQ748vpyzkPiDqEj+A/6hdsJLjhyKRcULdL+ZUVw6CZ
LDYSBs2+3WvlWe56HFmK9Z0ziWKMpJEY88MOpWXYyZiNWuJJh4mtS3qeibMm
V7SUMZIaW3M+UnOvbtQtsxjg+mRkQzpF0gx1TUqMxWZLkYsU+yjdSOXOFhup
Ob64SXs95vd+bPyueE2NgSgTfOLw07zFJ6v3mxCXP4a6B6+IPhtiCJjI/cvn
YSwEZ43/T+1cwY+ZvrLptS6ZSZNNepG5JluZj+y6bmgrauySPamE8ZLGHKaN
qGNJxly/1yukc8yYKD3M3i3NdnGSbD/mQ8/zCVPjc576grYHpGN9nRwvytk2
TUjm0a45F1l33chqaJe5UN5Z03ATmyTtSOoDdr1sC870J/aZ+1h6pWuC23up
pCPZsblVnpeWeaZbfo1WN3ZH/I6N91fMsQvjOfUi5yb2zvauhHZ8847746QZ
GbUOz6lhtmP7CRZ8P5ZyEOQM3iBjI8W3J132Td/nII4Q/BC5oV5kDJUTfPsi
MW1Rey301bd/9Ivj/zfEsX/2yIJdcs8QGFvGk67V+Ybr0oFdUv3l+uqRmz/N
2UhpwS7Yc2homjm7xPlDP/ZjcKZoW5yHuMicZy3rf8onqaknzUiZ2EjtnRC3
ivk42oYxhdd128ZHar64Yu2gvCicVy76vYYl4yA30FdL9ti4aWOwz3quq6z4
k3SpVXZjIzEvgq7zKfMyb4Gzu27FnMu4DoN+pOaBsLhXKcsPQDaS44q1s+tn
Mh5gnjTv+72492f3KnGLyiWM6wxd+9Dvm9G38TtkydpZu3duXY/T91velt0S
vzea63xU2zTGb+zdwfjh2p28v6Hc8uoX875PULlweM/B8kT79f3OFccynlPP
tbgH5l/au8GycQ6PGH3wqWnxZ+eqYjHINGuv6z42Mu88PpeuBVqurZr4yJiP
ucRGam+g3/vEfkNcf34k/4rXtSc83QMMdWBjaTPeD0IsYtu2XC+a+obk98S3
proGN71+zn2O2zfMOa5jKXdFytmufcDdyAPHe34X6b6ZcrtrXVT3QLWGgvug
yiOE3Bsb57j3teQ273sF25ZXg+xh1XQZpcdtMfiU+/i49zT81nHddR+TBrD2
+5nuqd/n0X0fXgezD+Ix9CKl8Wm5xp11x2Oxksz30TDNbGqAJyYb5QEbufwa
bOSXJTYSBu1I5Vkmk/bQtfLGje3Ddxd//0ex8vq+sYSJd5wo5SqWDl9Zj08M
4mTxfG22eLFRs/zU321VTNNRvCUYI+gWgkmTxhq078gozjiTN0l+cYvcXSrH
pP2+dCLBRK68Gi8e/z5mtvJqIjKS1NdL36V+IHmzn/bniqerj0qaguDplFuW
vB01J6W9yNza94xDBN8H7UYykqhXcaePYl5dnKu0NE0LM3KR086TTsSclPy8
jkWOEcbfS3kkwSSB0QTHCp5V7IDl2jbNyoeee3vMuEN8X/qR4CKfrt5znnE8
1n1iQ6e8naciY2jl3R13bi5xfFgHBnOJ38p5vpz1tNd2qcWI/O3gSJ+u/yPU
2dfOUD0yf4S2Kc5VnOIL149EGcExIk82+D+VCWuZ0HVBW4F/lImPJC9ZNcPr
ODe0N1gOlIlsJDjRdExxbigTOEiwkdQhHPcc4Pf/hIsczY+dOEK0ldXbHhlW
5nGeKvGRuW4kWFrVG/XrmE+bVjMm6dfDjnFKP+3VjZWEr2LNG5+VhiN/2xk1
14Wk/uWXztOmdW3pcams8qHETY5HjpKM1nTU3cuZCLEBej1/LgZAa+A5Gyc2
0o7l+ofKpU3dMLAFszE+qK8y1zjX+cnrTDgfOB5ZQuj1QYMSum7SmREbxPVz
6ilp7oT1UviZ8pZjvRqv4TjKbU690imPF9PWl5VTVlqC1qeciYwckek1TkQ2
Mtc0iblYPe8szz8xRImNHCvpKoqNhEYj2lG5gKUbm7ikct5PY1WPa84LyH8q
nqeaHBnOAb4o7cykE6Yc4pPmKy+2yduCS43+vvvIc5InDkZcnEw+YszP6azp
GoEnyM+XmotjrmE6GbkoMY7wc8QKaQVS6zBpOoox5DnPRj5J+c1VLsvRmGlB
Sm9L/KO0JC3HuHN8YiZju8e8l9NJ59M5RbQV9ARhYlrBOTFf7lyMC9Kak+4T
9SennZ1N+dOpozkRNexUX6P8Cjnb2RJDplza0nHMc53bOv5JYi2Y5xZake3I
RRobedBkLDpy5sU1wNCuWM/X+hlZhbki16hU2yseKN+pGMe/YiJHdTxTbtNa
xnLdpRvZiHqzYqITLzwZ/VWskTgue35cLzGyduyokTZrbSNNROqEzUSNrbx+
yVuyPaKe0R1sJNnoSsmUEzutPyf9dMbTauSBfnsnlqpS3M4vnfRIy1q+jbju
DcZAzBRjyHRJ3zDyXBl3VG4D11M9zLX1ZgvlmkWMRj+QVqzp/L6dzHLez/g5
zXpcT5x+njubTJbyWJc1JvW5xNE5hxG17NoxVy65p0bUOExaYvjOnLFir6Lu
G/k69SUcQ20jfx/lI6WPLG01aT7Kz8SdJi3IxBGSjaw4d5R4GuX/VE700Tyw
OXdpuXdPKq7J1XD9tTJbV85FnThX9TNjsE5qiaEc5RBHNBKp7SvWq+7+mFi8
nJdXfedaYhpzkhbvXJyrqF4TB1uN55qXCecgDW7sd7C++m46cn3kLVlucXb4
r3iOY5JD9j2CF2ISE1udM6FRCzdj3HNtSX1O8yJxrGKzIqd5h9Z2rh2Ja1xp
d+bxJR7vMDHnOR+m3PHcV1CJ31ecYxvU4jzC8iAbW1SxmKSxGXGOeZpnY2yS
Nq7mGapHzCmo5dyOOmHg1CyX71n7lg6btOASB9q69TrrpFbSDpaWoxinXEtY
7+U505VPmGxkw/dUNJ0PSzp65OraMbe24huOifUqlJ19ejaUkfp91GueLNaH
FecjOT5DR1J6dqhzzF+oW5r2ZqSc7olFxHmLnzGda/cPxGwxnmzfRmQjqcFX
jVzk6sW060SOF2/Ox4rX5w+LV2f3i1enD01XUrFMrJ2Y7lxPMZbH9YXJUHU9
JtWchZFmYCOykdIApFZVO/ZR5XUld/av2ciX72d8rJyL+cGVwzlpY2sPAPXA
ycp1PFc5NeLof2xTjHeW6zfjk3JOSVyk8myPsnGjn086kc1ilH3XOdOfpSvZ
jJqJqD8z4zyrGePo+oUlnlGcXuIjyc3PWaxPuaxzk1Z0K47VjBHNEhtJzbJe
/AzGQ52f2NxbbOR53dhIxEjcs1O58jFGfqR7jNJ017xQn9E9Ozwe1Y7M8w3j
seVTz3K7c18INZHBGOSaadIsS/cGk5Yg7yP2I//HOuAaRuJBy/yafCPm0M70
CekDbftNskuDyKqV660R2zmxkYnfk34W7iUzD9SiM1W4Xs19sF2ypOfXicfA
a+Qyeyw3tBtc58b2w5wqf3Y/5gdEXcAvpOUlbUmxXeQpExs5yrOqTyuXb8ob
ntYpNqE5Nlwu1s8WjQljnmvpS3asPZmrO+VUZz12IxuTs7RiZZRjqKzrl3QL
yHnO+1rEctSPZG5vsYNq+27MoUuOapDWS2yNQFqDYmwa2X12zKuRX6oTuaVR
7U/5jPhsvZ5rRub862heJH0+56Jy5pf3yJXjbT62L9u6HzVJyznJE9MGf2UO
65yNTMxkzq1SI63j3GQn5lgG34rHax+aRcqB18s0QNrx3njK69uPazXUKOhQ
y+Ea2qHSqa2RJ/K86imf9eOYs3f36nloi+ehLb4Jv/EkspHUI5BeSTOuVyQd
hCw/pefXNh2mK7IPOYuWc0TSQLQcwJ5fk2t1j6OOFPq0tFjxX3lQsW4HX0Rf
MD1V+B3W2y+fGFMmjmwbfMEN8xSTtxw4s9gr9sFjfe55Lu2mx+W21T/aIfeh
nLPNeWD4QeJv7zbpwY5ylmmdprxfIGfluR+gFddt5Od5Xm1p7TLWNyMrmZi+
Phmr65SLlHxky5mk2znhtFYirTnLJ/hhcIuNFGMDHsf0k+AvMU/oUmbkobDO
aDoZZ42oe6MYgPUbrOtBOw+cAtaKkI8Qvw1NNbEke4j1rk8jXiXlsO2WuMWY
xxn6WPjeZdkf85gwqvWXa0aq/qUbeRcbaWU6S7wEy5tyke9iXfoq9CvXfwSP
vH625LnsF+wxecjlyCpvXz41w2Njl5Gf9DJpGCtnfNJeRV7ux64buuh6wvMl
pnf3uhvX0xND1HZutuMaMY0sF2gry2HbMX4A+jyj+nG5iUdMTMkg5ig9gEbX
5/ni8J89YyMPjJHEc/CS4f0/WHaykWKMsWYOhrJj655YD4afgsfC8ehXKbds
rqWHz4hDSxqNi65rlPLcikvLNSOlIZnn18Zrxv19XvlLNlIx7s8M+cXx+/Jl
lBe5acEaYY1ea/hv/1gwFk/MA/XrHsfyklEkh5g0TPWZxEbie+LY7FgfxYKK
NVzKdOKWXfcUfORT49WM17rM+cvFmE9bJr1DlEdGrcMF1xlcGrGFTKP0bjaS
Bv8hL7h3meIPc4Qumt5grqGaW/7an7GRyIMIzUzo2kEjkxyJ8oYu2LGV1xgM
BtoEPI34O7FZZIhypjgx4DyvvrWv5SAGI3gh7m3eOKc8f3vSeOT4nudQV05F
6eMy13Oeo3kx5Soe4bVzLk+MJHM6Dox143hAflPtJF09WZmB5msY8zcsP6Xm
Fss2jqd5VOIiy5q8GgfbpjupsUS528EJrX3gmEF2qemcZC/q2Ioz0DxF3EaM
YzdN08aCYSwkf9ZwfTDpqS7G/ggTiyrOK+k4SWtXObxZpqRDKWZr4DzyUuwL
4i9vt0PKxwsWERqteA95k6ENtXbSsjIwrpH30X6UlEO3b3sVdlyfePMONjLP
rZ2zkWD0MZeyfSahH5vGpI1dK9YXaI+N15RGommpXXadN+zE3NHQ5AMfaftk
wFeek488vAZj/Y3nj39MfuyUnLo0hpO2XNs51/LcJDFGHefHm8bS5Ewf2pbt
TUZT/L901aQzKk2upGU7KM+lMx4q6k9fsr+AeZMWn3wV+zCY07wX9XCPPqO/
d6JOm9jI/Y8NM2m3geNM+m2KKWIjOx7H++YLb46bGW/Xi2VUnM/LrvF3Z9iN
/oI6JGNUjWykxn7FMrOo71+x/NPsd2mM1fUI5mniAzFXpAZr3/X6qOUILfsD
i7+Ps+tkXjNzr1+/dF2da70rPmxctG9pYCoWMY9wO5sHkhMi++MabJdd05s9
+qNrbSKmFueNdoIOqeLLGtYrsJf7Qz32ffJD3dJeCdsblMXc0RgsxjvZgOUZ
trP5dtuZx070/6QZmbN47cSEXqY5nGmto19ETtq1rS/mXdt02fc2PDNWGcw0
4sP+pydmmk/iP6+Xnsa4sHW5YvPR8tw0WIhX67gndoxc1W0bu5JO+KLPsVKe
eozlKCPq9PXxnF3v74XxHnxfKd+ya+VrP6td+593fd2NbCTj1pLNx3NGL/GR
A+cjc11UaeXVMo36duT8pBNp/Cb2W3teYs1lR+OB2oMsdLvINfpKzJ6/rvYu
xTPcG8A9gFKOirQfV1qqdh853gOpOxvZNK7Uru0vah57NafvZeOSytLyc+Y4
SO3UBnVrL+dCm85Zbm30eWrbcj8BNQ5Tbm3dr0EdIn4Yf4d7HWee+zxe5/d5
j+OKfCTzazPXRtoj3I79fOdKbCRziYweU+2F8VW68Dlnun7u95D+P8becz2O
Y8u2fdN7u0+3JFKER3kPRyNpb9ktURQNQDiCBt6QlHa/Wt2ca665VmQB6nN/
xAdXqEoTERmZMWJM9F9gXj/yvkGZM7r/Lr3i6mu0ftnGH/4MsFzTqGfWrzzr
InOCxv4slDk2O5fkIumOxD3z0F31XeMQ0adY3T9tBbuLto8+FG0I/SjzEDrx
7Kcc6z171zR2kiyl2Mh+rN/BGAEZ3azvmZGNgnpf1k86K7vR72RmxLCWoQ1e
j37IrzxP+55zkV/53+5FZjM4OvzP4+dg6O4ZOwjXI32L9C4++uOeldIfKa6O
fklkb89brvWPu53pD7ut8EaCayRTtFRt3xfG6iEjm87EBecUybWBcRMLCVZP
Wd3Ivf725aK5IumIXLbvHz2bt/Lty+XwRsorSH/kkjspl9yJyO0x/+RrcYAq
S8EJis/75hUdg/LqgfUDF4TCbHLlQ38dbCD+//HzB9PvX69Mfz5ox36ly/JB
cJFkC+cjE5mMIJk9soViHsnuwbkoxxLL3DR9hcm50d9Gp5BlfG/Dl/iVOR/x
ueJ7wJ7leSTLSR5sxbm/BzWeD1/BcBpbqOxv83vOGztGnnWu+vsDd1/es2MF
3yXYTuRpi9HlsUtPJrOLF9xNed8yv+FNFP+Irz8dNO144iv4QPGR4iGZp66S
8+OYt7b33aFPU9ya5sLF2ZHxuufb/ZVtLzK/5QSEU09z3DxH87Y/8tGRh5jL
/NvDB3EM657JueBBftzPjFJ+XY45W3wFC/nzQXf6417LChmllmeKM+uU8/ML
Nd6QXr97VtIrKhfol8FKRk5v+CKTRRBXY0za7pxxnGTGuN3fG9c5575FMmV4
jdVpy29e9lxLsRxLwWjpM8R9/fqOLBhZGWaNg09EHVB7RhvF7+CnIhNAf5vl
0b5NLhL7Lk8U92mJ7ND7bmQGg6EyBuxtx3hbOjobVq8wp2/uvDdt41OTt2Xe
OTOou8ZRkqtcjuOSbGgWcm5Lzu3Qe4O1B3DFWD6rM3XiEDAH/Ox0MdhB8yq+
p4eQXFzpUqObru7nSgYF+w1eJLM2W+79o1Ov/jPZQPEJeJYtz57eH3UG9Ql9
oWXJOz8r3iIzV5eD76CTDHyIc5rupwJDgH1F/qTYUMtxPyT7ifZT8lHBDGL/
3nK7NUeafifuLzmtpWBX5NSUzxCZ5mTqWu6z6joT23A+nt5asaPkqdr+vR+v
d/JTkm+lz/OLatu/iOxgnDueT5yvJd+XpZofTZnqLCv2Op5j5ro+PV60Ig4S
bJnlOL9TfVhwrnbhlmONeZ6rBZ+UvktjRg+X3ckojqY6lu8G09/eDo3JVvnl
sFu9th2eUbYlcl6Ym5cPR7m3YiOVBV0yWGIjce5Q35gR2qzxQeQKxA81jbsC
d/fzGzFHzIk1f6e7ULUPbOP0SdKR1C+cZs2a1028VrKRK+7R7Di7wveX346s
CDnH587FmF/w/XJ4GcUMiXdNlogsQ3giP7DesCzWuEgdQ2aIMq+wZNPkUIs8
8mjvye+lP7LuwxSPheMq3gX7Z/nhkXXbKrg4HhOxSvi/ZIqb4aDFNUl8cn5e
w1hdtvEHzlnN+88Lwd7LoVrzsM4wniX7KD5yNn+bvkv3OzpzxqzVdOmJd9c4
yJiryMFerrF4yTCK1ePxLPM7sR14va6pzH1eKlyJy9OSh2Qu+1KwyWJl1EbL
/O3M1M3sSm2ruOMsyVqiTdI9uRRcLrdZ53Vlehcf+fsHsKRt47Tg5zLX8lty
xcndoU26n+9Du/Bukl+j0zTfN/Pe6/WrzD1V3qz2rczWLuuz6rSuM+LIktcs
1irskU19ag7dxWgLrNONGmNt18d3q8GGmavK8wt4vJrBV2N/wQ/9Zh7q1Tg+
Kv9SOdK1t+x36/nn4gqj34Gv1llK/R6vY25Cq8Zvk09zj6hnaqc3Mt2N6APl
JCwZ1Lp/ktcmMMCWx3kmVx9ztsVFGsft1xjVRzF0xhh/6ASHpkxjsGm43wZ/
BBdeZDic9szD+Pw0PcC6noOPsf76feGBPG7HNQHXC7nJmR3R9+PXnkZmevDi
LfdVNguusuvXBrJhtm3G1HWcHZOPsudrL5o+3mjXmFKwe7o2g41EwTiN47dF
rmd4vxycD9nnPA8ay5oT8iRzrLUvysx+dswMDBS5ObX9dkxP2s7ardhY44/z
ZcvRfnY2V5X7xkY+v7w/fXZONpJs+mJcYzKHuDlV9nDp9MTnB2N+LMdq8vvi
88Q/1LI7ghsD+zMgq+cuVP6f1gCU/slWOExxjSXvyYL9AxvJsmRsIeosOQye
M67zoB+R3NXY2TM8I0puANsjpuj5mfzCXe/72rbNtm7A/Zz4G3OCh3YcxDeV
fbJ4rtLRW2ZeZz66/H7VsbnsFn076yzHSYNwOma+vNjIhl8Pm1Fm89eVnaL2
RcY1M5x1XLCff5zKv5g8ohjZ3Lb6+g0wkmCiMqu6W9vHzC5P76UYb/W1fE7a
K1yTYmqU3dwzjx9Yrz9O6+wyWWbmliOrCrk8tp77pht1SQyPmOucrxgHqyTO
8tVl3eFX8mcqszmmOkbom5gXNIljh30in9kzlhTeU6y54PW4E881c/125jxr
zkV+R7otezOlziFndk46Hfkacnrgu7Senyxk9s36bK0bzHaTecH27PW8dImm
y1FspOo0OU06zemiJBuJrJ5gaM6Vb5WMqnlLL7g2vuRA+Zx3YryJGCzlA4uZ
wffJTLKt0/Mz8fmrtWQzz8lmgktTnjkZw54d6+3TdffErfu858Cf8WLOpl/k
6Cq/Sh4F9wZg3vw6HUP6Hv3Ha9+uV8jLcp9j8oyZuVoybXIxyIdJrnXoZVRw
kNpXeTrTAUo3gJ6FD21bksnMHClwh2QeB3fkIqcvAaV8bq8iRtLYyGM+G8/5
4nEtK7h8Zl7yk5b7ZteNlq05eHGxbF/BP8PJQbeoXI2al9w0Vmv/47dV+a46
L99Ody4e+fz1hvtRfJ71KjNCOWdBxwO9BJ5vZzl9A/NGGht5rRzNcZzLkpNM
fx9fv/cxeUn5ZFTKuX2b74cfsirgyujao2Pv5dmmtRfUV3lpwPrKJSuO1Rx0
NmfTtTmcnZu/90Oqn0ifI/uPMqdLbatkH1knRzHXJ2ZKDLY40TwW9bUE7EPl
RxVbPQympP55sw5L5sfL8ZkZaf1iHq3vjMnQeSw5sOSY6JFTPB64K2ktMhT5
/Xr4YsE7KHsz2KUL8ozybdkczFW2e+XaaX4SnhfOqw/NeYP/h3uRrMimeZOU
36258V3zPzHv0ZxI4dzx+WuwDGfIks56V67TwPHEOSivV7P8qdWbgkcmZ5cZ
y8bQef53zo1vhK9n/xoFbOQT5xw5xwyOF3n2qLP4/d7NN9PDz/+YHnyq2mL1
WvC+KvJGlm2C1+TMsT0Ax/TXphUwhqqfvO5Ux6g6z+AAxECiDTNTMvlH1RU5
ucB3gQPD/5FZW5uWvJYyfpU1XHJUcpqJYYA/6PDP8fTof8bTN1aq//mftWp7
q23/c814ThVm2IOdrP73r5FnCLaq33N+r+Qf5QzlPJ/m6SfB5Gm70luosuaZ
tenk07mVi0/OQjBOyhA++MQM4b9jannd3Yzy5t9bVvB9eEivxTAMI6MWdRhz
++liGxoLdRCsGjx9W8Ykon9GPUMGMbKud86YUYufwWDpvdM3VWR6hoOy5EHJ
94B/QjlARnz1OUdwQ35+ZI5IfI68jcqhjpzXa25H6T0krynn4SR4CTGP8kbK
SaRifZNntMcxvyFjdvSJrDQ9tRNyHp8emnOY3uEs/HkzXIb4GdwBr/VD+2pr
a4yLpN8OeeJgurRP8LSxnowt4zYz6JU33wvu7qDmWhLf1LG+Tpnv4jDguEIx
1u167FzJRmRUi5fU9V7sFllesozkakd0hF7VOUh9n31xluzD5TpjX7nvfkjx
rNkm0gVXZsPWOMlP65bV+toYm63wRvL+geMOMs8jZ/xHznBPrG+ya+gZrzPi
iujF4xiSHs5BwUr0g9UyDu9SOaJ5jOXBNU4VPqyPHXfhtYI9M6fc5dDbupyR
yfnQ0zkMBxrdmsOZdtov6m8//IPKYBcvLA8tPZ7lOdK4mY5mOBXpnBt6Lm4/
cnlZD8WAa+ynbHTPOMbY7WIj+EeNm/Q97iPAPsERCRaKHBTXygQreUoPFsb0
clmCt8L20GvVs2PN86Bj3EkvJ8ZH8MudV9twvuXvQY8yvZHDuH5mXnU6Ds1L
+ZH1UXmi4MKYW94PP1zpGrOxxGXLvfTyj3VizLF/M5qW6ynKDGJe28eFP1j8
/MCZdPZtaC/wI8INRje283AX2g/mrLPN98mKfq7q3qdW4YwEo9SJLFvUR7vW
3nTqefBX7rS7ZtuHGwz8DApYGK2hyvzgoZ+fXjjFbLxivlH6LOUVyyzhto0H
wQ1ie5WtCy4SBcyU+SwvuS3GV9ZchvRHYmzGa8nI2R2OI82dd0Fv5P5H1kc6
s8fOUW+EW3bbfP0DK+gncg3VmHnD533vC0tXarr1S2fm7dK3/eV4p+/XnE54
aOkR7EWh86/rPkZ+tngkudrIp06mybGP7HqBdqjXpONzXGTsKjdY/UU/XJfy
pmqfuMaQ78/z2zX/Ir2f3fCB5tqgoa/ryDE417pV90hVH/PipLr2neQzLd4f
bcQaSOsjLrdq68x0j8UxajWGxTMI75fqTsVyjDziNfw6va9cJ1ltO9ZK2nOn
TqzP3f3I/IR8LuLPM85n79d93Hvac59w3987HZCZj96L3ys3WAW/Y5tQ7no/
HJ5Wd0+7wUyrj1B/xXuLYbivS/7yf8szFu9t7CKuZeD6r3QPN7Y8hxzPcw2H
rQP2e0Lcu+IZAdb17X3uGVuq8Ybu5/Zv6o5dfn62dbKP4LCb1Vi8xb7pYzuc
kfh7rl9tRxtJ/3U39ncHOfeoe742K+9l03EJHtLWimINHP7vOtejWU4HxtHX
9KTXc6ebtfGTnJ5YX4f1e6/Dgdu3/mXHfZXlPTyfY+ZzYq295zOhXjxn1/3g
rDdS6821bljPHUs2Mnyr1TXz+fvqd8cTZyNHca2E81G8rfkaTztxryLfM92P
fX9uNoxrOn4GE//sXdu5+L73M+kM1vjgBeZFkG3lfkr181yz0Y31BTsznHnZ
bks2suQis9wLL6EYMfF434IBfPV1sJCz7kjwkmAj9Tf8LIaSLCF5Q7gb4Y38
507D2MXHf5BzVF62PIFgD29lZXs2MphIc1C+FB+5aBnaYiK/f90wRgxeSmZq
Lxgb+Y/tlaos195HLkT8/lvL4V6wr5nBvFrzJ2p/yX4ukJE0x+B95wK/ciby
C/NJgjP9xo8d87q1zcu2jT/tt227vnnJ/QCvx7zk5XAugoeTd0bMHfgdsY5i
1/j9g1o+rPhF8ZPKtmW5HxnO5BHvm28NPB+ydeUswRyyHKDp0lyMfEx8jrhI
cY3M2fZ89N35go0UzzpvzJy2DTzeN6++CKdlvsfXkR8uLyH23+rk9n13+TWC
dxQLmZ7PRrCSycQuB/MKHlceK3k0xRKWzAK+535+7V68r4xDtfNu7N9CeOTK
81SykSU7FmzkwQN7H+yneEgUnr8F9z0uFC5PZrDTudN1BrIZ9f373UbwSWQj
F2z+n/6iRfOgKS9b7j3MgaoeoSgnnp6/ZCNnOVv9Tj7Cnw6XIk816w2dl9hu
zCOiTuF7ZaNbPXqzGg6WOi/ozMtb8nBkW+RcXHQ/ZMv2F77MH/fIs8B3+C+w
DG9XnY+YD9cn3od52nOFM4/nmV6slnOQzahD5B9bUX/wvfxz+Bteq9cbe73X
nP72tm9cJbnJFfotwbgWWdrlvmZZMO4N3IGxkediI9MBCLeaHEQoYOvMPfju
3vTXDw+cw0pOhJm9JRuZmZ/GgASjUfcj/m9Fc/W49qZjb2Gm78n8dnoll8OV
Ju43vFnOKlp+9eGSu9QWzAUkNlTsE1gp1GP5NvF9ckrab883LnKWS49d7mMj
2AOySWL2Vo21Q30ShyyfXMlOWV07UmZzu8h1bxsrozrN7OAlq3c/HHxpjC6Y
Vpw3sa7YV7K/yvVOP9rtjOBk5+iBXDQOQJnxrCMPCofkgmdsJ18nD1jJGql+
lHUEefDGJ34gF/mvo6ruH1X1++3Amcie85Go78zVxuvIH5BDUXYhPjNdhUsF
S7aabjr3temcMYs5s9/loNW4T5680tFWbj/78lXjVsS10BXZzBzU03qmpPyR
JYtZspE2z+0ZreIuyYR0nBlrOs/B/FJjHQtPZnnMyQgWecAflgsecqHGRpbZ
0OneJD+H8XDp4SUb2cw2/a4RbF/p1yNbJg4vmRzxYTo+lj0bubvN9PD5cZLH
TBxU9ictz+5lu7Hz8EEZuE1ynr7P6ufkjGRdWQyeu87tLt7i9NVHlIycXid2
usy51vk0r5pnr6NNqyiDGLyLvFXoT/m56VgtGTKxzHL/6jzhf8iJLzgvufq/
lpKL1L1OPU+6nq0s5qX0cpX57bOsm/oRq1veb4p/Epspxk68bOmGFOsmplQc
vRy69WtGemFntzv5yPKYrHhZTnfaSWum7TQKTrSela6M8cwqL7yT75PxN24a
137LSNe1YyV4zfSGkskrmUFmE+s8l2xkM14v77COQ7m+IPPJV2MMOpu7PZtN
rj6y9IGqzxRPpDop3ijasnKZfdt0vRLXz/1rz7Cw6fMkozwfrBwztrlegesY
Vo1B+939qXSStoOhE09OxqjvzsWeud7BSCLLVNnXOnbikVDKcyEGb5aXVHZu
6dvEfug5i3KoSyZXbJ62kfWkHXX7rvGDzjG9xunfNLeys5Hc97axTuTzWLSe
5cUFOT5bs1C1P7ni5DcU26R6O5ufbb//0I42p+cX+CoXsvKPn52IzWpZzvTz
81Xflup8Hn89fXoCX+Q980Y+O/+q+vk+OfV3S7faFjPW5RvMdiXuledFjk+6
benaTTZPzIPeg/kdPWexhs4eNgt2rhF+W/nJyHE3go1kWbWv/N2yj6voksRY
2li4U62B4JiN1+5+srknPe/vu8Z4iROSQ0/1UQXP9IyD9Pph/JzvhzlL3fGo
viM5wFnfb7KRyQnq2VXfnrGpPZMt77jLkKwaOcCOs4sseQ1Khv72ZzEfW15V
8ZbpOHAn4Xk/2hbXG4th6UYWerKezfhsfM189HRoJjfN/ymf0eF7Xe+YqV13
IKqUrs5tz6rF/K+cl+T3Jta34LzAk4bn0ub7vWzdcjTK0cf5CrF+fBaIto3n
irOsSem2Lf1+pQsweTWuNRc7xHz0Nnmxa+aQyxXO49b2Y8I8a9a5gdfV5BP5
s9fVc86zRD5TwTaVRaxpmXmtZ6w8BqOYv9FnIGPa2MWzUa3QaTmMZ/rJRiaP
KVbR6h7yb7Bm/pq5u8rvYX1DlvUaWa+z9cL/shGcKtetJ4Oa+9qP+aXST6e1
8eJm0mXpTOvlKNk5eCsvNE8C5mxi28O5lHVfd49MpepzjzGXumm5nOCmXp0q
T4zPsHNOoh3zlZwXGpgDYg/uo6u14HxQxOWKl1RWufoUedyVoTnrncy6Nqg5
PzOzirm2Yk7Jfo79d2M/p2Io1sJpuO257XUfoli6gbtP+8G8po+1X/NGKvOJ
fCT5SuUpkclRfuYgXAHKatScqLgJm5M03yk4YvD+i3ZNfQVH0k3P553kyJz4
Pm4Yo2XuyJtvzFO3fb4VbCRYG2amDWN+VQ4HzJswu6mZGb1+Ll8rQ7Mocm+W
vHT6Mgp/37U7Op3FzrJeK/JEgitDIW/2KHgzcJM7mM+/3iAbeTHyPkm8as9d
JV3/OZ2OpdOq7lbNNozXieHS7/C9fH30Rq4FD1Iyd+LtbmeM17PHNc8k/r3k
L2ezu0sXbDovB+6Xybkz8iL9Wt6rMl81lxfljHXx9bk7zS7XC9/YmrMBYiM3
aoyUGAM6zUqP4LA2T8q5m05kkVpdvlir8YXkIx+RIQH/cSEuZxxzr5hvxPwm
PTz4inYzMcfNNrjFizwHOv6qezrf4tpKv19kJLtbQ1xdyUbafOkMGwlmVBmp
5o2s2tbu5ePIyBYjibqrn1HIKX8bTOT+x2+s7N48sv4K/VZ679ajr6Qfb8Oz
wNeCFVedRd+y/4m8ENsuXVviI8XOmlvpT7r75L2DL/LozzV6eT6uBRdBHnLD
GapxMG+z2cnJRlZfq/c6/GvozsixeSMPkCP9eRJ5imo/mAcGF3nwF1hm+HIa
9tXm+JwTov9wEqy45rJrTKYzX6wrQ2cN12ulzkaWvMzI/h654H9uTg8/k48s
68hswe+Vyw6XJ76WLlIwFawnY/+cobEEhx/H7hacuP+n9GBuhDtRbir4GtHm
lG3KbOuHztaJGcmM0d1L8QADv74oQ5xcXmQ9F9478Jgolv1c8HfiIv+ejdwo
XJdr/wsbmX4gXV+UeZt82sT5SDrsmHlNNnL3etNy6pm5uRFcQWRmw+lW/d/h
n4/tq1zg9K1uGQ95eP2tld2Lh+7uI/dpjIlzd6/j2PU8x7LrOcLd4Jz2rplF
K6aAfS4dg8rZxH6LrdM5FmcMFrSsj/q9zouOA/pW8d9iI8Wmy0s4m90865PM
vnwc2aiznJF+vu1PTG9bsJEYJxXeSHncwXxoLMrrPsc7aPco9G1XYxeM0U7G
3u+vO3+k+j8u2Miu827DO/iVkTH2xmF/HIXTsGS+wYLh/OF9jLdzroysU51H
TSZ14L7VNaubOG9sp2PP9u45wzEMdkz9h3LoxUgp91ztiBnaW8EwySHJ1yg7
ObO9mWmc62J43iZ+bqv/rwoYKOXjasxUZmjbGMoztsVOgpMUK7nr2yKPpbLO
mRVa5hXnehnj7a/objR34vWm79OGbRfex3jjCzKFmTM+KupZZgmX/XA6HEfh
vcW6CLJmncjL5ffJ/pV5tvvXefzE16GdJVs/iP5QDBTqBK9zHNOgrYCNZCb4
hq8NWfNxybDY9oHnjFd172OjOvar7mZzP1u4meVuLsdmPWcj3bFdsHJl3vds
lnbJ04jhs/rs+cPyvqmf1bqZaBsfu+mMcy6SrsvSgTu046gMZfVB4jB5LLFt
nagblh8MnudG9Y33r7gPM6e7OeYntbHy7BqVVxf1+53S83lXX6VtKesVxpla
lydeTs5BrQ0Sd1v37g1qbKS4SLQF+Tkza34Y7lmy6+OoR9zObo1NFWeGsTYY
qtm1b3oPfZ5cdGLE9PnJY49m2Mj1WMME7voF1t4fD4Lp0rozPFtQvwAWkmXT
7qX+OF6zYvdV1VjVxtNnt/lTbnPPmavMmZY3Ed5k1O/tSzzLwb1vx0o6+3Pd
aNwL+bVD6+t07//8mOytzhGdgo3wQua6K92ntoJdVCZz6VeUS0+82F31qlwL
pfU3Bx/T41vur7ar9EqqbtnrjYtEpvbQ798m5lWeZSPt3tnvDXGdxHqhvc+D
zNQOz7vu43I7lN2c/aNz45er7opcSV/tTcfHLemNr/sodc+Y3CX639fom3Bc
UOc+coyrDBitE8VXPqvW88p+PGcyl/RV3znIdFWSa1fGwMCu9TveB5ReRazF
fFWdr1fnPX+WUl9/rOdscqboGbTmOfBciE7OfPZXZkPEc8yLYTxH4jOUXCtu
7QjPU4yL5NoGsPNY24D+Ahw72rbcr+mz1doG9p/yR+LZmVz1bPfDGjf5d+w3
uEuwkXIC5/11nY20ulHcEyQbOYwsbfCRZPa+pA/yBYscfWDOwPHJ9/aP13Pm
MhTjmLzifPCC8kjq7/hZfCRZQrKNj/+oXv+qMf1ht+ms4oqzdmQBlR1NDvPr
+FxwkE9ezAXPOMtGIksbfOE/tpemP+03zaX3z9cr5qp8/HzO/m6ft5NsJHhK
MJHfv161jG8UeC3BV/5jJz2EYGDIR5KFxH4yA3zZPZD3au5N8JHiTcmaghn9
OnKpv6u2EZ/1037dn4ltIse3Giwm3t/chs4RRfbrG7CCzEaGQ40M2wPPYl4o
2Lw54/mY4QxG77797/f794LfZF7yfc/IfuC85ANn3RaNQyPnRn5VzkzN38o9
CQaQ5Z4VcpnzVofERpKBpYMTrJh4MHyujl/JRnJ7yOhqv8BVKTcX5yDLShS6
+uj5U/Y0HZPL4Qm1HPX9hcgYBs8l/6U4L5XkP+8nE7nr/HDksZMLNMbrcDnY
SGw7eR6xkfN+rMlDigfFZ4ar7Q2zlnlcHwQjK28kuA1xHMx5V7b4ijszyUYa
V3uwHIwW68N9Z9buGzP4y9F8cLUo2D/UYR6H+WDdwKEla6syF05McDTBzrkj
Ep+tbZADTrnMqtvKomXe9kLkpQbD8g7ux/nYFssIR91BLqPliXctTxy+TPke
6YVruEdu0dkZMjQ/HSqLXsfaPYpvG97Ws4h5FFuLuouv4iZrHGX1+eCy0beB
FzOP3kHL69+q1TXyvVnnSo8imUEyfr/LzXSa3kj5AeEEBPumbObMZb5Pr+S7
RXdfeV7o2yzKsWV9WDbWqWQ3MiN4dZoc0kw5Woncz2QjF+I4qh6jXbNP+jrq
yWyeuHGQ5m9c8c9edT6SDBP4C2MwIkM620f5PsEfvhM7WPA370t+p+0eu6Zz
cpnTGbyLz8PDK4XtUf6nGBL5huQhVGY32qKy7vn65H3J3i7buSGbS1ck2UV6
t/A3sWByFcrJx/1e8r8tWpswnukDGUllEuO9S/ceeUnP8jZmbCl4LfEuyUWu
hC9R7QHMmLyI5CI75B8PyUeinsNZCzby16MBs7XfdOy1Nj99yoxDY0SOV2vu
PNVNcbIl50MWMzNPyTkvxxoBsXga74nRK7d/9meysk0rcrahz2IGqXNBH5hb
mnUii5gkuhNb4RHF+U83UdccOOTTVuP8PDX2L9mnMrc266zXEfFq7+tMq53n
wuNVuhHlAyxzdo3XKjhguQ/JSovVXHHH3mJwcCVv+qvzxZmFu8Js3nfMROax
XHFWml6u4I6CQ255Pi3qTMd9TmU+svZhyfPH542N/KVgI1n/V61Nqv3P+iLL
n2f/VrKgcm6SjxR7lr7ckm/Gz+bROk+WAKwPmbHV2vEu3VzaL/bB6efE9qBO
gOspX1/+X5lnXPJBdfaS/kVxhzgPYl+4femaZV1hnq7eX9fEzDOno/M3428X
wxFI7+Jq8HWlp5BeRbrpwLihzat/JVvaCP7YfInv6ses5HDLrGyxuyzznt/c
CNam7peUC3Ol1neXnrqSg2O9bMU14emHtvd9C8bipyPPma+ZXNb6diZXav2D
c48lj19myouzVYazxorkI9WGbmeii3Uuc7p1/ZWPjAxg1h351pjDvmLXyVlm
s+SAVdd5bLK/y89bckZ5Meq0MuJ/ecssbXA9dNWRiWPda03/jp8ja69ras/5
NLKROpbiI8lyNmu/E5tW59Xy/l/HjHnjmT0tvlDbld7CZPXqvlU6+tjeVsOx
PZtNzn6tZ3xa2W7JiCLrk1nWcn4j+xMsH+oeeemWZ3Fzm8UFiC3VPhifhv10
15/GNvhsZiB3Y60Gj62f1w/sA8yfeNFwJzfGHg+mvx3fnz49+Xr67Kwal6Cc
MiP97nYl3197pm3leQE7xGtq81YbVB2X9690R5Kp6ke95uc0prPeSDo2yUqC
9WR2tPzLq54b3rBjjTGQeTLPVp2nJFMqH3jJmjEzXf5EZk1rbYCeEenvYlGD
BzsbFN7FZA3pwuwV9U1cYjs8vVw70i48fr04Fvy+E3whHcJt3670+GnbdWx5
fOUuzhxtnb+SjTQ33MUo1oegLik3xdjIS/khW87pdoKbkQeyzEaVl5BMbKPm
qNRxyG3h/oObAsugPFay3k07D6wTnXhtbn83HH4vL0YFO1fyXnjevUbeCxlH
Z3Azso4oz7reznrGKSk729xr1TnGuE7OLTFOWW+T0yw5vbtLmb+tbGtmfbOP
WI26iuer8qFpDTf2D6wn8uDh3BUjST62F+ycnq+LYVWGn5gsuTjT79inW+5m
6D8Pg8tLDnIS/ot6GdZKMqtiWOWJbXtdbxqbiv22+eHIVlr3ecyNdONdlu68
dfM64jPBfr2+YcEcAr2Kg6ky1md9kuKpxN6Wz4PpVeRzX7GRcpyJ0RSfKbei
HYtjzHduBVtAr1POl5ROBZunM8cgn81uWz4f2Ug6I9cij1H9R8lCisHW38Q5
7FyPi3kUd0yeD4v8WTGOOUeMbde5hJuT7sg1L5n9RtZiI5lNc0hm5vbOlbKU
xbOlqzNZW3kI+zF/IOdnsNDFvGeZ4aU50ZKNLL2Rxkbi885Rn1asIFcbbg66
Kkc+9yIv5rr7FreCwzLW8Hw9MkWNv7l0XuhabIfmYeTj6IS7hF7Akc2DRh1y
x6hcoOaSvK7zacqzykz0u9jINS+a539k7GPmvT2KDGKyZg/tNZiPDX/VZTKD
5FO7XuT5dC7xenKrbZRZ2drO0lW6E3NcySiKiSodmWVGvNrnbElmUmybeM5B
FPZPLMoCR39VMrn4H3Ab9OIMo2guOLMqu156t+bVLENUnr2rtczVPBt7luKk
xtzAPUcWZD1YM+WAyV1XzhlqztKYoStnD6/Sp7V7oazbR/670u01jn2xue2L
ns8/cf6a3krkWW/Z/F057176jOXwnOUixbWh7DmDI8egOJcsk/CxZa7tphc4
t5BF+Khq3+B5q+8vkpMUG4m5aLRDZsSj3oLn+mb65q9vzfFljjvnvJCHSC/e
RpZP656nPqlxkaiTh38xzxpznXJGlt5IcBnINX7713j67t/IcZ6E39OygD+t
O2MonkUZ05vBbpHjUg6ys5BewPwdfh4bn7kLbyUclch0x+9muEjyxszk2/9z
YGzk3ufOdOdjw9yROM9iZ+ipXAuOCt/L95h85MjrO3lg1Btm3aanTyzaLFMx
y0a+/Wtr+ubPTfNGqn7ID1nyj2K9Sz66XCvy+tLryGVZn8leiUMlo5GeLNu3
y/S2om4jLxNf5XR98+lRta2P7NwkyysXFdt1zNFfj92VNrHs5LfgPj9Owi2p
bGW6NzfNEymWC+3x8OZRwUUmGxl59jcbRa7wenCykb9+QwaXjtJu5N+W3kg5
08jeTGIbMlMbbYZO1VfnXD9CBueh9/1kJNFe3vz1pGoDj8jjXHOtA9rSXtX2
LPO3KvgerDfe3/hIzyanI2robMPA20yvxkXSr9Y0dx2zageek75ux5JuMK4h
AFPBczwIFxvPl2dUi/MLRrWeo35gTCf6oDX2l5Z3vu6e3g3zfu6rXLGe0YEJ
hn3TnKDGupo3k31YZsgPfexG1kbrNEonWJmZahx0VU9eGSfAtTMluw03FPvT
NW8HvJax7Vft9qZnXilkc/J6wn6eHIA7Km/k6OoG62ZcSuQhy504Cn5O1wfW
qTp/xnUePv60sdQgPo/7Pyz8TINpZlqzfYC95LmdBGMTDrPLYRyzMq87yh1s
ZGZXP4y1AGhfPEeToj8i55Ucj7iGCd8TXsbLTbvP01oqjJfwvdhHjH8xvlW+
tl6Hv+F6Y1+rfgUsI7ZN/LPVlXI7Cla4xkcqr/xa+8pjgHqH/UEdLDkj+Tq5
3kDOLOf6LkbOk45rTk/0H5HBbW1Ha636MZ6xnOFrrcegx47tK72g6JvoZk+e
UG5P9qET23b0behvUD9fHo/Nk4/rOlnW9WDc4/hcyY3dDhZp+2LVMqq5LqHl
Y+l+MLYo5McG7mZvG9eizNO6LzGZURyrul/Qx2ZnYmvKfN/sZ9Uu8Fn0tHme
9mXTGdemOeXSbdkNVjDdmzxHyHtNf2U/eDjjELEGDL+HC/aa9654loL7Vbri
x8Uan9GMs93Xul0MijFktsvZDPGylLw0tzPX42HMCc+a5fPaOoGRO8h53duz
9Qv9qF9cc9MLhpwOx15kdmOf4XPEWJeuUR4f8YzKjuc9U9NLK8bZaM/ip8RE
oi6aO/Yki/jtZJR57jUmU321ny+82FiDnuCXpyPzRobvzu+tcK+L50TILcL6
R90f4tnD85P16bMPE+Mj8Qzg1Zmcxenr5bnohRsPxyLXWbWtj7D1Njd4xlC9
5rxbu+/lmsFhcZ9V+vvHcc+IevDynDnDr9y/Bw8esoqfHzcsu1jsKTMNyEVu
n9GDv+P3qsbP3zBvvsxgL31+ySAPglHVGrFwSd8Mb5WSH9Q6MH2vv+/gHgt9
VWRQ8/5czz401ic7LDc5n0sh7wB52nhuLoaQfbAcoloj1mH/dy02Wm27OkbI
lThbtL5pz9dylCVZ6EGs7SAHOmbxfhR5Hzvu38b1nmNdncuB865cB5rPvdr2
zN6eyaAdX8ob2SqKsih6U3mq2Q4HtWuD+RYt/6gV99R6rlDeY5frte+a9yi5
yDob6f83w0aS082cEbhUtU6Q/udJrA9Ox2quKygZdzh+8ZoXH5TR4PeSPr6z
NapnvMdUfjbzt5ONZm5Ix/Oz28HE8rlb3mMHO3tRL3b9rMrWs/8MPhJMJAq+
f/jHf1V/+z/uPwSbSGcjM63nMgfZmUi5IfWzWMjSEalMbfkGwUaCW/z25cr0
+5329Me9tnFEKOTYVs2Hp3znJy/vWWYyPleuQbGQ4iRR9Dv9Hl/lDzRPpb3u
gX3+D3uNmjsQrCT8leATsT34ip+Zvd0w/xuYJ2ZBLhvjBy4QfkxsDxg87Ns3
r+jVlHMwHYpfG9dGlnDO/Jg4BmRCV42NRMFn4ecfdvmZeN/kT8nFiQkhQ1Wd
m72vpt+9/q/pP3aRz3rfeDLlWWf+9FzwfMzeBhd53/gZZCr/c/fL6j2Y//3P
vXueCX7feEkUY9DCAbdgmcnYH7Cz4D3pNHSv6Pa9YPzAQtErOO9M4ZzxtahH
OA/IErdzcSBuJbnEMpub75V503LToXDf5pwXlGtzJeqSCs6d5n+V6Sn3JZjG
Hws2Uswl+dL8rFkvphyhZDbnrd7ys5djztu8ic5GmofzzVL4nvCe2te/YyP5
mgc8nzvJRtJNuRK+Onwl87kS/LF4UNRZ5ThzO+aCyRQvK8axzPQut03HoOT3
dF4zt33BvG7p3kovkub/yds1asdH+Y7KTmRO5EJ4KsWzYB6eTKOzdfvkQ8Ed
gtFSAZ/127uB5f0+fdf3uf+GbZsYJHon6RoUN8Uc9GXnTFdqDlI5IUvv6Ozv
Szbyx72qTe+BiewbMyZOjFnMy3EsM6+06a4nOe/IApX8k5xq9AOKk5wr2Mj7
xkXCH1mykfUMbZVkxsQ86zxgrlj53yXLMlu0rZrr1nEsPX3yAaq+zLKRyhVn
Dv1SsCNgachH0mVHxqJ0joHXqo519dqfDpXBvRycqbgNZQQbwxK8bqtWxIPw
PeUsWzGODWzqv8wbuVJjI8VDKquP7qtutMW6c44cjhxvYqqM0UVG/Pt5mwMF
V0IuUnxnHmvl4OZ51OvcjYe68Y5Z3ejTLSv+3VxRPx54nvxcuBqzTZH5vouN
lLuRPLPYGWcjD9rOIvfCGwku8um7kbsk6VTNrMpBOIyw3bh+WTar+4xUL8XR
yDmY7EkyK7N8hZiW0ms3y/Imz4V6Xq/LYgFLRqssJRcZLjd3vdWda+Jj5I5s
Jj/1jh5X1s2VOKdqIzqfynm29jvDRTJjeynOYclGKhedPE4951QcmPEOkce6
WvNPknFSv7QaLjVji96uFm0zXXelAy8ZLvJYeg/jzt51wu0Lbhb9M3N8WwVX
6FniJyueP+tO1OKY2Xl8sxJtveRJxYfelbFd5mzPMqV/x0bWfXotr4ed4Dno
DWwWrFe9ziSTpn5pMRgj4+iOwUaWzsN0iZZtfTZju3ytuD0eS9/O2I7GVBnR
8iGmv1Iu5QXyye/FVc9FIUe94J7L+XAvcuyymH39kZy6XXP/gW8jO518ePgI
P5QMenKRs2wk+6Jl2y55RI25O0c71T7ouDVju0rWV8c6j2ley+xcv23EeRUb
iT4Zn0nPWdPbUKfGEioXPL2dyT2LuRT7mDx+yRSv1thIWwNwsJy52m/r3ta7
8rXJK68W/FwveDqxkWW94r5xLPrLzDoIMazltZDbnX2e9rccR5RsJPujRWu3
yM4F60O3aukzTf6wdD6Ke+fxEo81KHy8jfDwaV1NmQleMmvyJWY7bcc1Qc7F
ksMrub6yLmpblWHP0oprj1jJ+n7kWgl5iX8v2G/0tzguWCsM9gl+aFzz7dp/
vOLe9YXYFp7bui+29FtyO53XrbGRfWcje+FCJLfZ8XHIqo87V8zviW3J7On5
6vuFapsWp88vqq/nS+FEFZOYJV2g5XFhrnc3nqMoezrzp8nSa1/Eh8Ra1shH
Lt2CrfDA3vbCrtxyD9byqc/b7ur0/bK87aafW14b6Xgss4lHwdrqmVDp5Hxu
ec0ddzbSyWZuSK+Dpe9UHCX/1p9xJrZr2eDlcc3s6T7zuu2cN50pk4NVrtR+
sJ10JTJTXXwSOaR6RndZko0ke5XsZ68Yv5ETzLpI96WeqyVXmLzj7O/Jhnad
G05nNPZLvCu2k2uulTGUPkGymZ2CuVb7oMuRzsRBwYgO7Xm3Of9O11nASpob
krxmuQ/KNBLzqeeKyg/m/nej3pbPIUvesGRPyteU/GT9OWbH9h0eS7juXl42
7Nkv2ibYwWQjh/6eQ6urYNmwjyjYL2Wf85yRm9u+qm9PmQFecgvyyiWLlOvJ
mSU/8LoFJnNi3Cl5rUk8J2XmerKRdk68Ld8uHbtWvLxs+n7r+ezIGD7MMW9f
bATDxuKZwoXngRzlujuS1sKtYNtcHOf05mX2bv0ZcOZY8ZlvnY1E3cFciWVu
Yf7V51OMSTjZnL4+ezTduwDD9NDmt5mtTd8G5yW6UZQhZnNKNpc2jrZ3Fxsp
PlLspP5WPqvmMVizY1fPy64XHb/yGOa+bvn+5d/oa9socp4nnqk0LLZtwPzv
GS8d+bpBzVlX95jKSeieDHdEcu6nN531kszOC85mar/CnMJ1c7pdlZ2bdvWZ
fZ9jWnOP03qx76xfxrpqf43r2nQ+wT1hV2vOH9C9UnpWdoJTyqzhHeNqkyvd
mWFekd2eTHQ3GHLNTdi8ir12446yVSs8Xw9rbKQyi19fVfXw+qH9H+vD0DOp
5e7sFRyhs5lXztZeDaLPkyNSTsh0m9R9krO+ipKNVJ+T177unX1lyU+Km8Uc
E3whmmcSy2nzZEUe+2xWO34Ga2X5rZ5PST5gGF8xz815/Nvze3K7MrtT8/6j
aWQ3Hg/MoYR5HHgayZMMnWEY+9yw5jHL+ethwUa2g69N/ms9uEj0JWAj8dU8
TRdrnAPGNnn+oZwm9GH0fL54zfOsHxsbuXu9VvhXRuH0E9s/y0zKIxnev5vk
Mko2UjwO5p5vZ9fS/7VjZava16oPPdkyPhLZ9eJ40xv5cLr3ERn3j6N+7396
ZFwkOC/lUMLJBtbr4DPZyPBH3kwK19JtNvLNXxPPG+yGJ5K5wIPIITQO0nkf
+qYG4Vnk/m+EExQ5sWAGS9+gWDpmBo/rBQyk1WHV32Ft/rssqPe45sOR8+Z/
kCPYc3ckuRuxZDwfydqIzdN5Ips5DC7KGNCP4vPqXKRcVJobn2Vo7PVFpnbJ
zs66IeXJM67WM9s1T7v7cc2ZNbJCzNzddD4RZf0ONlI+s+RvxVGhn5arBjwf
zgvdUWN3EW7YPqvNkVMYF25PsJHr07d/+edee7436o2dxzU/ThvkH6/Fb6Uz
kowX60bJRsotWmatl2wknKSW5Rpe2wF/93HiHJr8YMkshRMRX7H/149ibPQa
2/XpiTFebDcPw7VqHKRlPet6xPxnrOc4uK7+5+Yb63N4LMfGgnE/1pP5/TRx
hmnopW++NeMir8QWkXlC3cOxF38lhsaul9dDZw0GkekpH6PyUUtHEnhXcprc
Jnr8NoJJJ2O75k6r9aIdbESb1d/k9ZTLkG1njZ6/K/ax0a9djp0DSTYy84iT
5UT/+OqM4+F0d6571qbcqWvB7+9gXFL1O2Ck4cCy8S/Gg2drZMnNcyZv5Lhg
I3uRj8zMZY5N5FfC/5TbvO98JHPQR5EtTC5SzqX0u4kvFVOkbHOeh8FU+eeo
vzy3a7Yt6pNe+1oC+lY3vW9MNtLOxa3M8424VqCoXdMnueFMRMlVJMuj7GQ4
VI3Ru2Ce9v7NI2McZ72QaBP4nfK2y8xteSRRDvD/V16/nLsVN6v+kczqqFh3
MQgfdRyPgjEnY7w2lXNZPK7qK5muNXcwj+yrrYXwY7XnDDA534mzSuLgcpts
bAD+CX7PGX9x5tevxznCz3J3KQcZ7euouvZq++SqZd45WJVN46h5r7NZcwBz
f51HQp9wRR7JuKTLVrhPrS5X26j+EHUJdRp9A8fWzpVd9uttLdzV4oLHNc5U
HBzvv8jwvToTG9lzhje94dgesHrJRrIvQ58GLhLl1dmqZ5d3wttcnt+nR6vB
6yhPmxxmx+5JXthzo+TxdE8u1z45OY0JtM7H1xFgTHA9Dm+k6l/dr5ie0bsK
+wgxi3RbYlxq2fBF3VH9KLnb185l8vPFRg6MPdN+opi78KQZjsDdy/R6ci3J
xN2dzWlmmqutZMYtt5fnEkwU8nnlJOe4eMPP78iZqbVoE/Xc57JesB8Dv/7y
dBhMV/nsAs8z8GwD3DR56Yd+709/JIrlV5zXx0nKNucxbRsbKU8dnYVt42pt
jI41oFgDe6E1mpO4P9I9YLnOjGPD4VR5DKgntsbzPMeA9tm41wabekpPXpkn
bG7ZIo+9vl5E3Gs3OFetR0hvZI7z7biea+w/sOuImEflZc/ykfq9jbmco9+x
vqE618UzAbCRWuekZw371bgwx5S892PWC5+PyYPKe7XyPo3bzn5i5OeDftjD
z1jTgbUczRivZJ/UdS+2XLtkSLPICc++HPdVOxdrPsZasyKulWudxgUfqWd9
mUu9jecFl4Nw2tbPWc/5ZPK/uf5h4t5w3HdOrD4/fVf3QmquAmNubI+4yPK5
Q52NvO2c/Ds2sszU1nrs7QvmKICLxPUB/DzujdVG5fNNH6TytjueFTI0lhJj
ePCVcr1GP44+4EwZ251bbCT55J5lh9g98AXH+miLL6o+CUW+1Fv5EMZS0iW8
9ez/rcp/3GIjwUVuPP2P6bevyGElD0kmkhnIi8b2iYucZSNns7bBnjFLliwa
+cZF8yX+8LpjX+FntAxs90biM8G7gQcDFwk3If6PfOWSb8NCjY8kDznv2zYX
nw9ODL979AfdlXgf+PWMIdumM/KbF0vM2n7VsPLdy9XpN8+X7SvZyFbBRi6R
8dv5evrw2Vf23mQsF90JSYegOCBye/N0Ye5oGxeDi4Q788ddclRgMuGaw+eB
jQTfprxysZFiisiu3Zt+9/q/p9/u/Kd9/eHgXrCRZBTv2/ZYNvnOPc9shoPx
nuW5KtMV5fu9L42v/Ofel+6hxOvhEP0iGLoye1tMoArqS5nFjs8C1waWjZ7B
B85sPnDOddE8nWAjjSk8WAzvHHnO+WAfxSKKlxS7l2U+MqbBypFjkntOXJO8
PHT3kXFddNfjonkx7/JDJsslLvKBs673i4zvOWf1loPDZJEvccF4Wjn1NDdZ
spH0X94PHlP8YTojv7ZM8shWN6awEXPaKvh87teSz7nTGcn/y6zwOvM5V/v8
kkMtWVTmG6+Eb6r0HoqZ/Fn+v8PVojR8W92buLfsXGcjnC10rfnc9/+FjeQc
8pIxhjzHLeeLu1UBpzU0Puv39+OqjKa/GR9JdkRz1WIFwEsa//dWHEfTOA66
Nlc8b33FfKPkapvBnOKr+hKUYHL3q76i2o6f9wdeusYD/f6BTjmwCfQhitNp
hMtFvjzxz3I/ZbboEhmM46Vgh8iOPIgMZZYHNTaS52cpGGRyYquWMayMdvIG
bWcjWXeNcw1vUr2AlwLTCJ4DTJExnwc6L85hFDxmmdOcHr8VvnZ/ydnIRriO
8D1ztQuX4NGq8ZB8Tdc8dGCu5CcT/0qeaMlZGbGR4rrEgrRv/f+/jtLNCH+a
+R3Nm8vcdtajXuFH6/rv5Cht15ylem+6sZrudRMzRQ8qGKQXFy3zHJEzEZvW
KjiCzDYtvZ9ywqX3b975ngWvG/PGwePaYHnyVubD+4X9ZFubD7YhOMIjHjMx
deSvuP/MkRePXLWvqs2hPH07svVVaHu/HvF18NrQx9SbKlObeb3LU2V1Zo5u
I+ZOxEaKmxYbqfYr7qfMBxavVs82ns0fLhmz1RpHIV6inLcna5Ss2qyLsWRG
US/k7CIzmFm/YNPUJkseUOeUPGxZFm9xkWBpjIuu5canB1Fz+pqbDP6nYHjg
7+R+/j0bqVzf5LOSjUzuvRn5yclG1tu6HW/PqLYx1EHbONqn74beNsgY0f1J
VoT54yvRx5HvWwluF1wk+gWei7tYmeWC18rjWR6zkp3j652NfCs2shO8K/sa
nWtxauITWwUzJ99eslZi9timl6aZVb3MXPuT5biG3sVH6n81LtGxVcaoMt1x
bWEuMflDXk+axlzpGoG+AH0aeEe6GJe85N/llhUbqWOHNQS6VmnNBjPrWVfk
bv7tbd+ut2QjmZ9OLrJbYyNrjGJwfGJNycrA6YXjA4YM3BYYCtwPW90o2Ehx
qGT3ZtvQUrwuGT/vE942ivMtjyoYx6VpZgaTbyv5Ritv665Xa5vHzJ5PB2In
rqdyFGO8onGPfI0cM656eyr63yJDW7+TP1Jsn/oitVO22Vat/qiU/Xrsx1Fu
SzoG21GfxfzW/ZHLXl917XE2+1gMnVyb4E39+mW8XMfXSw68D2IBeyofIz4L
P9M32AtGGfWH+du9OJ7abvB/+BsdXnSmgXWd9YSWfCP7xXr/rmuDrgdk89ru
25MnMXlKyy12LpF1u+sO4bxWBo/oa0xQp4yNPG+xXvv6Cxw/XdOt/RpX7748
a8er3lbT6Ssme9a9SS5qHHykPJzGu51kxrjGDy8v2sZog0nHNiGLGvygsr7l
iRS7lyxfu+DS0hOMcy5mkGzkwM6Pzp88y0/tXJNpK/nI5AKVcezZ2efNGh8p
LlI58lhX9fxWcb+m7RN4z2VnzpIvNI7W/Yjy4oV7sWAh6YXu+f4MYg0E86xH
1gfi76iD9Ii34+9lSbdgt8hybpkT17y4p7ofcJb41LfhrOd8YTeesZGJ7fha
HZzjkX9On/vvXJo4Ezkd/46NLN2XZEP7kUvNbe/7uS5zrrvhBBSfqutf6QQV
D2P19e/YSJyX86Z9xTlPPrYb/NXL8567gJvBW9KvMCq8nVqjMrB7QK77n9i6
/xdwX1wM4rlfnotuPA8sfZjJL3VrfsxZT2SZ46z8vDoDlaWsA+QPyUYaB3nV
jHXxeAYsNjJZJGbcYG4bz/HFRoLVM57wcs3Z0H7Bzol5KtnIoT/LLb1OvRpf
JDcnHbW9ZCOPkU8+dn6uZO/qbCT7+Hped65P71ueNtlIZmsbE3LB9mQMKxwO
kXHlBf7P88yDpodjbYbdcz7yfBDPhW9nA/f9mfXfs5GYG5HfjHMjG5GxLcei
MYWnD6evzx5P9y4e+5zhFucST/kM2J7XX3IuQT4OzUtvWxFXOrJ9oOtv4r7H
SXgEOefOnGQeo2EwQ689W5Mc45ozgOvu2KRns5z/0VwwvuLn3Ws52x6Rj7xw
H5Xzkcq05dy/tk9OytIjOXL/ppfi9zWnpbXB/Dv+tnuVz83vypArvWZl3pfN
1WGOx9jqRrSbl9Fu5Nxcj7lwFvGSZEnN7XK+6VzalmUhkgMTj9l1b4SzUxea
c/J5b/Cp+IzLjXhvngvxquNoh3JrpmO343US+XuTYCvqhR4wnQ9zqV7SqUo+
Jufz5Frl+WcOuubdOPeqzHPNiYwKNlK510Ob4zn4M7OK1QdqHm8211pzK3TG
rdPleq51AX1rkzj/+H24NGuu00Ew1WibmFuCYwt85F1spPwcJRvJ349i3j0z
WsVHzvICE88h9fzhK3qhLHf0QnMoXfOuiFVi2x4YE8Dvez7XnE5K/E/6dur8
guZoyDHI8zM2JgLzQuAOwCztXz2pfq76mLP0RuJ/NJ8jxwnnmQfOtYExeWTc
02swvmivRZa5eDbMm93lOC5z3u169v+DjazzLuu1zPFtZGefIusUfWh6TlVP
lZ+dTNdmeGPARXIdwOhONlLMsdUfn/+bzYLH3PLujRjIdEYpJ49z+x07L/Im
sX8ZhLcOjBhZK/F8YCMfWoazsknTMyg2cuS8ZVX+hDdyFE5m+YHoBGL7lMOT
/UBvevDXcPrmf5CrDZaq2j54+j6ms4qMizsLrzfNm0j2S3nZ42DYVIzjudG5
LOfJh+E2VVZwPXvbX4824pnad+Vpay4brOSbf29ZPdP4Ar8/+AzGTbnNdTaS
ZZ1Oo/CdTdzD6l7AK89qv6TzEP01eZ01Zl1/VKY9GS34IMG7sj22PSd9bD5D
7X9mPA+DkT360/O9P+k48Nyn526rlt8sNrJk8/5vmdqHlvPeCy4SP5ds5GyG
vfnc3FO5h+0w9vmJX7OrccfNk+nh5++mb/76znyr8Eea1yeu2xvhMSYfuWHH
T8cTbZb8E+ewuQ+5HelPEv/QYxbldcv8S2xTzu7djL3fFcslH578ZMlQ8H3p
WDU26iJdkjiG7//9xOo59v+w6g+UpW7XZ89e1jWY9Xo2M349tkXHM/PnnZ+J
vot55TtnBXMYziNtV7KR2Ga0idc+Bss8c/dG3sjHO/F2j3YA1hml6/mg4GX6
nr/80Pp/etLkYGSfFM7Im3T4cq3IyDgEcy4Zz7fp/sz1uL4deh62xqDKoGUe
NZn8AzkSxeNhPHShDNlRHOPkpded4U2332w+uq4VYiPRT8l9Sgfseq3INyw2
YucsPXF175RyNkfBS/NaA8/xw3BElpnacqbLD1myk1oz8zoY2VHwghr/kbdJ
rpr9pMo4+g/m3Ha5duZSrsFhsGnKYyZ7SA8qimWCe/4vXbjrPhbdtEIubN14
EWMnLydRf0tnMD2Ko8JvOJymf3EcbYT9qq7nE+PMrB5c05ep/mz3gueC3PSa
jUewZoNjjM0iV1ufJ8dp2/oFZFUzp9Z9ilfpA9a2czs09sq1ZFyn4vdOVsQm
u7stmDitK9G2ev43nGXOGcmhyfeUM7zj7Fqvlue9e8U+DT/LK2ks1tUgjq36
kJKLfP4BDj/xfy27J3luzwr7zkdmhoNlK9s9cNu+vv5IZhprurRmyRirm8lU
mec6VupTS7donaEaBcuIgrrM9kuvojglcoNyKK95m9V7s7+m361buPx77kZs
Gf9J9zEcbY0oGJ+Ka9W41xiwy4a5Q3FsuLaHee/qQ9h/yFvKc8nx8KZdd9Ee
MBZGfi/biViqCR1zxb5rvZH8y+DP4dnLDAZeB2c9eNuXzK3A2jL4+Xk/7N9f
TArOUJ7jIXPBT1rGKLKf7lt94RiddQsc3stzHIOxc/Obdv+D++C8p0o3v93v
XHdZrjpexLOuO3dO3+yOe7HF+BmX6Ywd12Gm+5HXjDJTOK9peU0s29YkPM1i
I3lf0y14/WQjlbMtR3eOrzyDG8cG13/PmbCxIY4l/NDVdR7jFZyL3Y9abzOK
fGo+K+J6Wr7fyH2Rg7imZfb3mjPE7Eswxnr716gq2CY5YzvhaLQs8Ev1T/ns
IUvhPwY7jxLXfN2jTwq2dVTkHXguAp5xXE3i2cDry2HB67Xp+MQ69ciUdyb1
Ys3r+Yax6WgD21Xdf1ldC56979q9tc2tnHQ57/K+Zb9j/Uo2cnadotZAlt5S
Zn8Uz8Qu9Dy4588UlU/D58MvLUdhzZjIFx+qv70f2lc6IOk4B/uYOQMj7y+5
nzieeC18xCxrwVliLIp+/PmH6rM/dN0z2atx4Vp3U1s/AebzuOp7kat2zHap
9YhwqsIxiaL+Cuz75u//j/GRs5na8EZu/v6f0ycv7hmPWDoi6S5k3jO4Njkh
laWtwqzkxVrmthySYhXhCzSWaa9r7CFypJklveD/+yAYOTkr5Z4k67hwi48E
c6jPEJ+p7cF+PH5+zwozwhd8HxY9x3qRfOQLMJGr0yd/rE4fPwMrCX9kiz7J
fboGzZvojkTzUG4vG98HZtOYUONK69zg98ZG8pgYt/li3ljQf25X/7fdnv7w
ujoO2y1jMcFLGot50I7sXu77QmRq89jAJfilsYz/2P0v+wpX2M9HzEsGq4gs
dOzvdzti+Ji5jSzhHw/vVeWrYCN/OAAX+cX0+/0v4vfwj8FF+f3eV+anBFep
QiekM4EHZKvkNxSHKbZNHkpmZN9mI43l25sv8r/nY95dDke8pxjCWX6PXOJC
8FXy8JSuQv0+XI6WDb7gx3Ux8nhV9Ln4zLvZSPkineM8WHSeTGzkauRIqw6n
N5LzsOVnpMsxmcQy15z850KwkelfbBZuprbxK3zdYhwPyzLfnXOX6Zwza5nV
az6h/UX//PRFloymPIeab5cHsHRJ8twtRLZ46fDUNmJ7xUsrw1F+LvKGmfsN
HoMcV2alko1cjDl+Ywv2W+SJdztV6U5/ORhMfz0aTZ++HU9/fzeePq366afv
NU/MvEXMV5MRWA2XILhHsG1gv7gtq7H9pZ8Tf8sc85Xavtrr95vGaP68P6r6
uEG1bV1zR5Kp6xjbo2OXGa91v5M4xjIHm/zISngCjbV6n9mzLA/MH4m2Sw4r
XU/JRooDatS8VcYpOQuk+isW6K6C90FdFC+l9wom2H2zYmr/jk+pO0QbtTpB
J+SSZ+h6VjWy4g+Znf6z5af3LKeXXGLT3VvLwf2EM8z5LjHF4PZwTpCJLr+j
5fW6C4zH1j29Vn/FRfbtq/ifMlcdX/E3m5OtCl/T9GNKPhg8A+YbxcSBd2W2
bsE/vGeGIHkL95Y5e1ByHMlSNZxVIe+FnEA4ocBF4bpANnLe+n8x6yW3inMU
zN8d7BBZGTmx/Bi8pSvylwOwkSMrT99iDhoO+jE5qbd9m7MnE0GmUYyFeDy5
PcU1ivthlvlKZtC+b9bYHHlXk/1ZnpYe1sw0nuUoV9zxthoMFHmPdsy5z2Yb
l3ya5vkxTiQz1Yl5eBwXjBnxM+sZ9418DdlmnCfxXPIPch+KPO3/xRv59IOY
r3oGN847xrIY24qLDCeaZ9iyyM+3WmMFy0xt9RHiF5ghW3j2LIs3fYXWh4Zv
VNdR72viOkXP6L/eDKp6MXTWuBn5tmQIOmwH79SvLUzT/SomO/164rLKXPHS
ZTf7++Tl8pjdxUaSa+sE6wQOy/qpN8vhwzWmw7i5ko1sR11NjlztfDkYIzve
dl4Xawy8PFiZV9sq2NnyOrAa3O/vxvCMvP51nY1sO18IZm3RuUj6IH8+mvNr
qnjMFTvWv32Yj8z2qHN+jOS8pLt3ObZZbfEnG/N0bA3Ar1Wb//Wo6/1ld5oZ
w13n5Uqva7lfq86CKVu24Y63Zcv9fXm5arzWs1OwiMuxPWpLZS77XWxk8qqt
4MrifL1r+muW6S2dYSPF/0bxfiiy0t0byfrTCWcfvi/XriSX37pVuE6Edafk
ILW+L13Mq5GXIL9uWZJPatT6x/A3OiOddbZT21YyXenKTPdheX1YCW8cj5O4
NVzf6IolD5ufU+PlzvLenMdY3lj3S550g6ObdTRnm8y8aPJ/Q+97+WwgXbTN
Wl+Ln3WMZjlStcHktJPHS35eXJfWDKTzMpmsXtQB/J79o1gyvreYyMy6bxoz
xucP7r88ybUE8tvKC2yuxsiFT5bbnlWcT4yT4+cXvsOzvjsetZaALktlHkcO
tTi9k7xez+ZY6/iJ84rrjZ9rfubQOcJBMFzkuFk3bDx+WubuduP46PPAkuLZ
IFgXZUPr87Ve5Fk8e1aGLJ1uz0/G5BUta3V5+vIKZZXcDNbzn7uD87h7x3mr
O0lnPeEqYgfJRvaDrSydi/qd3utlcHHMFTaP5RkzlDMXXK7VnvOXyiTU+t9B
8KZcdzVwNnJU1J96ZkrJMNbZSHF72r5hwbWq9MPFp3Yjhlg8oRg4ZW5rLCcm
GWwleUu5XdWmms5EsvD8iBnMbROfyfPG+pDPk5X77M/sjp3hO2YeEsqL001j
68AKMc+HDrfgL50HKo+X8rvJLrGOZvZMes40hpE3adYXqeeQpS9Sblrbz4uW
73ujqu+tYCPpVOxEBjHXcY9q3kiee2WHTyJXu/S3Gp9WePvIRq7bs1P+vh++
Kj2H1riYmeUDb1vkFZHBXGYvi43ktvFcmHO5yF4vn7+aC+G6657MJueHLntF
HRkaxyrfZ8lHvjir50FjG5TrLVcf5zsyy1N8ZDr6+s5TDYpnwH3yeheTcCmK
jUTmKwq/36iOK7OZX4PPOHtclSfmjtw1d+Qjn6MbW1Zd6RsqnSM2l3VJ1+BL
7yfEMpCnWyuYhvX4Wv6dZSOcj/I+lo5NeSAxTqRjdGLzxHJLGSt59dC9g1vh
6rT3w3xQZBOuO4O5EfMXwUY6j1qe/zgHXnIeanSrruBve+5n0jx0+nYy77XM
fC1fu20OTrSTqi5ZW5LztPA0+JwXi9jICTPB8RnIDa/O7+75Q2dcN90jpbzJ
dFGkB8vnYizjdMNyTndr77/uPuJxeFzTr9mL+060NfoOS05xMlPW47jLAap5
fXow6ZFk+1w3pyndrmIjR84vJaMVXKT3oWIj6awZ1bJ+lbV9FxuZOYDK7h7X
zreuKZEB73+bLWyzQ7/WJftYeiPFP8oPKTZSvlv6JJMBSD/YJObUS19e8idj
d1CIbWjbvDjnTlo2d7bvvJbmoDlHPSyyFDXH7k6Ty1F8bn7OyOf5ezG/Go4u
d2eAO3jz8dvp4fU3Vh/BMIGjwLyxsXsXmtPv+nx+1xgCthcyNphDe1W9V8lG
4qucfiUbWZYy29z4yCKLc5aN5Hzr/4WNBL92xj4U/enu9RPjsNXXIEN7Dxmq
nx9bkQsyPTJr0S+WbKR5ZXxO0upb8JxZX3Vde+0Z63J74dyIY7Fcx7NuMBfK
qUX/TAbykXu0NiJrWHwk2EicE3kc697IYZbPVX38BDfO2LdvYvOodv29pIcX
nPiu5WyOrI0e/lW9z7+r+vZntc2fu/b16PNazGGTUXoYua9HcKMhd/nacw9v
hu4k7Jnf7+BjNzKbSzZYDI2uTZr3Dw9meAOr78EUfiYbqX5M9aVkI1XH5I6V
A2v/Ex1o5MA2PAd5LZw8yu3F9oizwvGVL/DNx8fV1yfWP9Op+ihYdjI9W/Z6
spHujYS/56rn7qC+sZHwRNpnXQ/DBay2e/Tn0NnIcTgmbRtuttxpp/zfh3/L
RpJBkdtzEtd/7SP5iZ5zOGrLZCTFB/L4b3ibT24JZResFLxtV4+NM1YBHwnO
+ODzN85+yWO4adc3tS1jI6/WnEFbD8YEnBMzaYfTzCotHYnMHKfvsctMS3CR
Vd2Cg5V+qEnB10xsbpxu2UnB0CVHIa4iuMuof8xzBxuJ84/6gn1HPTd26yrX
L5T9k3hU8rzJ+GocUbKX7C/XvT7WnYaWz3s2dAYv5+HFkkSuKBy74GY/PrrD
z5luWF7HBsZEwgG7c9MJNnIHzJUzqjgH4AHABYrpt/pzJZ9Veb0ib0DHElk6
XDtYR1EvkxUteWg7r85Fyt/INT0bwcDJ0yY3mzEMZ0P3wJXsaR7j0jsb3KYz
hpF97ceXTCMd3fJFkg3ddAZw4szdOOphvvc4rj3ilbHv27Z+ieM8jI0wthUb
qbVA4iZrDm5nJHe9/5SXr3ST19rvrDvUmDt5G/szzJ1njl/l/4jfYXtWX/LI
10FU18tj8LFVHTzd5Jj04qF7GrfCsUlvqvLk1Ue4Xze8gr2iqA4P49yI0Syd
vCq3XYxi0ba8/yUbaVzLmd4r+UY6ZNs2FuJ1h85uY69s3OR5qecT7ydYz2Md
2WUvXXPih9wvWLKRHItMCkZ24vnfyodP12tc6y77nrPac6/q0Fn1vmd6t2qF
/XTXnXIlRzYu6sjAXWUNP//V++DeHc87fX2pZT5cDd2B17KC9o9+YBe81idy
0+AmyUcO+aziYpR8cVxfbrsSk+cexvklyza0umKuY3C4V2SfyR/yHOBaLJ9u
yTHl2h+t6+saXwS+EV5NjCv2blrVvQfGyivVvceysUbyB5u7z/KfwYquTF+e
rpiLM7nBQe2YBpN7qT5i3fvGqr6dV9e0U/iNq3p3kpyYnfMzrdcRg+8c8w3H
26/wrMrW2fbjnjPvRTjGZEbKuHZvhXyBbfSN8PBf3s1G7pwz21p+OrKB3Rhz
oG6hL0CG8vbFxK/Lm3lvWNyflWtHyzqC68WOcajjYNfFOvK61Ku78c6YV062
FRkWQ2OGURfEkeV+iKvW/XW6N8t+264p1+t+PrvBP8oNqaLtyLUPeb3fw/nG
GLdgIzEW5pg+10IhYyE98L5O/rJlz8def+y559szHc76wfArW93co+YsZP+3
d9WPtUK4Z6KvsRfX892rso9Ijl157dbXRgGDv1nt1yO/lmzU/PW6FxZjGPdU
13R2ax3zjt07Fi7Ds2721WfuRo08Czyb2LL6j6yS7dPqWm3Px4bxPEUZRyj4
3nKA/NlmPZeh5CW5RrJkI+XY0VpsZXKl8yDZyBenoxoXiYKfOYYg10/GeRJ9
lPhGjsHW7X9ffMB7oN9eizEI74cn0z/gwHjfsXMc62FP5Tzt+8/MHVdeC5h1
cusdu79D2yQT2bA+yMrZsvVZ2+erxkY+/OM/jIcEc4aCPN8nL7+cPnr+31X5
0vhIeBDB+4EBBNMHNpKs3lLhcVwMRhLfixMSH8n//3rGI9kwVuinvZ6xkd+8
WDRWUP8Lnk8ZxHLekWdkpjZ4SMvm3lkIV6Q+n68Bj0kGD5wW2DRkXSP/GZwg
CvhJcJ74XDgjv3u5Mv3Hq2ZV2tX3nem3L5rTf253jF3ENjJfd8kYMzGP34K9
3MHvV+29lH0NLpGMIB2SYtWw7XBcPn4+Z58JNhK54t/vdKrPbNJV+WqlxkbS
SUfG7WfPjZVv8Ntt5Gh/ZUwjvprr5y1zqcHD0aW4aE5GsobM7CR3MGfZuz8f
3Zv+cAgeUkwkC36PfF44x8BLfr//pfkmv3enJPO7nZ8rWKjk+e4ZT2mv3xNT
+bXxmjiX5uPbxf41p9+/XqqxkcraVbZwmatNbvCB5UCLz8Q8fbCD4FAt33qe
vKQxi0v28w/+Mwq+1+/kjCQDSKca33MuuMX0gJbM65zzXwvGb81mecMjiX1l
ljq9j8wIXgk3YpndXTok8zh+HTwj9guMpWWrO0cmfs+YsndNY3HIN87F/vKY
JMdK55bYp4Z9D67zR8/c1v6Jf0iH4Uo4Z8SwyoXJXOQ5r3dL0ZbpiFyt8QAl
LynWED/jtdg3MYFiXOgefRAZvHKbkY2EM7IdbORPe31zNf5yMJz+djQ2PhKO
MvqsuuFzomNzxfPGV8L/+ON+0/i2ZDVzO8vfiSOQD1f7SS62XW1Dv9qGsRX0
c2DB4dUC/wAPofhX7RM5jhVnADMPuPQsiosRj2HHovAE0iPJtg02kvxPmdkr
VildmSUrqExNMhwN62/qOdxLM95H5gprHrz0auH3bGsLt9hIshUN9ykpd11e
0UbtePP3K+Ge+8Xdc/AV4hqC8uvRsCp990j6NhTZ08rFNA642F96/gbO8ZCz
kJ8RDizlFzM3thUspQrdiW2vL8lJ4vdiI/G9/Gmq98YqOA+S+d2rwfexnbWc
LenHPL0cXFlKJmbVmbuG+3Tomvr1/ZLVkZ/cFylWnXzkYtQpsUnJRIpBy/zk
0htpHBbcf4c9uloPh1bAR/7+bmKuHvz99w8jm+PEvliG7fuVYE1Uh8vcc/FL
2CcyqeTVjMV7p/pzm4Os+xeTtawzL+4VtJzmBTu3xn64p4h8QoNc6Ulzqsxp
MbbiBjObVbmaXdtHzDuCjeT+9njsjriNNr/urIk8sWLf7mIjWZZqbKT4SG5/
ug9LdyTmoDGuTb8m64fYSB7HRnBkd7GR6ddMPxn+R+dB2a2o83Sktmt+2ZJd
Nab00PPokbFetdPfjpC5jkJW/PlpN8bqZIZXrM7CcVrWj8w1Tz4tWPE7yl3M
5CwfibpIRncleHFyTrMOuLa7MVdq7ka6XTszWbo8HiXDTN/bSrixwN+R/Zyv
1dcyQ7fMib2L8aW/Gaxs1zIuf/8wjL6C/GvD+7FF4x5/fT/nTsj5aWa3g9Gs
+vKjB/Z3vJaeRuf9jpeNsZabU2yk2h62xxhY9NdvemQjcY7f9iJfOzmo7i3O
Tj4/ufvERpIXIhsJLvLZ6aJxkSh/nC2bO7LMy87c4pU76kAjWJ2S10G9U06z
2EjwamIj0Qew/mfbqbsv81ps7RMOXOu3e8ETYd/r2eydWFehtSFZ1zLzXp5G
ccPy8sklqRwEZRmn13Gllitc1hvlSsvJmL7Tbmyn3Nklz5j7nLyhipxv8qHy
+Df8fA+tLwSjU3oU7f66yE1GfVd/JI8vr3Ulj5/smpg0uvk67pXs3WIj5aTD
+4vdEs9J5qkdjFh5nPR67g/XoageyaOm+oRjoutk5llrvwe+LqDv7GLDz2nL
23XT97fh3tyur80c2P8a83acXKLqpJx1ZCNVNzW25bUI7AvZyI5nRnecEUmX
cJaybbSCC9X2pdsw8595DW/6ta1Tf8/gO7m+FGMFuGRtLGCc2siPTa5V0rMb
5sZ0PZe96UwjmTFjB0/LbO/k7uw9Tpkr/OJsjezU6dr0+ck6jweeyV4tT19d
L1fvt0IWy9lIq4Mn9XolrheMFnmO9HCqLirDWrwu6qHck/q9fk6HZy/YSG5/
0zzJz89Z6mxkI9hI8H6vLjJnSZwD2ch+ZkefjsmE2ud3YzylfOu7sq9ZH91F
eZrPvvgsLBlQPtenW1A8D77q2Z84S36fXkX1XdwOnSd3W56JfeT4C8dAa8LB
xNIZ6o7FM/GZPa+fHM+Ru+PzO7kuzTkILsjzkFAPXpyAz3g03YZXzXJwmEMM
VokOu37M34ufA4+o/g31Rev3yRaNa88a1Q7EH8Z1ZoaLLFlKnl9yusb+njMr
CPOmOA54Boxn4dvXOhaeRXtFlyD2U2xk1oFR9IXGkp6JSVJJNpJzAvkslGxk
xx2OHW+Lnh9+PnTukNwcGcWcSyCvlZwbnhOLjcQ5nn32Ssa04xxog230kscp
HBvVOaTrc8OYRGVrvzonmwk+EXMX6u9QxNAke6W5qEFwXdyenjNVw2nJub66
5Htsz7KRp1uRAQvuDGMubMfu1ZPp7vmT6c4pCjhJcXWcu9TcXGYYKscw/Qa7
lh9eeivWwoWJeXbOtW/U3BYlK6nscW3fq4vNyNmk/3HTGVKxrGIu6RXE7+XI
FAMqzo7M5JYda/QvytjGNqiOkY8cx1d5LvW96obyvvVavV7+jr/LhJtlIkt3
ZMlG7mA+5robubXWhs/7zuNpfzc8Q5F1JH1t5HbIRopv5bwv55J4znLOv5iL
McYAnGz1/+Apw0tZzyKXNzJdGIO4DuDaqozorIvDLBfD4niO7P3Kc2h9GniZ
yFjdKryRE79+DJ1bGk/ruW3jyO4zr0WwksNgHjXXo+uI+MicR+kFJ2/XqctR
9APsr5KFTdffbTbS/ifykWfzv3vpD3GGW8esZCPJS47dfbLmfOskXEv042yE
M0eOnKhLZ7NsJDMVOY+u3MGxz1eLexxFVuP+TWd68KnHebiPa5GvK/ZS+aO7
lyXn4rzh2Zpni4LH+y7YSMyLHX6Ep3DL5pHBamJ+z/wnmFu/bPs839BZxS1y
FvCgVvubTPwg2DUx/CXfJiayVrz9iT8Sa5pzp3+fqW2MJNxS5+xH5YgEw8W+
PF2u6OfAFql+oD0efCbPZY4Vc0nyNeAilaltDKVn1x7+tTl98+/N6uuGu9qY
UbnnubLKzz6Az8adX+A1dmMf3cvkDi0wke/+fGI8FvbLXIHXG1PljYKNhPdQ
8/B2vj+OfT6YWatW8NnV9uwjh9a8i/JipoeXdZ8+xoM/16r9qF7759DGA8jU
PvhrYEyfPI/GDt6IgRJjs+XzwmM6rq7pwtq7YT4o2dCc18+cwJznV35uMJFe
zOtYHd/SGzmbwy42MpyjXuL32L8r+eHWnYnRsR/XtqWW530jNvJJspGXj82t
ykzoR8ENkh+ZxPmgo5DcMtiXN5/BPq65n3LgnCyZGByrN5/xmoG9lm16ZP0F
6sLRp2/s85OR3AxOITJor9fjHPxvbCTZCeY6kruhQ9K8sNX1Bf9L/554Fbox
sY+41hgHdo7rM7lIOYPRrnAdUH4w/JEaR6jNiF3HthsvcTI2rgpuTLTnzNgt
89XFGyb/ZMfsZoaNvHE28pzz+skcrkd/aXmVzkwkS9KPPGI6NslGvvvrsfOL
3P+jT0+MkQ3+75rbpNxv5qB7vbbf0/+Z3K17siwz072kV5vBu6odmeMwOB31
EcN6MUYUdWXL1pqA28ZxRn9l3E2wkeSd96q6BzZS43u0a2vfcGlebZHvc64L
XESuDXG32tVtD6C8l8asXVRt4uobdw4zl5q87rr1U+C5yQ6vu2dvI7kL++x1
YxTAJpBZ3Iq+Bfzd9imZWbKRzix/3PD33ozraOai1xmtvD6sBfOB435489ja
1sH1Y+MAyTvRZ5hexHHw0rp2g+dC20e/AFZ6xzj8tcjJpgtS5+ZJuCJLZlKs
pOVpf35c1Z9NvyYMneEdWV+KelNm3Zcuc9UNMUpoFwfWJnrRjxjbGiySXLjy
0Fb15oJrq3C93z4h/wInvY1HL9jfWTEm/KGfNzG9m7W1CeJPlJdbera01gcs
Cdqo5YZfrgdXSI5FHsaSl1yPekJW85GztOSt7HyI5bV20XZ3ZDd8shwHrXkd
cP41HJnJYss/KTZSaxjERmauscZN43AMKqddbG2em9JJOzCGVeyW/M64VqMv
5tiv5YUcILN3M1db9VzrFGzNzGUy+Hbe4Qu80rhdY/BhrAtE24cPmoWsNNnp
9LpvXw6CYb2LjQyG1X2QJRsppgvHAnVE1y56SOUipaeUfYX7Ys/pEcX5B/ca
bKQ7QXk8lDuODPLVaj+rcfLFivGPdG2SjbNjZdxeq/p7w8bTKDqmXLfQCzaS
dSCZbY4jN60dzN5rvz4XS73GDF+5zJ1dZ/3BvSGegTbJRmLMe+kOv2s560eR
xcBnJpNYY85nHL4G8UIs7Axre+H10zKR20VdoU9Z44nXOJ+2Xm3Tnh/gvo1r
INeK8ZM78q87kSPCZ0Ftuobt/lNuWd2/JE8s56rYSJw7OO5fHpNho5O4vg6m
9FPXnLnn8gpvxNiDTs9hXLdns7O5FiW9kXJEs230whv52rNVyISu+ZievCie
GfD6OQo20p5BXzSDjWR/ovYtlncSLL+x17a+wdc2XKQrlnWvW5zH8cxxSPae
Zb3oZ3ldhJ/44COvHXrmpHumkotU3ovdZ12O/BkI79ktN8T6565l1Itl5Tbn
Wjn1t7g+4JrA64OvBTivP1dRThTXhI7MRWG5O36fV66Do9Ndfv28369t89XI
eUitnS/X+1evdW5eedrgHMVGpgt6w64hWmtiPt9YezAxnvKPd+PqK/lIuuDX
fYywbvX3xXHy/fgq96QdL7znydD92UPnI3ueP8L+nvxpy12Rq8ZEvjpftj4L
ZfP3/5g+/OP/ePax8nyZwww+8uGzL6aP/vjSPItPXjCLGl/B/pGHXJh+t+NO
R3MT4n+/phvPuKgl+xsZuMXIO46CDOqdBl2Jr1bM2YiMabBJ4Bv5WV8bYygu
Uj5IuB7BZ4rLTB/lgnOQC/Z/37wE2/mVsXjf786F60/cmL3fS/oi6Yxcse35
fgcOx65xkfge7KJlXyN/e5vvLRekuSqRB7695A5Leiq/36te9/qBf968MWdg
sMBzMu97znyTeF94KsFjWtluWsY4WC9ka2NfyYDO1/yG5oV8fb86f8zRpu/x
K3oj38xHDnP4DIM5pDPspzcPLHMX2bvgIH84+G9jIX99/8B4STojv/Tc7a+M
i8TnwDdpmaxHD4y9wmfCDykekUydsrfBQtI3aUylsYxzxi+SR1u13HAU4yT3
k7Er+UjtKxnF+fAVllwk5ovlRjQudfvr5FLdXZf+RTkZ52rZ3WBCwEWKVfvF
/JsPfP8exOeS/yQD+P2enxPwhgcrwdjJH4i6zhz1r6t29ZXVCbxe/A4+D59B
n+e853RndrjYSLkxsX/0uT7wXO2VqPM4pmAFkyXN/6szjEvhzWRZ9ixwcZaL
BRtJR5F8g2IX8DX8ngeLxq6Bo8PxoNOyEQxhPS+y5f4teTUz71xZk5hjZoby
qrvwlj0n/r4dJ5wXcy4eLDqzJTaybZnacEYyx7pv2drwk/16NLD8X/j7Su6u
5BrJc4PXXTWWTRxkyeop/xKvxTw0fhYHjq/pwew6J7Y2/e1o3b4Hw/fLG/KU
9EbKuzkfzJV4pDK/cpaNzLJU+39yN00r4DvgO5SLSFm0JReZubgNz8XtBMPB
Iv/iysznFu7IIzr9lD2IefoyOxRtnUx28nfyV+L/6J7LXGKcf7Ub8b7iNDRH
C+aG/M3ACvJ5yVkNPMca/Eijlu8rvgjH9Jc3y/6+LeN2nn2oztPbnjnwzPt0
rPniBvOLP9DdxePTrRU5JOULBCNp3P9hK/4mfhIMGdtYwz7H3KUfWrGdkZn7
ZsVdpi1neZXd3a55y3j+5DLjfqmNipOUO0/eVbGR7IvvW90B26Nc1PSxrjif
u+rZ6Lym8dy2nf0cmo8V9fqHXba9nw/cIXk0sPMBPhLzaZi3JMciT1fD6i8Y
Z3zNelqweG/J5tbrFxkP8UBiosQAllm/JfMpv6Tt5/GyM2IPzKUHDgzz8Zib
NS7hdCX4BPGCJT+IbcUxUpapckzlxMKxEQ/GvzWdSWrSDXLRcVa3bfPGJRuZ
Gb2ZU3sXHymfH/6uvFUxoKV7LZyRzo6AS8B2g7/m65fdHVhnc8UhZvZsmx5E
d0aKgWZ/2krX3LFYz+S0cKzokm1YO0O9MZfvu6r+GC/TdTam5w65th8POfmS
l6KTjPXf+OajrOslC4e2K+dYyUb+9n6R5QPdm/g9zol9nlyUR81gsuj+bDpH
3Yn+Sl5f1qtV55PoQENGLDOYS7fgijuXl+lBu2pbHQN7aL7G9ytR1BZL153q
yCw7ie/NRWeczoic91vy9zhffC/6hcE8MqNcfZqcj8vWDn/Yv29jQhwXuibd
rYqc5NNGuOLIkTLLnI7VhrPvbeOffj3qRRugy0z8mvdV7xrFdS6dfsqDVoaw
MUPWHuFxXDC2kw7JlWCIlHWcPt1cTyH2k/Wh5Vxc0z2brciqFSPIzOOV4I3V
J5H36gbrRUebMqDFNNPxamz6B2Ua895R2bqsU53IPtZ4hywbOUodJ3lHM5+d
fkCw8Lr2apygdir+KK8B5bFNnpG/9/r5VpnabV/r0Y6xTmzHO22DXKhittTv
1Nsev2/4MWDmKOtm1/lQ9iPi4ZRtrf5IDm27LhqP33aHq//ve/6v2Cr9LbOL
M1M7nWzdeE6h9oN7/1k2Un5NsZPKo0cfnD7mVvwP2VpymNyvdrCb8viRUxz7
+WXfSy8l3X15rlrGwGGcw2PVoVfXc7jpjEtvHP7/6ftmXIeSP+3ZdQgMC7eh
65nMdP5Zhvkxc6SVQY3rENnCnrsJmWuprHOyUZ1w9cmtnO7JvA7zmtE195tx
dBcj6wvg9f4d60lPJjYmoL8sGVC0L7zeXHLm5hMn1rD2bi7bd/Tslm1afCTq
A5nEsTFLmZ9MborrjVeskLFuOH8pB3T6H5OP7LkHcugc2sjXeLSd6R9GfjbH
qd3YDvYTvfjK+x+eqxeWfdLzcWnDfNLM/PZxyGnDf9/yfcOxHBnjo/xl1cHf
P+jaM4hnuGQjmV2tdTOs011nT3vBJCu7m+xe37d/4L7P/lQ58TgOxuNckecp
M6jJXKRLku9Lplvz5pYHfiIvZfrlkrNp2/nGcaBDkJ5G8i+eR2NOMWXCdMJ1
KjaSHs2eb6tnCl/QVfX8ZINsJJwDlw+dExvGtohJ0HNNPc+kA5MM5gvMldww
30g8XZmpLTZYzx8zO5tZNy+UK3va8/FOz9tM0+tnO+o8XTItew6++6lvGVtc
N8/155jbxnNV7Cfqt3yA7G+c7bucBI8lJjIKjru3Tx3T0htJLrLjHGwn+Fzj
4i7JXYEPlKOUcwmjGheJbdT4EdstfoJezp7tN3hI7KfVfTyzvFTO+SByouGO
xBwCuD1mRz4MNhN9CV4jTg/7T+dD4SessZGZb462AEYMhc+DvX5f0j1JNnLT
+Z0ty4JVBiy4zD8wx2Dc0ZPp7sWT6c7Z4+mrY8wte0alZfOBl6veT5nPmKs8
43PvnYt0x+x/3DKvUz2fPD1pYIHwfclc42f8D76CL8Lx0PbdLhuRo4330meJ
3bY5Ys/TlhdTjAWP9Xr1uSNnI9N38eIO16X4Tf1tlveUm0P8bq2+ntNJpHxA
m6NRVhLm3C2b3P2blkU1sLw8FMsUM1au55yc+go+yycbuVXLYbf5sAv2QagD
mJuho8fnIMCcVm3rxUmfviTPGnt9OXQ/gWc6Wt7Yhr1+x+oN68/OpcoaHV3X
k8jYNK+d9SFt6/NR/5G1CXainBOtf/W5Fc+k3rtxtsqZ011kKcNvh3n+yJDc
sL8xv7yfHOjntcIJqTm55BJzfqR0rQ58/mQc76W8XF0T0J/Y3NDl2Pd33ea9
dq6dw/bf74Fv+EiHmWUKi530rG1lkuFYkAv368F1PYcw2cjMLzPfJd77kkwk
fDKvTjl3bp6pazAdW/b9jufwbbsXdEdz7nCjgYW/XDW3xEvM5dqcN+fj8Lpt
c5uO3atYba/nM7+2vLfe9M2fI8v0PUQe7LXnpxnH6/4x8S3XqvNiCzeNlTi8
+cYytenGWTffz5vPmzbn+PKswc9xNvJVVX+Q6ffipGN1El65ffBbN8ivntzy
hejarOvVts0T+3UQOedF1vm2b6vYFDGnmjPcRZ9wMVu2ilLVxcvHzP2t+pmD
T99Wx+cbu5aIjQRPjL7p4NOWs5ETcw7CUYg2owxEZtWuJ3t0NXE+krwe/kf5
7+rXjZNFfbpWVvrAGCNmza4HK2T9sTND8lAdFBm+mGuln2tibAm9kpvGr5Ef
mwQXyTnhQbgAD+ANMm/kxDhO5gcyQ5DM2qZzxORWyXiuW84mxgS4TiJj+y2Y
T1ynwrnCTGGxnOY2vNl0RgV/Z4445uXBroEJzTzYdc8A35jJyM188MjSNs5g
zbyR+x91nLOU/GPJRuJv2Bdwq+aavPYcWc+jZh0aB0eYn0kuEGyc5Slfi117
bAX9NLNdHxlXJUY085WVFz70uft0BpFZVr69s7Lma2SeKv2aXXq/Ljh/fniD
fO4n03d//mP6FrnVxubBv+VMknxC8EdekTExBvuTZwuL9/zEYy5ek77Xnm/D
kG7T61HBp5Jrwzw92jX6CDB7yE6GM2gb1yvzsJI1tnVAp+vmewbzxezgWTaS
XPS2+f82jWt6dYLjsGEcIng3fl7yX2r75J6qdnVBT7O5v25Q3A1X8k+X68ER
qOx5DqiYRXCMckhan3uZXkZlM8Pbag4o7P/lhnHKOP6sQxvk9JzJeOPlMNpg
db4/Dj0ffex89CiOtVj33eAEN6w/Yz47WPRH1ec/Jj954+5JZ5O3ld941jVv
pHlv4Y1EpjZYCfRXVxO/zo39ujs2ruMVOKGrFlmo6vihbzIfKMabJ9X46Zjr
LnTMxbFYvnA4q8W2rBk7TH8qjss31fY+oUtRTOr1ul3zsE/mlrU+Qo7JJ/wf
G8s+NB8V2ES2rSfevh4bg4jjc3DNY/PG3sv5Ufemctw2DC9UZkerna+TWzmf
OIe3Fs5KMFvktrbCG1nzFxYOL+WI43rJbfsm2MiXZ/Sy7Robuc41Izdb9vMr
H5vhPvkV3rvah0NjJjlmOqzO91HV54CxtWx453fJ5vV8TcMwrt27dk7YJrhm
Z+RsJLkxsJHoS5RzC4aKjPQ6+4grZdqTfwTbyoJzARYSHPgT+4rzpILzxLHq
5pQOWbpk7dpr2at1hkuMbcnR8dy4S/B6y/na5KDEF4lxpgNM7spNzzdeZ3b1
Cfk9suBjc7SJNec1cOT9+rpfs5SdLgfmZvDlmQXeD6cvmf5+rf7T4+5+uGA6
6czW2qbXF3UX/W0mjNwrz/XYPot8GTNuwUjK/4h+elfbcJlrsmydgpza3ucc
+LVmF9feT2u+vmNsrry9TyMb6+9gzQLqx2fcs7TtGm99Aq49YDTBjVs/PeC9
kWdi79v6AuQNuLfbXYu71+5luyDXtuPs6N71ho990VYf1nhI41PBFZ5xfRfP
+7qxdzYWBQ+Ie7hTHm9eT+VFZV767nU1PrlYrj4PfGTTfo+/y4WHc7V7xfEH
rhVkJJvV68UQMn9+L/zp4jJxD816jTEwOEhrF+coj62v03mmNzLzBOz83rCf
x3UWn/f8FNtZMl+ZMcxnR90iA2Hkz8H4HM8YMDu26ZCtF7K20c4LBg/HQ+OJ
bdtPrjuE053rEjkueu3Ofnq5R1YHzBUJZyTYyGvWDbuP8PqeWfYjZ+fJgdGL
Ko5sSKem+aHZP2g9V53t1nqyzFyfdcnyGonvh57X7eWCazpwDSePOozvcR1G
m4r6gAxr9KdXQ/eiYlyM5yC+buOSa+l2r+VWH9nzS+XsvEK98TU+XLOxYWNE
FFyPrB+7qB8f6wOcXyUT2XNP5MTXVqx737ReeFMn5Mav6uMYXP94DeV11J7B
XPL5EZ9zZS51rgfmenY9I1beyjYYdqwj8OdDL42NxM98tvDKnLxohw/t+oZr
AtjIVyfOR+Le8IJra1+dk4/cVh6H6rI9uxtaFoXVeXv217d+BefgpXK1r8ir
7mitnOVpjOtu+wtnO/GMp2oTyDvZcXaW/cq652NPPBOb32NtBeoP/KUvjjNP
e1v7bVzlujkjX57Ambxm/dLOeTKuOCYv8Bz5uGP3uXqehmP2EsfsVPV8bMeV
92iofxNzme9cJvMORnv7YtXu79Fv7Vw1pg/BPSI3exvMkbyM88aUgSl8+Md/
W3n8/AvjC8FMfuflH+aZ/MoK+Ld/vK7+vvNFVb40jowM4v3q/b6e/rA3F/4/
c6XtzZuz0RySr8AGNowPhEMR7khjFV/Om6cSrkl5JuGppC9yPthIcz7a7+b8
dWDZFo2DJOP5hXGezHdWBrI7+XaZ6Qwm8skfy9NHz5amj6sCThH+RpaGc5EN
y93GdqHwsxac/1wyLjL/tuD514vMATd332Jk1iYrN0ff5Uvs86p9zg+vO8aY
gPGCFw1Z03Jh4tx8vzsX3kRwgcyo/or84S6djj/C5XiI/NRqP/eZh405b3Aw
dq52+Xr8DOcjGElwjmAkUX4++tqytumGvG/vI17wR8vinvd55wXjJMFG4rXf
bn8ZBfUC28XPIPMHto1MonKhl9yHueplMRhGcYtiI+lKfMBj6ewdudt5HtvD
ZePr6AwlR0qWdD6YQHw+6iYyyLF9YhGVFU0maNG4T/kwcWxwLL/fp5+SDKOz
kbvkfnH+wfn+dKC8ULgIW8ZHst5W53j7vvlKUR+VaU4n1ry//z1nR782dyvq
rlyRmbE9H2wk+Ep6MRd8O9zVaJnhi5FFLxclmc65YIbInqaLlfVryR2eq6zX
zpkq11w8GzMeyXuQT513n+mqs3DpiVR+MB1+q8nSYV4feeLYH88l/1mZyUfM
LNW8PuZecV7IMz+wfTP+6UDZ6e7p3GeuNjI9wWaYk3a/bQzdb+8GxuCQUWva
/2DO3Rg65/jE5ZHXrOdnlxmYYiNxbuW7nPVGkhMiu/fL4XD6y8HIGE0wfL9U
dYR8HFlS4/QKv1rykekGE79CbiR5I/F0yX01jRt7rqxFeMM+KPexHR5A8Rl0
Z2r/W7f21/b5bdOZKDI4ZJXpdxVjAo8a2YSOu5HIWKBNkBddibl/8W90XzWc
DVwhD4gsa8+81vkl7ysHVT88TMbgvO1FjjW8j/g8Hn9ur7J9cXw0ZxusqZ/P
8B++79s2W714Jy6pQUYo2Mh27BuzhMX/iAHq2+/BMzAruOOMXDKS4ANQP+lT
6zqLsmq54fj640E6Vsk49WxfwW9yv/OckWfphb9UDtSf35BXVe5pyfaBaQIn
aX3QmwfOZclFyAxj8QeW2f5eXjTxml3Ly0WbAveIAhcg+jy1vzLnHPzbsw8j
YyLsfz70bY71mWXUNjy/XE7DdvBAyBVV/cRx17yr3Z/43DJ9NO1gdsj5rNBl
qsz4yJMVf4KybGsAfn57z655T48X3Eu3ZJwkCjN76VemY4+OSXPKHa8629u0
bcycVzGsHec9xO20gy8SD6m2QsZKeb2NaAPZ/lfDH4nPt/J+0TgsZa+Lo5zN
/xY7Kj9lZsSms++3d8yZ/83b4tP3/js/J8y17TiX1Yx9yCzirrsjlSvedTaw
E1xX8let8C8+rf7vmXNDYsfo2/Pz+a7p29BiZvWHwpfqPjlxVjz/quvL4XaT
44zZ6Tx2ypUWE2sOspOub0Ov4J7TDYt9Y1+R7khbX2DrKcqsb27Ls+N0cbG/
W/F2R1bv9xO5z7x/cV4RLC55XNTdeX/9cuE8TBY4nHXvm86YdyJ/2LYxnLJi
18g60v1InkQsrLGrNiaYc05aOcT6XGb5kolq2LYGW3pMbhdjJXJt4vp4Ln8/
7ga7pvLL0UptLEEnV9PXQZTttGHHCscIjDrarfFS7l4l45m54sxXXwkW1PLo
g2mWi3DVWVZxh+3grulYa9Uci/QkJvcKVijzavvRB/F4Oot43HV3oJxuPW/j
bGtPPWud1z2OQ+hlzAxuXVvK7GgxgvIU0l/KaxOde+T+WDeXIr+5rId1L6OP
y4KNZL1Hf/7b2/K8Nb1ue3/k590Y8lMyqjhH6WXVWGTgDjtmvmotCZ3N5InJ
hncL92Wyv8w8T/cj29hKsLrPz+n8I3vTyfdydhX1T+wlGa5+8GDoC/EzHZLt
8HFqHYcytZ96n2E83vGKM7vtYAa5htI9le5sVMYEfc89uxbQZTiKawLqDLgo
MFPsd1s+XusW9YDv+cy5cbrevJwP7HfMgXYm+zjHIvhMeSvLupj5y6rPg+BT
xHM+P+H6aMwZ4Hvj+07kv9M1pD3TJ4nP7QQXx2PcM55PPPsz4x/HNjchnstY
+Q/03b20Zy5DewZm/uazZWOh4dFDHwAHNvpS9DXKcpaXUEyctRsw9+859gC/
ZLwY6sBl2/JWLbv43K+J7o5l2x46XzWI8Sb+Vwwk2Vsda67XUf4v2om9x5nn
oZ92nRmjo/U341g7wY2mO7CbTs6L9HIq51rr2/lcrWvt7fkZXdd63R+eQY9t
E2Ni9eOkHWNZOjhbVuivrp87266zZNxK16Ucmel9Wyvyk+U16wcbo0xt1BnU
V7AVek9wUmS73McZ65eruuEuMK3xwrEQE0MuOI+b2jbrJZleeSXlTQVTZyzu
CfO08dUYyVPn6IqscnOcXY/j+aUYZPYZLR9TdHwbezVXmrjCF+fKmlVOzTC2
K4/rsNYeeZ1sex/VsXMDPhL5SVhDAW8AWC8yreQZyR8yMw7sHhypcvqJjdy5
Et/iLrjIukVOU9f2Q+2TLtCcK4iMXfNpou0Mg7lFHjlYU7o41zzjfGDvQ4aX
WbrgqzAPJA4bf/v/GHvT/iaOvVv7o5777CEDMcaTrHn0ABiSnewhCQl4NrYB
GzwbSM5X06O11n9VVctm38+L+smWZam7uqq61XXVteSRE6eJ9oYxH+MJ9tNZ
6uoD6tfyWepY4T6ycq1W+QgnqErkE10P2J60jqHJeneG7/aVvRDZneljDmYL
9+R3EwdkrnKY2NPNM33Wlj//cpW/a25VrOjOxWN6JV+dRpbxh/AeXIiFYd4z
WQJx0WDtXn0IPhJzXeDZbtfDxzhMxRnWmNcVAzqM4zBI/kbnZXsbla2setpK
Re+F99kPDtNuBnGJ+Ntj8hSZpRxp389GY+eWc58vhtH+hhVXZDk23MdF2nNp
ptJc5DRHCaYAHs0duqtQx2IiwWeR0cLcDxg4OAQxf3m5PPm5PnnvhjykV56P
EItnz4GYqtVgMYfheRCLRIcs5jVv5dviMYXTI7g6zDHQF3Ilhx7nDK7EPcCB
Rg4CTCTmuehv1JzHNjhd/N+lCuYqd6/Ewu1hDgVuHbDW8P7BCRLzX5uT8W/b
PpVruTa2cV8fc7ZXyvTbA4Nyo7lWeiw5X9+nI9DZ2GBg4KhDO0cf13m5SX5Q
7tturEdoJ6bQLsnpTDD5BeM1N8PEP4PNRD16fKOT9KbMKu8Ha9nnXAzGCHPz
mcf0a3wNoDUa9m+QC7fPlhlzNfJi4OiRPah9CP6cjHZkp1+JUdklDzEkT7QH
xgosAFxR8BWCYeXfNe+pY9uT14TzkkuTz19kO9sD+3OrOt/CZ8F9wTY7JFfE
uucY06YHbJ9ewrXx0ecn46OPjzXHBKaWbbonnxA4afKRK9y23UuxtfDCYTv3
kGnP3/UZcPbtsZ5abD/7mEMHCwyu/VzXiuRxyGatkpfNfHh3XDoime92Y2Z1
EO5C940RGRL0ezmWVS/qAwNupxjIVfGPYCbgmQVbA676TK7IfbAc1xuT58Ea
r5M53ofTDH4wzGtfilnBHBiYIjpprsWSYWzev1G7sT+V84/h+9m5Nn+b/YRu
R1tuR3ENIsazl/oyxhfW0e0q5zfBGe+SYR5x33bMhVwHy8F2FG7DW3OHPbJd
x59HLGQrriM/9drZ3VHAXFxrLpJ50+ApP8l3CXbqgHmCK5onLhhPOaaQtdkl
KykOsz/Oub7ZqaYMZ/vcnHk7pDPv+PPK+N2f62QNxYIOkz8VpZq7m7lEuCJz
pm+Px2PvOmdmu5SOyGlu0tna8kyi/lbZL8hVXWWWMfOYozTnDU7vtRmuy3Di
0Zu2Si5R7Oq6uK+blZjfLtjIcBqBh4QX7PgzyiAxn/INRnb2bTdxknKHNckb
yF/4ePzm08bks1QOkZ/MHOU1ZZQyp1RtmR64m8ecOwdrRbYTxxjcKdoOuEzw
PsyYFQtptyHKQfJMZqbJXFjKgDbX7fN6XCP4ugCc8eHnJ2RvzRLnMVucDsY8
8Ai8NgPfg/38Y30yXq2RvzEXvRPHfo8exgHHP64PuGxzTNy/nbRPMBtop2TK
dV7coUsZxwl9HnzjOsdcnTMHwfr4mHs/s6MWvK7bq11O8gSKTxBnF8eQLBIY
5DY5FHpSb8CmNSf7A069LYefy63y08WnguOI9Qsca0cpL5OetY9PeWz3mUf7
WOwjrnXINXQ5nuOa5RBeUfgJwUdi+3iumWwrru84Fk/el+fObpzLW6y/PY4V
/fBXjlLuZM4y74Xf1J7KNpldudZ0PaB8+JHGUKynuRW3u3slXhfPg8nZYx77
pKCNgjNmW34+Kd+PD6+ficXDGB2MJZhD88j2FYKRlKd1PXxQg8i9nbSfT+JI
7SbUmDkMTtkMzyDGrLuMJN2F4XhOTI4zvS/tuhyFN02sDzhBjQ1POU7snGtd
BLmuS/EVOFabWEN20kzP4xF1dQSG+EbjCc4J9OKC7wnf8AGy0G907Yn1LDi3
o0/sXOrnffSL2/AB43qGjNQy2+Drj2pnztelS+26Hxx6sIDJSRas97XcuAf0
4z7huZPrC3jMJu3rVufPXbihwUaGvwwF4w7a6u7FKNjHQdS/8pLBtKL/gGUl
T381Sr5d5+Yqt3493Gm9YK+GYmJvnP+9Fp5TZTInjvrKHFR4BSd9EeOpHM15
TCejG+1H3BHGefO1fflRr9pRf2CHC86S/GEvGP4Vbps42hW2Ubi2DybnCXot
uX3dcXZmllxlP9a5yOfp/GV6ey+Chb2IDG1yk0MxzrF+Z4cMXYfXcLv04MIL
jXbTJvuIbd6hV7fHcyYZWvSDG11fon0dftL/YAzY9XeaYMfwOowLuO7i9T04
Tn5PGcQ40ovvI+ImdY3WF3OG70yXnXjU3/e4PgfXPrqGw+97V/q+soNrnUuN
ffwOE9egvIYOD+lOWtPTHju/eS+y08UcmQnUWjXl2Ibr80LXQOBBcS29Bf8f
sjjAD5LL6mg/cV+J3/sGPH/g+nfvSu2cHO3ZKNhfrQcR0z7I7kRce4PTu2oF
q9+itxQey83zmq5hb3TNiGtJ34PSPdVGsa5ba9F03RnXkFc6T/ray67BzBk6
D74Tzm7xwcpjhxtYrkK6ma/WyH5tftCaB1+XYt0b10/Agc51Qflc4WsZnHt3
cTzOzH9lP/UO12v1kleXY+nFKI0tYqqDT79wVnvpJ+5Vxm57Y7c/5IxkXN/s
X+ZrrJxvbKdrO3k7yZjjfhLW9Z432Xbo4OU4IX6XXnp+Zxny2oFsL/7f10sY
U2M9xmashdyOLGxdN/q6bxjXsdm1bQ9t9kLGurcr1RvGXq7VuYlx8Xo1rq3k
zkwu+eDJUa/2UWPspwc01vQzs2Ay1rHcKAdp9yZnkzBbgffz7Y4UX4jC75/4
DhYs4ya+J57FPQTeV9B6sx3kp2Cd7hncyutaC/Chz9eCH+R6DPTnS633e8Vx
z2NBh9dsHNvIrsf1fIwvvs+ic1tPY4XvfcT7YrzYjfsbm/QzdhNDms/lwdRe
6LyO9n0Qfyf3+aH0P8aa4fdgIlfIRW5+EBe5bXb0vJPGwFe4t4711hhXcE8C
92lxLxjZWP4+zjUpcb8G/RLXT1gnl+6j4D5RXePQ1eT7/cXieHPyHR+Zzsh2
BpsH1lBFfruNzW/JFKJsbH0VDOS35Le+3508t/2X8dOt/xk/2/m/4+/3/sry
fBePf6Nf8Ps9/M/fyeD9ePAN+S+ydeF+A/+Fz3i+Naes6t0aH8EfPn05Oyng
DME8gi1biFxpZVaDP4SfUT5FuRqV9T0THr1HZMI2tsBF/q1g9b5JTj6V78bf
4z22lsYbL2vjJ78tTMr85OeF8fPNReZrw2eJ7YLPkgzjVs7yNguFnG1si7cL
f7PLEpneYPRSrjVZn0fk2MCgPqXXcob7/9Nec/zTPthIcHV1cXaHtWDN5lIm
sp2M9H4h1/rg27R/4ve+pc8RfCMKvI/Iw/5h/288Pt/v/b1gI2eUTQy32Btx
emAnwQ/iGNE7uK8M6H+Sa5UnULzRLHNZeYxff8PjrfJV8JrfkIu0Dy9nLs8W
TN4cfZFyRj5KHj3xgGZq51lnqEc7SM3Joq7BIIrBWiLbh2xzvJ+cc4uJj0L7
wzY92/7bpP3+lfsPNhH7j8+0fw9z/ORJX3/DgrrE75mPnGFOt92n/9hd1PEj
zwpvWoOMELaHrObuTLS3SR3t/p080r/g9jxWVrmO0ddkTFGXqPfSd1m6Lc08
6hgo+/r7YAt/SlnhziJ/VPCes9xXsaBmJavHQR7WWvCRC/yb+VR5iMxIZQeW
2UjUhfyQtfCA5hxqMVpLwS7MhcPuIbkFtNVnO3/jmIJtxHtj27E/JedTekTB
UJKfjAz37L5cIHNoJk2c23IwOznrtMx8tm+vUoILEs9zvzey6sNcqrgkUeRH
C0bzoDn+534z3IYd9muMZdrWWuKhzD+WnCT2XV6w+WCdloLvy/5HcHD/Dscf
tjvxE+/MKeb5djs77cIxq1Dum/nIvM9LyXmF+kIbc9vEMcWcqrbFfqdmcoch
8xrMHDOR47XmEJy9i7kxO9jMr4EhwT5hLMeYg310Zq1zDu2gSjzg4WLw6rOs
C+cxm+3NGbT2YDrf1N7HdjhA5zjm5JzXBTKC4nZzHdmzZW6lLOZM/Rq1PXFW
zJh+F3431NFRQy7Ro2YwvXWOH3gOvzuf9rfIoMR7+figjb141+F7/ee4GUz2
UspEFctWMC3vFsILOEfWj1zkicrPJw/G/3n3zfiX0+9UTmbISv6askTlp/qV
nHEvinhHMZ+5v+ER5y5sE15vtyceXwTjaTZX7aosy6nN+hijmDcRe2IGpFlp
6yn3tcwdD17NTCI5mg/ge8BGfj057307/vX0IQv2WZnCs+Qksf//fjPDgroC
D/SCPFYeH3B8zZW478gd1avk6ZobdJ9Uu2glnlL1kB2gP0dWeumSNPf18ztn
IbstLyTGR37HxTR+KEvcTJyLs4gzz2xeWtnCy5EPuxw+vfDHHi8kr584nkZi
CsFHYj/sycr76X2SK4589es5stAvOF/eC6dWdk+WzLoZHrGQctl5LEicJZla
+/RyNrWySpdSBjkYPrhCwcPCjU0mFt5BMEHv+mzTcAzTP3us8RpjGcYHM8j2
+tFzTLfxUuLOfH7MGbliUqbdo2XWN8t7uenA48KZBQYI7e1fxzM8T5pnzBm+
zhRfSudCtPXU9t9lN2PO9Dabnlmzcjy0o88coDlYO/1wHUGP2YeF8DjOcdxA
PYIxhnsczOkvJ/breW1DbgPMij5t0ulrZh11VWXQMxdsPlI82nJy54ntXaxc
j3hc0zaKo7LvT8zefPSFcNwlHlnbZS8cuGtnfqs+GzFO2RHcIn/izFKxZsEC
O286/U+94P+yC9WMos7jC3SfKqte/QnMsJkuPKr96Rxinkb+0qW0PsFZhvgM
tEtcE2ksslN3MbW/F6cL4UELFvWtz/FgItXulc/aCv55KVyRcuoqb3128viI
zBrmqMHyqJ3Px1jUSNnS4CI1zjUqTmo7aDmOnDaCEYrs5/PskNW2LoiFPTW7
Ln4d2yOOSsy3eOH8vpmZnM6Qrice04yV/ei+VmFW8/uFlDGvsbMW9bmcPIE6
L7cqXKSYsmY6pmYQs5OwGZmxbkOtdM6bzg537qjYke6dkjm+doV1vMv5tcfl
+hKxmx1eW9AJdtLLrmd6R1boXuQ5/114Jt/b85m9zebAna+JY5H5dDkOfw13
r/KWO8HThD8ymDXwRMrn7cRxX+Rx/v38UXgel+MY14rPK7KJE4ftYr5Y5yOd
/+tRxCjam+kcZh87FfGa9vE5+1uf11YbeS/GVo7NOp9Xe5KXznP55CfjM6ez
lcXX5TxSezBzxrjXtreVAY66oP9yid6Rzciddja118Crjcu/i/6pspjc2OxT
J0tpPPztfavw3fYTZ+e2gr+RcyIrthI+TrNVwZMUecm+1ud+nPeCD5ZHVn3C
2eLTLqsu2xCKmVH5gZ0nH8fvfdTnvcewyzE6ZU1HljsZSThF30c2zLk9qbl4
W+yCtN81l2aRJWvPYit8h62U/y0Grxd+26i74NPMmMknqzFA3HMrvLSRKR65
4nr/duTq9oObG3E+DLlM6jvD6FNieLWGvRueN5c284bBFtnLaebJbKQ4MfMx
9usFc0cu0mU1mMFcb2b01Q6UNy7u2Mc686FaX6C62r4St/yKax+Ww/ndKHyc
zcRHlnWXc5p7KQfI/cdsJI6z/ZHKBB+kXGd69sK7h+ecA22/odjBQWIRffyy
c3AQHPmIPjTWSRyLlxw3mrxXy7q4MNuqtvUy6kUsoHyGKMwrv1y5U5w5699z
PvYwsplGKZtLbES5ndpW5S/nAj6yLGIzxUWWn4H/t5/S2el2teHRDKp8oSsF
O52ZSBczmaVv0oymjvGQfCbYRHGp9g9Gfv1FO7i+NvlhjoNX8Kwqm3KbfGQn
PIijlOWM95AvazX8H4O0Pcq0dc72Kl2L3P/wOkw7Pehf4BxlZPmCk8B+4xic
a+4Ac6CcL2I2cye5TOiZCt/TDtm2pnxbt43Je0324Woytl/MTfZ7YfL3mpws
N5GXDDbvSn6u1zFfD46HHhvMd1xqLpeMXHimUVfI5kXBeGWfvrOnnU8tJ2Mr
MZPiJstsrTxGkKe7dub7Co+XGW34VMHW7l45U9Q5zd3C49kKbr6dOGx6/T7K
Famcca0h2DHnSU6zxWO+fV3TfMbVEo+/eNgOOW5em8NVcQa+9elkO9d5THcj
25zzvNfwQ4EZesrtVh8exNyUxhNtVzvyDZFlJ4fvPtx/n+QywRiPOS3O4ZI9
UX7tzqX6wI7bPpgC8FGfn7KtbZ6JJSYDfLOi9wDDEP1wh8xNn3zkXnCC5Ig4
Txj82W3wSde9VLjNzky/HcoNB/byspu41pyVHiW8i7rOzOMcPFvqh+sc++VU
7lUy4XjswyEMNnx3Ut97VxuTxyeT7YcTR88f3MAR+VzZh2dRmA+3TmZKrrB1
zqntX4ubEMsxoKcQ85mY/9q9ztcYZRHLOyjYyOy79HlY85CDNF4y4xvz7WC1
wGdciyvzOLUbHDfqnk7Km5XwkMpjBfec/HPd9PubP4b8ucJDFgX9dJtzc53k
hTQviG0GJwmGsNwXjWPqG8gIP/5/65wDdz67c6+VF6wcQzxmF+RqZFGvkc19
83lj/PaPZ2QJzRkdhOdQP48SI5mdjc6Dj/zI6yobWToj7+Mi834MErd6kBw9
wzS/nl2Wzm0Gi5OzjsG8vL6atKWr52Sg5K7LWb4qo1T0PoPsEyQX2Z8cp8H4
7Z/2ZGZfpgrqcjB5bT/5ybBNb/94PD75c4NZzgdss+CQ1sXVkntcJ5/I8zS4
ejA5wQPC2wifoPIiB3Qag7Pau+0W2ebmQrUtJSNon6bzxZXdKm8YWRuPC+jz
0e/RVl+zPckTKR+pxm2es8LPpN9H6bjgEXzXQbhaeW0Xa7nM7CY/aIzL8Fsd
fJLjivuGdnC7ks6J22S3nkR5XPQ3+Y73rocpj9Z8rxhf1YedrOJP+qnN5NzL
brCvHXra4Pzcu16my+zgY2189Ed9/ObPxuSxMT78BM/u8qQ0qm5QckiDWCMj
Hno/Mpb36CrH2he5y/fp6BSXZgch+FRwReBz33x6Su5Lfik5TckVsqzT1SgX
VexTMNaZ3XCG+aDoG90YW9rBcrYK5kbcGPnK2xgPb/rhewp2HGz3bTDoZO3X
o31ucGx+ffvD5PO+F08WrkIUccjKqhYXKbbGfQCP4JXENcqrBacnWHJnZ4rV
KdxqwXhq3+wwdH7uKOVhiscbJN4CPI/zp+0FBMOp88oa83YxPoDllO9OWbDi
g/qxPV16q+wCo7eRPPUquVIyMRdiKcS0uE13w+MW550419qjLR9ojHfgv+mY
rJPlU5vMnDzbanCC7udilLLTGpzOAZ3f67pG4RqlIdc7of/g2gVtU9epQ17X
vOY485TtdpcsmdhH+WtXYn9X6UAG3wgGcidcgWYi/TNfR1dv7ndigkasq9c3
azlznnyy+20n2F344WoVNpL+zZt+Ou7KhV6NzxzFfvu8YDayNemzYOqWkpNQ
ddoVy34jry68lnCtwqOpNvss/IKPE9dXcub2SJoJS55B9juPL2bdgn39uMLr
AH53jLVgeU1Qh9ycnNDoc2267XyfZoesbDeYT7FIZjExxjmnfT99b2il7TMb
uRvfc/UZYsboxo5rP66Rct+/ES/J+0aRUbJ7bUZL14J74Xbeu6muCyzXxuga
byXGN7fV4CMviozyS/fxfmLr5Crs5ILreXw34X2NfH+Da9nCRc9zyqW+12+l
79zxPfhiFI535QWYgRSHrILvQcpyFotsNlJscoMcJtemxTkQY73XCTnro7zH
g/rK34e0jkwuRrN/5o6Hxfmol9rTa65fMx+5zPPSPr7zeU1dsF/OAZerUO/x
Otas4D2VM9FV24lznute7aSX/NJ87bmYRvCM8PaZGUZBH1HWcT9ys7txvjUb
2Q122HnHffav7Q/yTmLcxdoQXJdhjDj+FE78i15Ruok9xjgnz7m4SXH8zsIe
hBOwFxy3/bvib+2ezM7bgXg9MIPcz27qs2p34kJ9Xag1QNX1Fu7fqsdBcuHq
nLYuZjyxke3YZvGUdE5eqF0hUwB8786Vss6dd74Hj//HJt3Q4KP5vfWqFfkH
upenazbdn9Ca0BG/i2jsXkljyhZZxZ64/viOtsXvqyvM99hBrsfkZzimNz90
cg46eUZ7bYMHD9Zb3kytx9B1RYyB+L6Ee5XMuu6kNrkV76v+P0g+ceRbo+gc
30vPy93YVRZ7+Ox3wuGonGs7I1up4PlXk/Fb69gHkRXj73Dt6I+6z/oK97pj
jSfvw3qMY8ZSi/dn8nrMYJ9R7yy656F8kWZk1i+HM2GJ/OHTl9+RkXzy8gEL
PI1gFlHguqMrckdMIbgw8GHgHp/t/HX8dOv/jDe2/2fy+1/IRaIo1/mryeNX
5MBQwD3JVRjvgQK+b1cs4Q87yFVeJhOInzMfOauM7b2amKuDJfJbmU8UNyl3
5MPEIIqNnCETCT5SnkDxenJdfsP92tia7N/m7PgfOw1mWW+8XGKBK/KH7Rpd
lijYJhTmX++IhUQBTyZHYWZLsS1lzjfqE3yknI+zwUjOki0C/waXIPyRPzJD
G567RuQC15MPjXm9e86q/i6yqsVG/hhex+c7Ok5yDZrr+zrysP+eHsVI/p0Z
1+Aa5T2ai4zimciP/pbbpvJd+BcfpYx07IdZNdQn63j37+GZdG72t+EpfBgu
vAUybT+9FiMqJu9R+DXFkyFzXLnNj1JuNXhMcFHKIp+NzHRxfHKHLpAlAoMl
JnFSfwfmgxYrbCQ4Tewz2iMYTm+js+SVY636JDN5HE7H/XA6HijPGdsm35/y
RNV2kYO+HLmyjXhuidsqxjDcj5PjAkcnuEixkd8kPpKM5IG51+yJtKey/N28
ojyS31Ucm/belIydM3VRwCCmTPK92Shq0257ytWeS35A8Caa79Y8mzxYrle1
DfCU4iKXeUzs2vL8vdgF+UbBGjmTXTntDyL/Unm42H/zds71xc/K7XYJdyR4
UHC15OMWCj9Z/Z6S3VX2LoGDc73RBVdkVZbMI9hLMWeZeSsZOL9WjKZyvsUH
ymFpxg3MG/q1GM6ShVos6mk+OSTFOjxivZj7ca415/KjPtDWy2xMF2fBio2s
V/bBmeLiiJ0Z20z/57+Jw8s5uq4v15Xz1hNfedSK0uY+y2U4l/bRPJeZHbM5
ZZY4x4xo4/SIhi8OzMOv4axj5jKPn469/KXziW/9F5+fj+2s+sVKPk2MQJP7
WbKR2hb5sNhWDhfvsJGux2nfpl/n16JgjtaOJGXftthGwKPgd3iO1GYayS+J
n9FmnKtd8rqZjeyqbWEcPDSjWEtccvagldndDws2Ekwg2MivyUiyvPsuysPk
AlMOeyuxY/BCgokrGVAzbPZeytfaTmwktjVnTWcW0sVMnP8ux1jmc7Mvs5E+
M7MncvOYzVMJRoZcR+SHkpeb7P+7B4mFRB0oY3um8EbOiUOkM2xe/rrgCTSO
5NxlbJN9n9kb1rrDujhfuMpGNqbqI48J6hv2Q4o9si+S7M6pGZXl5FAqs2E1
lsxGtrDchOLQFoKdaCXeOLGR7+SINW/nsbLss7+SYXZbrwcbmffRY40zqDMb
uZDOX+SSPnQSGzndp5R530x15n7kOs1eu6Wib88nllRM4VI4UM1GzjA3Gsca
7CtzYekZ6wcXKTYSRRxzJ7Fd8sA2gx1cjvrJGfH3cY/OGE4cZFGc3cyMavbF
2WCw1M7E9TlrO5jBd1XeUNchYuM9doqpzUykx1WzKpmvXCrGZLVds60+Zm5b
4pqccT1HLk595sH432+/IR+J8YK53Sfe3xjP39YSg0h/2ttayhkXA7kQ2eKz
U2xk1Xtq31/OX16ovFYZ3zVyP3JxZs+rz5tme1+c3mUjNS/YDb4p52vkfixO
VpyUPXt2FDYKF6vPv8vhiSvyb0+XUptQ/7SPd5qN7Gc2MpzXVfa4Hq5Be0R1
bPGeYiPn45xeV97z2zKver5om+rTOt715EwVG9musJEYO8DuwuX324dHLOC0
cO8P7cJtWVnH2WdYsvBlKXPG8++oQ7kSX5x4bcJc8hqbyUQb1Lj9kLy6uSm1
b2dMNxMvz7HttH6nKOtVLJT5VWdw00l5thhZx9jHWvZXvl2OMakR58DsjBSP
aK40j2H3ZTXbm5W9ja1ifFO5j3ecZh//tyLfofnMbnJa4njjegQeNHCKuAYB
Jw5eEQW8uNZmtPN7nLWSN1NMXT2Yx3Yl6xgMm1x/jeCVF4L7apJXAsOA+/2Y
a0IBV/H7aS+YVjlqX55Pju3ZrNraeU3evuDPMq8RjCFdVFU3ZsXbfFKy4cti
Jd+3YlvaKZPcx0bHS2xd5iubidfy+bbkwjLTGznfRd6yecf/rZjb9f+7fYrL
q5GLfHU5zzWu6Htw6dqraCZS42EtHKzL4ZissS0rRzy86PZ+Mpe9FZ5MsSW/
v+9X9l/Z4mirk7ZxMlI5Fd+qDON+uL96wbY0kjdSjGAvmPJeODrL/O5WhRk1
J5odmmYjlyqeyyob2UqZ9GVb5z4xY37A9gZujfciL7qVfOW7zGqVlSwLs2eu
uynrVTxfPfjUVm6Paf/sqXMWsbgzzKOLb9M9QLy3znWRNX3VTPdUladrt9co
5gqCi/xgPm4Y63La4T7w9vrebDN8lMv0rWleoh1eNu9vJ1yXzsg2GzmMuguP
4pkchmVedZ5P6EUueVv1zLXrnehrnSJHuRe+TueFNyMvvh5sZO4TOL6ZE++m
7duMTGTl/PYSa2yGB2vmzUUqEzw8k5H/vGeuLfg8HYs8N1TmW9tv6NckBvBc
edQay9Z4bORL1nkot6d25m2j/Zfv5boWb5ZL5jGdoz64t5Q8YmX7inzuxP4U
bKSzNsFv2E1pX6VKfq3eNzMWYuTU/5Vru8r6rTrozNmGJ6E4fuVrtJ3KAkXR
fsV83bX9gWYjO5mNvF4a79zWJqVOx6pchYPEg7iYBymPoTlRHWu7Ol3nw+An
Vbav1NbsONwNd2JlHpHOS80FyYnQDtdKzFfEc9twHjBbDJ4VZMth7nd+8pmP
Jo9zmkO7qZOZxM+7l85la42PPnVjrtleEvlbXOjTDAcv+hYyPF9/HqR+Jq9m
p8JGbhWvBweAuUDzjPLNFl7ZxNP1o57kUnUG+y7m4G43VLfMDxxFlm4/ZdiJ
s8yMHj0u5Ho0V4l+Cwekjo/5SOTLtYJXrJNXRAbhzk0ztlNsH8am7XNxemKK
h1N9bDWYuCccO1++7+d2djWIeZXJdsH9c9vk52nuq8F8Y+UcOmNskNhlvKdY
TDPOeUxG34HHzXyxxx70O/dN90OPO3rNKPKlc05xyZiVHkjXa/Zx5rmh8hia
geLfwzOdva1q/2AiVR4rj/R2lF2il/YSo251/bZzAVZoI5Wdi6cs4CX3kXVK
XuXxeO98XeVCRS4bZSEzG/VWjJvdhWbc4GY5/CTGF1yAuV2P+6ybcAFpTBoU
RedeOjB57lphW037eLWe2PNpdhxjRsq+/rQSmYFF9nHwSvgZfGTO/7xb6EyK
HMGSK/SxMFdYspElcwiW8vjPtbHzp83Twet4DP6Zua8tenqOPo34PDnTq5Vg
X9bJah1/3GAesTxlOSfQOapiXzJvWHJrB+FH26ePdiW5L/cih90eUvmY5cM0
r8fX3AQHmrivkv+ygynPYYuNXJtiI78Pb6RYAPOCbjOuEzkhBykT18cMx+no
0zBYyNV7+MgB85fF8WhuH2zku2AjwYQd3j6dvM8TsjKZrV9Ja0gwb41C/uz2
cWRbr0a/zKxVZiOdJ55zzTWfL56mZFW1b0MxBNfOaHe/6KcxVWNFPgeWzsiy
YHymO/bKmZDi6byui9deYFFiPt/MtfytPbJAOMfgEdtAxvfTGllRnUtXWQ8Y
b/dvnxSs6HpwpSuJCyrzPUuXlVmQ8m/+WfyqvaDKscV582ByTQAO8viPxvjN
n83JY3N8+BlsJEozM2vgZm7ECsltLO5pL9g0jBEY4/CdGOcWjYmP9Xxau7JC
bkBuPo1lyvZVVjLyYPFIByVZ8DW+tupTLPOP+xWvqbLB81iiHPZG1Ul23ZzU
Zz+ugzuxfqsX5w+PaXmfdEwwNj9n2b9+Nvl88WQlH3lwWWbXrgcb+YT528r4
XE0uMeyb+MY+GUQUs5GZ8Qz35YWdXKNww6retoKNNG9BF9ZZZGuHW1HZ4fLI
7vO8om0GF6ds7dVKbjRzhy8Hke3t3OZh+r3MUYW3TZ6pKhtZrhmpcvkqlXMy
r8XCG3krRyncdSjy0naTu8x8U/K0XSqDfO9K3/NwTtaa7H6sHVqN47iW1i/h
dRhnULyGateMo3PPr8RI2tdL/ifYSBf5+IKPvDKrWDLL4mPE1a8kb2vKMb7W
talcffK2HpBBlsOPvrhLc12RB30xKI6NGUFzlk2xkbdLk/a6lNhIMW+ZZ1S+
ep8532ynk/aA3FlysxfDxH69+bw6GcvXg/fPDLK5f4/DPp/YpyYn6ArHRV8r
+fuBvjtqnclecIu4VtX6xmU+ypXXu8N/e2w3v+W/mfEix4VzwXU/rQ2ptrnc
FslLxvoiX6s52wL3JuyGz6VblBj74zwhx35eY8e1dVeDqJdBciVW85h7d/pc
Kpfy7dO7iu9oNyrqX910bWtm0d/JUvbBufrBzqXaBq7BxEC2K999uDbkNo+V
5XUa/gaOCl689J2O3127qe/mzJBWOP86qfj7EnyFO7G+zTnU7hd5372moV+M
12Ij6Y8ND2vKa76yD1euvc3TTuKaxZb15dENjhBjhdpsP/mldf0zqoyZm1j7
fgquccQxE2X7wwo54pJdtQ+U17dX6sf0X150wyHZC5fvipj0SUF/wzbLtbhS
jKeDShs2b2kOzuc4rQ0YJX5dY4CvAbvhHm2Gm7QX44I4ermFNX74uo9rD8/a
FQbafct/K3lo8qysc7GROo+thIs0OEz+XzPxtnKjxvmW64uRxVyLtXON4CJb
/N5I9u6qGd+526kvbqfrf32/4D0ffMeKtXX4XeuH4/7dhdeQaw2dvsc6Q2WV
95+23gfX+L7Ncyf2VXxuP+rGvtdqX2G51DHGmoRXuM970mb72/7QY9l632V7
cvsEU4u/+3VyRLo9VUvJ+9otajYy85HKD4f7Utk+zidRhoQziXSP1fdanbWT
1/w5J8D3FVKG+bnvJzdj7qDkVZvMomCm1KSA23vy8pvx499RvmbB709ffVNh
I1HERoqdA9sozjB7In/YyxzkD2Qn5WzM5e/jja2vE2dJnmtP7kdwh2DLwFT9
Y9eOxjnmayc+MnKXnaONRz63tzT5/4V4LtyMwUaKgfwqsZFVLhL7CTby4fin
vcb4h+3G+PnmMnO0v9+qjf+xs0xfpJyWS8FGLvBRXsJpV6S9ewvhQZwjxyc2
8oGytYMrzP5HcIeTv23P8jPA1Jmrkzesnlgd5kfvzQQb+SD8hQ9SXrX3y3yf
WL6vUvnp8GsWugn3v6I/EfyZMyHNINGfeDAbWc2ZX2TeMl2Cj2LOdYFcGj4X
XlHUs9nDXGbCxxgsJVi7/cxG/mPvUbCDc8GezSXGym5NuTZzfZqlRD2TU53U
G5hIcFjiI5WjbG+h8pbnuC2oF9SVs8id7w1/KNr68235RNHGxaLMxeu/jfoq
2MijuWD1luQ03ZP7FHyvWDi7IyfbuJ/ZSLCj/zx6EEyky4NUmOd9kF2NPi4l
H1mykc439nMl4yee7lHkaD8MR+bDyDd/mLLNdUzkZkX9ia+qyckY7wmmQHNs
VTaSfOThfLTRefYNtF9mMr5txlx7Lfm8ptlIZbnPyGEXvI85QHKxwTqWTCN+
pzPycK7IB58lE63jshA8WC34gSoTmdjIt5nJc12WfOTPbxcT64j2VzKCnrMu
uTfzkXZK0pt31ExsJOqVvx/l/FlwUGIaFxO/Yr9hzohdYH2gXdi1Zd4Yr69y
kSWXoeJtNl9U8pvOA1fudS3N7Xvf/De8Vr42cRauN/Mtqj/xGOrLNfYBsHBg
jMjOHlTbpzOPv8TxOPu65DD1GrkQf3lbsmMLaf/NwrmtMEOcud3mhCNv+bjK
uZqNRLuHx8vHwgyL8k+X7vCOZRa5mcX7/i73YTf4SGV4O78Xv8vR00sOPvEW
TXK0zAx/04g2thT59UvBY7TDzdgWT5kcjrVoF9k7WGaxi5ebJW8i/xv64jcF
Eyl+zNm+/J+jxeQWw2f956ge+eL2IipH+T8pQ9kuspIBbSdmsSyZWa4VjHMt
PSb+6J1Zmqpbq+RA1NZzJqm9scoaVe4sGC5yNe8fsYAB/dfxAzJqyu9dSM5M
ue2U+5syfN/k/mJnpPLcl+/lIv26KhuZ+c0qt23nZW7j5sjs+kMxv5VZj3rB
RSwlhkzuZvkH7eTR/jjfOzghZh/WU//TmN9Iv08za9hGe5vNRpZjI9qoXF71
1C/tifX4JQdes9IP3W/uc7OWPCwZxXe1qJvFxITamSxOaylYxYXE4MHFiFxy
/A4OQX2oykWKjbQ/r5O4ZHy+3FTBxJ3aQVersI7TbGSV7bjLR/4ncuzJ4Ba5
1z4PpPHybe4LGuOWgx9eSF7Pchwt24X5uZKL9GuZb39sNrIZ3KXYPeUL+zuJ
cm7RZ+Ba5Tjx7tvJ9n8bbPEsmU7tl89phR8w2NvSDYmsYvwf3OVfYiNdeLxO
Mu/t/GUVMTTOKUc/llNQ7KrHf2dlu69h28xrkLFhJm6zwkaq/3anivu0fJi5
jlvR/+vBgzr3ebnSJsxGijlfvt8bSS7X54p8Xtd1Ua1yLH0tw/NxXIPovBFr
VN7YIzuf2l1mihfjnFjn/2hMzd5IjoEflsSnXQSz9uHRpC3MsT2QIw83qtml
X8NjaqevORGXkm/Pa01qaWzUfs0rG/3d7L1spNj28IW+z23dGcnOmDafaf67
5FnFQ7VSTrQZJ2XezwcbGQ7alMleDy9wi9/VzNTJu9dJ44PGviobP33eqvok
72cjp0vVA5nPLXf/33XfiMzldsqD92sxvmFeRyxPj23PjxgHca43SyJWxZny
rXBftsmoicHqZpYpMrWZSXzm7w/ygsrB2OU8NTgKFLorT+WoZL8+y+1MLufF
yFhupnu95lhLv6Jdca5/n1fNG6by3lnarWjrjTTGZ5ZV/c/fZ8w65yznZsUz
OJ31PM1DlqzdNBNpfnKajTRLxfP8+0VmjKPfyZ2qfHnnb2P8kr9WefQl5yvf
4lLiz3AsNCZ5/Yj95H0yjyj4+cW7bjDhuk7Fvavf3q1MClyjA45T4B3JeV1k
Bqz0WCpDuT3OWe6txIbR9xj77X1WPbUSF5mvW5aCga8nbq5aWmJqwtUoTtYM
8iCxT2TczjuprZbXUD5mpUvgTg7pjZ1qynoVw1kvfJLiR+xJLFk7zaMM0xyX
fg5mjD7S5fCu1oJbDC7yqpc4D8/HgvFQrnX/DhuJtgDmVO0y2Ceylo3kpNxG
lu9Np8jOLXyZH1qxbr2fmECzrfI2RtbqdfbLmVku2UjxnP00Ljq7Xu7BYSXv
2/eOy2NbcsbKcO8l5pSZ7Mz8bqasX7PS5gO0P53U3uQ7XEnHInNxg3vZyDIL
2m5Dz4tlR6LYSMw1c775Zp3P+VyHbfC2uT/Tt3nRS587zTTeV7w95f/4/770
PtP7Nf1+5T4ifxM8UMlqgV8o3ZKqLzEWZD3CHWlWEs9NM4l0c1z209jsYyEG
wXNxw9S+zWSaheVrbszVab4K+bJg4sj4Jm8D2N+27qdHW7Ez0p8jj+Tg3jpw
O89spBlS8Wm+125eyU5Kz1ck7+R1dljkOW/PD8hFsfWhyXwxsJHb55NxeXId
tXn2iGzk7vUi2Q0U+iRvNBeDOWHMO8N/prnhdrCR1fnB3WAjt4N1lNerz/l9
uhCn5vrMRaZMsJivvI+N3LnKrsHsBV2N/GpkjSJP9Pn46PP34kUwbwWvyCcz
szoePuaZ2wmu7WYY44X6mXlTvo5jjZyhex8biVncvTHrGW0cTkAwHtdPY1zs
JSesnbvKnF/TvNLFKLZ1JViuQeQYN8lD4rPwOXJWNmNeuV9wd6vJ3Uom4drZ
tjmz3hyknanuY2ZW3NfuZSNvMhtZyR6vcKbd7PW8yX43v17ZzL3K38Hh2fua
+0L4aVk3q1FGBRsZedbBRu6GUw1sZOYhNyZt8hnL7tVTXePFfGrma9bSXKR4
F80Nm1WzO1AM25Ds0vGfI2ZKw9tZtku10364jwbBYJtzHiUHpvxbK4nhvY+N
nGbHPaahDWMu8yBYO3m/+uEFkgcHedrOZgafaF+hy2uwCzdyfLr+8ViybNP+
xZKRBEt59MdazKv3pthIZxIr49u+vaPbtcijFs8ENuv44zM+itvy39Yj0zT7
wF5HvrmdSCl/+6McayU3Oj3mu3+7TPN4r1Pe9yjxFpgvFyfUznP9X2AjyWRd
OiNWHIv5OrwX6kTz7908B1wUeZaGkb2Ys8dZfOxuB8ljefxpffz281MypWIj
N8hG7pndDjZ+l5nF68mTuH0pHzSczPsfV4JX7KUx+eBGzkA7M81nuj7MEfhv
2C95JeVVY17gPcy0+zh4Rvmpu+PyHFieE8s1DuV50z5ojQ/9dM73GgMdazPb
ZiRHGu8/yqOpsRbv/5heXTCRh5N6VHkcrx0VbrqSeewm/5RLyUeWRZnavSjd
yM0GV4U87cak6OeD27rWHNBl107MDLxl+wUvrnqRN1Jj3Lo8TfSB6jsrufDE
RprvCH8SuYJBjHGT/30/oq9LvkN7I4fBh4SfLto+Hs1pqV2IjTTjSybsuhW8
jb2XyGttMIcV7UAe+k5aE4Lzis4z4udwPBKveqNzJfcLnOFFwUYWvkiP3WQS
CzbS44eYz8dkcugrC5+UuTS27U8aP/evO+F+67IeSocg82VLriJ5I4fhNlxJ
3Km27QlZuMRHTvaJbkT6h0cVbil/1ujeQj7SGZz/hYec5tHMo/r7Pa69kJ+L
tqbsdjlKM9fn67Z28tA555ntnizZMLGPytQYJA5y2jOP7xxwRoI79vXH3rUy
qsmd3mR26TU9mWJ5S2+keV4XPp84Rbvgwu8Wudv03qW86jadoOLR2mQide2q
tT1wSeoatfQOmi1zMSPcCQcg+m8n+m6DrCk4S/GX3TR22gFnxzAYSfHIa5G3
LDYXbOTJ/3vMcdRMshl685E+f6C97tNj2EmuRoytyBfC/YXyO5muGbQWQOfw
nvg/usmaHKvNYmZXaHec2bF8TvcYaLaLjGbBRk63wXKdSF4rkp/3d2t/R7aL
2teQea1M9Zyt88Qg7gH0uOYL1xTepmnO02Nf6UDMvPgK+VLUJdeHxPeMsm/h
Gm4vXPzKKVjl+dPXa2zn18OCFe9OMZLt5KRVXrI4P59j8Tu4SLDP+TvnXTbS
dbUd2znt10eec9lfzQ5O86D3spHk2Jvh1Rvm9Si8RjNTP+nvJx0++rnS7QoO
ze3Z1z2ZB7SH1w7eQTgiR+H3XVF28Wk3MXQp1xj87Ln6qOsWfVVr+brk4nCt
jmt3vM/vb1t8H4/3GLfNhYq5zPw7+rvZyJxHPki+crOIJauM7dg6qyuHO533
gz8t2EivozH/mD8z+ybxs3Occ79DXfl8MtJ+RC41xhP9HfviNYx4XGbhesaL
JbKRu9deNydXpPp9K9pMKzF5OVulzT6o+ycrac2e1sEOIw9KDgLfR/daQl1L
e63qmr4fX0aWdTgefVx9DY0+azayvAY2e5q8jbjH+67NgvbHNgLmclLKtoh6
wnP4u3j0IT9fXGYn+aL9O7bLzKyPkbLXO3ncYEa3110P4p6KxyjfD65XMmWc
LYF7CrpHM0rrrZ1P4XuIvh+tx0bMJTTSvQ/5BRrjJy+/Ynn6CvnW4gX5GOXZ
1rf5Z3J3D8jngSUT4/g1Wa+fXovFE3uoAh7y8cu/Tsrfxk9e/Y3Z3M8m7w/+
7PnOA5Xth/T+2ctYludb82QR1198Rz7y+fa8GEi4G7fnmWP8T/oB5ezj+zCf
WV5GuQCVY2yuTc7KmeASg1XcnWeONdyR4CLNRv6wvRxZ2ovk3fAIXhPlefgj
4Zx8/PsDMpLgNMGW2Sdp5s8+y4o38iCzbuAkyR7u6HPkHxRrJ1fmQjCEsynj
WE7BmcS7Yb4Xjkc5Pr8NPvIbuiHBQqLIIYkcbeU2l27Cf74O919kMjM/+7WY
KLKo28g9n5/UN9yWzgFWpiSO47PEFM4kLlI84QMWORkfFN5Ml7mUQezccHBJ
eF+xdrORoZ39nGD4/sl8dTGxZkqZ3Uu2tEn3oXKhF4PtAtspVjY7KWfE1r2e
S7nS/wCzuS8u9J9TDkvzlGYqmb/92rynmcDMg4HVxM/+fLOROC532cjvmJ2J
nGnwK+YCwSWQQT0UV4Zscx6jA7lR/0V2cC4fu4NH8uSFB9EZ1OJTZ8LjqaJj
NaP3JH+6wPaGelTOr9hItYlZ1oOzWTGvnt1cYsbAxLHds1/WOZcKTkZOHTEW
rk/s578n+0sWFHzkkbbJueZ6zXz831IlR1UemHpwG2YaZ6OIhwFjmbODnTNd
S+U/4UD7d3AkpcuwyknOJW9iyUWWzFvpB7zLyqE0k9OU5VA+WDMO2DdxYGXm
qZkYO+LmizY7m9hRbCteX+aDm6/IebON5NyzQ0fZ03PsY/ibM6n9OmcSim0S
X6x9N7tVm/KzLWTH44HHvgUysuBCwezhs5i9XnC9pZ/zXlYn3JHme8F35TzS
qntSGeg1zkF5PjRnmorJMC9lLlPcYNUBKb5xUb6vxIg5sxXbV8389Vgoj1wj
vJJVb2l2IS4nRkP8Yz3lv+M5zDVi7hm/O5vaP6PYQyZe0NstHs355WW/U9s0
U+U837J+F8WTMaf0EX16cNiKlZwlKwheC/9rnlRspPNlc6bxXffpUqW+pv9H
7s9wTp02Ym6+HrxSMFnHeh+/htmXZ5rvFdPQTiUzJZmJJEt07BJc5lsxqWQH
yKAFW8AM49nIMJ4NZ18uZn3MGipfuhZ5p5ordZ9BW3JefemgKvmV7LOsBzem
QmZsKgv8l+CA8WiG0a9L7Ed6jZk49StzZOLO55JXT5yeM+Nr6fVmz/BoNk0/
L6bxXwyiPXxidO2NlNuuyjKKgcp+PnyOx1rxl9kJWToizahMc5HTbKTqTQyk
s5YxVsCPjHOVfXLmcuC+8z7IbdYQq/y2G3yk2ch2sJ7qs/Zgap/MzDUKF9lS
hYs0z2EW0lzkdDEjaRYy85WZEf8PuWx5lJnRfNpKRcxm+FWLzPOS83AxAzLN
oysH2m7HZjpm5uywLeIV6vTnKVP7UeGcNU89o/EjcqxLNrLKKdXGziLXfi+E
03M28b8lG+l2mJjc5MFdDJatkdaEibWcZ8GxhiMN230/G6lxS5ybxxLXk7nt
0iPXI4NiNlKcWjvzVYm5cj8PJvg09ym7RVXiGLyt3fksvv+p8nzV/prj6vWH
tpts8+T9fQ2jcd3XH43g7HUOyse85CPdl4s1BuDITs2L2eWo/vPqQuugkaUt
NksZ1+B67SZ3rnZyLMbYJTYv/G7vS3bcDsNGnPfibyfL0VdznraY10fB5irr
+vcPi4lnVJa32c6O6tAlsYXZCYr68Pdm8+/i+JaSa9bsJRnmNzoXwm2JsR98
n8cIfWY77mk049yWXbMqrUr/nS73MZS6pjHnNe1D1Hjg6x6/xq/TGKXzDLh3
ZTq3Ci+q/pd58h/k2CsLuDiMg2rv3fAJdtM6A/xsVzOYNMyh4Vz94jQ4t7Oc
Sax85EYcf7N2Q8434b4nc2ixRuSD3XnisM0BilOVvxPHSddm8/w5Zx+rjaHu
eb1P97y+A7z80Ezsl1/ndqAxr57OO9n/2eP5Qd7uu65Wc3TmycwnVLan8BFO
r2Ut/z7tnJx+nlw7c+3nI9f+Uazf0Djo6yK3NeUVRw5zsIoYB82d6ZxgZrlD
TyQchFq3O2SuOjnIkz7doqgLzs/g+dPV8e8nKEOykb+fdjOPF2t0xS824t5g
K849dlQ2Ex+p/lIPnraZ7k3nPrmUcmDFuau/5xzrqs/RLKZ9N/qcTnLUiY2M
rOsz+yabYnbT+NHg/7Oc5SKercN76XYl5lztIpfaa5jPc56nOTVwMepPPc57
oc07H/pVZLMrM75R9TpcOcMrWI9LsGMrkRPei3mzfrRbOwmzA0Hb2Ax3ZDOc
De1givJ+VOrzohsMUC/Nj6DovuVI23Od/RX2uFa8kZFtXXojs7dvkObXxX52
Y4286tvrFNQu7M1UTqo43OyrNCfj6wGzXOyPZ2ZFSzZyGJ8/Si63aTbS3KTZ
JRw/c51mZ+yKslvInijM67h9i6cbBD+qvi/3muaeMic6qsxFua63ivy2Mg+8
dC7qfcrjY19kfq+7pZ/YVxSwCtgG9xU6nT6uBRPp+rjfG6k5+HBQ0amnY6Xj
2kt9MvejbjAIzrFU9q+9ntwOOkc7wV8M0n1ycGtgSzBnhbX+9J+SWWvFPGD2
i7r/lfUnH8rd3+W0NBsZPgdzeSwav8EoYf7TvGd2UGq+Yu9qOMV0dCvzhcqb
a0UeXDPYSORoz9IZuX9Tk/eKzh09ak69WWEiK1zkRVGunN3brLCQmuvvVh0o
U6XKTt7jl7nK7TazufYmmrXYYIGnD3VrP5iYv+xMdE57yaO5jWUX6kowh0N6
ITX324l5KLGLO9fNmMOUz1AZgHKPaht7hT/V+fPBx12tkSvANr7+tC6Xh70/
bFf14DDFRuI5eSfMiKqtYPy118ntxuMFtgk+VRR7U3Mf7QeTqb6G1+SxKfw9
N1Uf3H1cZPk3zrtN5Rkf/Slnnf8OByEK5pTQhjMLuB6+t9XCszzgvPn9bKTc
ktvnj5VjHmxk9kc+0TXe+Roz6+RnWQs/yyjmW4cx59mP3OCR5rNvesEV9pj/
dvTHgP5TtGFz9F4Xs3Ndtkllj25frib3pfkmM5Hm2FnACRU8azn+e65efOSk
zuCx/DjIDJ1zm+F4u3WW9XDqMcon8QHM0yuckNmdmhm3Mpvar8XPh5/Xwmsz
jIzU4BVv/TkrwdCtkuc7/qhMX7CQR7fPx28+/cCC3+2AM9N0EPnmhzePKy5J
cqtX4hvgIDuc9JXdy2G029XkCi7H09I9tXtdcpEriY0sM60PIzv9/z8b+ZTz
9GIjV1KmYjkfnDyUZCXyvDDm/MXA5LqrsJGJbx2mnElmNMK/dh3Zi2DAwZnF
eKX2sko26fDzxqStfj8+/PRM1wZXqiOwkfY72uUr1i34yJtgbiMf3f4mZUr2
KmU/CrN/r3O7MR9plha/43oW51u6O2/z+XnnKrMo09ceHp98veTjiP3AdQIK
ftZ1iPyRe3SJrnIcxXgqr5385nAi2RcpJnJdGbVmgQtHpJmb6Xl0Mw05Wzu/
Vr+rDsVmdcRH3jbDISl/3d51PfEpagdd5bGCofk4SBmz4kCVXWzO1ec1FD1n
pjquEc674UaCL7FFPlJe1sdkSVDAbJVuKuejZtZGxayZOMlutI3+f2cjJ8+9
+XON12G+bsSx43nt02OO6wcfdX26dy1/JDPObzw+TsbAy/XEQ4J9VHkSz2W+
Pb8mWOFJf1B5TFZCXN0wuKjg3DkuDTPTdGn2Na6NzsW87F4MEldVcRQWuc9g
fez72r9YT7naKODhwIRrXBjdk3fb4/OHtyvpNX4dX4s2hT50208ePq8rcH62
mbO9eE259olu8yt4E4PDvW2m/HbxkSrK/W3xGlBZp8oIZr2QDRqm64vSJ5+u
M2/WEtOP8zb6Fh7T666GBXvXj+zcfmLV9sO/Jj5L4z3OzWijbqclk1xey+p8
YDZSfRQMk8ZX5xjLeQ4n+vbFIq9zwRex3133EnOZS5m7nnORjz93x0efJ+f/
T+3J2NhhkQuwxzzYnEc9EM8PPj0cmOBt5X+TEw/j6/EnrSMQN9+JNQ3x+2WH
Yy/WGqDgM5iHfW2XergFi/UkWvuyFtdPq9mVXOQwyw88SCyb67PkuErfnX1v
X2Ijpwvao++Dm+2reiF17Y7tgteXDsxwBe/SPTzSeFycH/w9m746HJfrfmUd
Qum+dP2XGdpubymL/SM4+XbyVyqv2n1LPL6vK1Gf2dm7pu/Wk9/3yTDbC9kt
GEmdI7W+IvsQxV7bETggg8Vs4ClvpK+pvTZX9XeXi8R9qK3zMg+4HZ9lPnKQ
xq+7bKTPPS0xeGdDttG8Pmglzg0r9D367+IbB+l1yiourpXJnPUSzyfGexQc
5TC9j9lIsJLg2nCOMoePcyA4xM0PNT5iTMJ247vldsp3Nx+3wu0xG0dHMN+v
U3zHzWsbsie2mxk9s5HXK8U6gWE4IAe6tsH3WNwHm2Ij+f5ng1Tn9qh7rHKb
LNdRlN/H83bZQzkiD5l9xXa2Dtj/t8/BZy6HM7KmEmPa1uXiZNxVjgW+h+L7
odciq513ExvJXKO4B28OuFyT6fuSuJer+8tyNWxGvotY/GG42vN19+6Vedjs
LS2926U3UuywxldwkTzm7yfbDF/k5Bi+OlFB+wP/qOM7YBtCcVuEdzSXnjyS
p63gMvM1EAqOkdpl9omWXkseKxy/i3zPSnkyme1W/TWiXtU/dZ+wk9Yeav2y
MoF0/zdzkV637fw5Z9OYiXQBuwif47Ptr4N7VK6wvIpfj59vy3mojO1v4vEB
fYuPwVRufp2ytvG/dkLivZ7Ry/h1YizlTRSDBlYQzODz7VnlZAcLCU+kmUj6
GXeXyEY++f1her58Hf6e8oz3FskYMnd5F5/1XdofcoJTOcXOAf4J/Nx+nSzk
s1eLLMjU/n5rafIZCyz4Ox6xHY9/m+HnM/f71cPx+m/f0hkJrgxuL/kkZ5Nn
Ttxc+CwPxA6RPwwXGvO/wVBuzSdHpfbfrkxlSSee8OBhYsjESSkT+3vzpsFG
kgndR0bzN8wszr7Ir4Pxe5CymM1dehvlWlyiD+qH3cypMms5sr4xf4m/Iy8c
xdyTXYzJi7n7IHGbOC7lZ91lI+cjk1TevdIp6cxn1XOdx9ztBG1APOTkca/J
XGv8HfwktlHeyUdkesEN/hQsqNxri+FMXAguqhbuu7mUzyt348Oo12+zAzL4
WvGb2DazcMrBxe9sAwflcfuOLCS4QORJs7z+LhjX2XBVPorMbmWCk1EsmNLU
jg7EkvrvzDp/rf/7VzCV2le3F7sj5SA0J8xjx7pf4nbLVbekeqh4Kh9FHvdM
eMjm03y66niedS6PZ5Nz8mgr9NwlNnI25ZXDF0l/5JHqxf2T7MJb+asyJ7Zc
ONqanFszj2cvpvLbZ+UEO5l81rG4zi9lNd+XoW1uR+1k7g4XaeZQPtf55AkU
H1SbYhfqykM+bAa7W482Yo4yeIU35qDMKsmV5Pxz9G/zn+Yi7S7FXKOdkeYj
7/oKxUzak4TXuf34/0r3ZH4fl7y9coCaS5xPmabJ8fhafQf94cf9GnllOVQz
Z1tmcZf5hj4201nb2l+xw/K9zUf9yGWobchspJ19maeKOe83ZgTj/d8uV+qr
9FaZOfGxyM6+qpNSrOByml+fdni6uF7NgpizcgazXHQd/s3Z7KWPUlxl8443
0QwgGBiNzcFKBjsjBrjKRuY8UbvYxCbB3frPw+9irn3SZ06c4Vz1itnplbmL
5Tj+c9EH55LDTwxWyZRGJvZbs5lmn7LLrsw9x+9iJBoVrw8fT7P3KfsYW8Hn
OffbpTv+5RgOrD4zQpWvukhfHfgpzL0rb/xR4nrsbBVrZrdS5EsfLYYHtF3M
dbfT+FBmP087I7PLK7NeHnvKTGTxjsvj0p3pY5/Z3Nxf6eqM/pMzlJcr+1L6
DJUzDCZtPjHHdhWpTdhruBg8vNvQPB/NzKrvtJLXznxo5hyX07lMuaaZjaQ7
8l3mHV1PJSvpn/2a6aJ6XKTPEG43eLWwxgDjp7KsM2eXs68zQ/rbaT08rvJE
kokMLjKzka3kBU05xfZ8prE7c40ly4GCOp32SZqNNLMpb10jeNjob29Kn99S
jOPOj+/GWNdOY5w5TTM7pScyZ2NXs7QrfPrb7HfEfnmtAOpJrEqdbJK4HDn7
XMBI2mP24r3diNNOQrfXpTtsJPgznLfv4yLLUnKR02wkxoqS+/NxUP0vxvli
cez8edWHxu/kL4vvpC8Kr6TPI3b+ukxnaqe88uRBjFzyd7Wiry9W2Ejl07ve
q47KzGJ2Km5V8+j4TLMXPobi0dSO/3OEguux5eD18xhrztl9XOdUubvxGvNi
Zrbt52SbvrA7cpGFGeYn2Rvpc41cqnmsN++VnKtpf7vBn7XFRb4N9vRDs/CB
LpGBVPuaC4/gPLeFWQgXuif4+3sziKpD5EOr9Mh3qZgfa7A9ZK/qEs8H2qd5
rg8wG+nxUmsE5nkMcj51Z5xzw+uJbfd5qvRU3mHCgkN2v/Pfy1L69cxkl+cG
O0HsUrOXS6VV1GM93SdIfsJT5USLJ6wWsZbaRxwbjJGoR42T4rJ/O+nSI4f9
F4/VGyvzXVyoOEev78z3hxLvear8bvBdyLYEV0BOkz4/jA8L9CQiNxXHHhnn
eMT1iTz09iE30rih7Hpfl8wnXrxkxXW8qx5TnVvrydUpT14/8ck659SL82se
Z+21K7mF0sGXcpYvs5vvPr9kyUKWTGV2StbYRuHGlQsZfXU5uGNts9fgmFuV
/6UjXvTdUuHFbUQbkw9SPqW18av34O1WJscDec3B3p32g+Eb8m+/n6zIHUk2
csBMUmXkOl+8Eff1liNzul4Zs3X9ltu469Ccg/ZXTLvHcd+Xxnju7NfMJbYq
8wGufzGwTa6rMaeoud9ukWnsOuomt+G049Yl90eU5lROSzWD21ymP0P3PXvp
3M1M+fNh1F0/PFf9xGRqP3q5VLK015LXy2ykjk8v/Meeu+kV/Ew7lS+748p6
7CXGMfMwduoMgncYJqbD+V3TbOT0OGYmz8Vz8Ln0K8dD2brZBZmZoHa+R3rR
So++1nN2USXzPtjI7EiqZmN/yRtpNrL0wPk5PGL+H/0HBfPL8vKspTEZ25Hn
gCL3NtxEZiPNj0z7FTNf27/jdSqdiJnTqzoT/Vx5bnCbnPY2wuGE33W/uVdw
E8Nx1buY3X/eJjEUmfXxMZoe9+xVrXJenaKdKl9ZmZ45I7h05Xk+OrtKi9z5
q97YGcrZa5i5O/E8VaaznCdD+1RW8Gqa93SdmivLbGQv/jaI9w+v5sUgXJHV
+WTN43ieWk4OzY0vj7cn1x3bF/Pj3asFspHKXqsXTKTn05ucp7mTJ3fRLnKz
nN1b5R7NR+LxS1xkOTbk58r5VWVX67hn3rDMYfbYhPOF3JvizuRA0jhmBs9z
/57ztwtJr10Jb6H5SOe+dsLH02ChBzfmTOQOtB84jymZwVyNMXSVfCTZncvc
LsD2in3IbKQyvPVZm577CieX2OgR+UGNwyVz3Et9yX3MfbLsT84RtJ+09O/J
G1llI6c9xuXzpTPO3kg85+xmeyPpd/usflC24Wqu9zBxqZrrr2Zqi8EQE755
tjbe/LBONpK+yMuNSTuFD3w9Ms7tTCvYoItBmjv3nPbrG80nmxsBBwwHFZxo
+7eag0S79DW/3cSqt5Xot2tifq6fMjMWWbHMi6UbrepLozPt5knKKK2ykaOK
83A/GLwyB1rOqWE8n/P97i3Mog72Khi28riWbKSPj8cas5GvP66FG2tNdXkp
TvLgakjnJvJCjz+tiYv89Jj+NPJL5JiejY9uvh8f3/7A7Fnlm0/+fvU0OeDM
OIFFlHNLc/YHk7pBduIhOGKws1PtxXOT9qOWruHpQn4k5krNfzg7PecID/+X
TO0NPp8dcMM0F+z86er7DcLt2Qvvp4+L2ajidcGgHQUbKYffMLibdbVj8JGo
W/oRzXaXbOQz/mwnLfb5oGAjyUV+lp/SvJvdgH4Oc9h2jjqH2IWvg4MPrNnH
0R0W2m0Ij/5uUvK4ua3l7NTymqe87hHnuJKeA2d39MdTPu+xTmslzE0+IYOH
PkgO+Xo9csUfhxtX/JDaf5fcUdkWSv6mnEefztku+6KdczpWPs4dnjd303k0
84Tkt+ycw9gDZ1zKRfb+yPe5F45FMJH0RcZ5jo7Qm7W4XhjGeV5cI9nIsx7Z
LLDJ7k/yK66lzGcwLfgfeqS5XqIb/6/MSTyPc7oytgeFK61kI6NMztlHYKdv
VmLsFjOgOn8c/tLH6WcXnYfDy4Y+RdbRPLUKfs8M9ZMKI4mxAznWHjcwvmP/
5GRdLY5TbsfYB/n+5LoiV/G+G36q7HAUX7mSfLZmc+xBw/gkR+AKs2LFn9pD
ltmQaSYtj9mZrU3eUrBi4GJizC2vaXX9OUjfd8xK+tpe1ybI7G3rmu3GfGQj
+SOdxwq+NTOuOeOUjB655+wI8zjr/mife7l2q+ynWiPST542tTExTqoTeSSd
U67j/SQy0tfDD7oWfFu3yHrOTs/9xOQEB3VpLtL7Hs7zybUs8rB3LmvkePn3
azNT2R1W9UW2Uhv3NQB8sChgtsw12/Vo3snuvL0L5bxq3MYx7qQc2dI5iEeP
sfLkyZkHvykKft6ZbAPK3q08h9txDeyseoyBun5YjWsQuxdj3R+v86ssd8lq
TbORpQfQbZSs7HXVD1l6Iks2Mq+HbKei6yR/z1yJ9YGDyncgMpNxneg1vuV3
tr3wXpasWbndXp/wJd8v9+Gq6rZMWfTxnULXEBivwrt8oetHOXu17sz8rY8f
efibfq4rjKlnfWX9Ipea2fBrGru4di37j/l9tvCu4z5Uvo9U9eonNvLsS2xk
duiJjRwEX9ct2MiGuDRu36hSPJ6hZM/j5LvFiXKx7coV8zuKNSWj6JfdcChq
3ET+tZ1/4NvEttkLi8/r6dxy2WH9oT7hRtw6W5pcxy9OyhLHJnLb52Yoi4zv
yfbbd4nrQ38W/uZrMvHoZdu2g7ZbMKtf9kaa36MPtMguRz3bS0z/Zry/21np
ivRzX3JS21er9Yrt4EDbHIdcL2Ija/JFwoF7VRMXebEwaR+1yfWOvNm4D6F8
nnpcc+lckdrXRb7vqO9/ozSHzHtF5524/+d+DBawHt9vG/Edvpeu7zy+7IQP
uXQCT5/vUmb6lDMys5GT76nvB3eKnaP4Ge0Qxc+Lse2PX76b9Ju3k20+bSY3
p7Oz8ehjks8hedxz2cG62PO4hxz3kc0o47se7gGjfjV29Mlz6/6L1yOujp1F
nu93tdJ99LxmvZ3GRj1WMzOebP5lvLH11/Fz5mCXjGM4CIONRMb2k5ffTsoD
lse/fztee4EM7q/omsxc3gP6+cChgRd7vj0T3sRH4VIUPwUXITyEYArBUn2/
szDeeDU7fvry4fjZ5iN6Ie2PBI8IFhEcnLO24ZE0H5myuPcW+TnPtmbI6mFb
xOWB8/x7ZGt/E/wmMq6/i22bCzayNnlvsJEL4+ebiyzPNudZwNzhEZzm+ouZ
9NlgI9d+BQM6Q44RbCT27dmWXJDOrgU3ZoZNOcUFG3ko/g/75X2mG3PHGdZy
T6Ys6v2ZxCCWjCQYPfCn2C9zrsqAfkDeBQ7J7/e+iudmUqYycqvltZyN7dR+
/PsQHJd4Q/kzl8Y/7i6LPyQjWeM2KjN8htumjOPZxOSBhQJ3R8/otuq89Gfi
88yPZjZyKeXBYv+Vz7vEjF7mZB8sky8zG8m89T1lWf9jB1nodZVdtQvuS7BG
ZgnlWJyL58Dg4j0Wg2NrcN/82fJYKlvarKfYyCn/6N5csIX1YDWXE9tKz+Ph
o8wFMtf6wfhH+FbBrjIbfSY4uHnysvRWHi4oO/oLbGT5s9yXDwveTXm6/zyc
r3B1nkussJF7M0Vm9DKZRteXeTbnEZtjLLOd8RnyToKLrAcLaEei8z4Xw2Fn
d+QsPUC/xHy6fEM5J1pzUPLVKFO4llwunMNkRvJ8vN8s3ZMoYC0xnw3fj/PJ
td8LiYeR6zJnlePYeO408ZPHi6x7Z0+bXzOfYHY3t638OrNB8i7W6RCVi7Me
9au/m2uSh8Y52gtkjsygmjVzfTtzXP3+0diZ2mby7EK0z9K+RzN65nncrvy8
/ze/x1Jlvj75Ot/WEn9lb6QLOZrUZmsqHCvi84psbM8rl1l2ZSao+Ug8imVH
3nPktZ7Acfgo+tGsWI63S8zBltenmbydYrWaPDZmZsxp2GEmzmw5jTvicBvF
Ns0FB7rIY2XGoWTWPG9691iUPFAtcWDy7i4Gh74QPKaYFz+f87vFp5qJyNmk
rbGzo8G/iLutpwzVkpXT9s8FH1crXGY561XZ7Q8r3k5xO7XE6f0SjGNuF8vh
tlsIV98MGctfY87eecDMZI369jggBmcxueXMUYHREQMlHlWuvzqfd9so/Why
/DhLNHi2t2Y4xEP+cjxg+fXNaPzi7TDYgVrig8TwmLsSX5Hdl0tpf80lyg1a
T24pM1LmI9Hvpp2RpctV7aueHLHm93JRnbuN2Z8rJqqR2iraitlnteXFcOVm
FkTrYxqJM7AzkazPyTz71M/Mc54jEytObUG/n84rV/a0mhWNR/GRC8EndiJ3
tJWY3swy1lN/yMxxLXF59oqW2bH3sZFmJ+2VFCcmhg1Zq2BmkH0Ltxi2He0Q
5zqzzVU+PnOHqjsxxuDJxNY22ZbEV3Uq3khx8JknNzcm5s2e0aW03sv55WW9
qywVZTn8aq3gipbjM+yhrY2zA9f58d20bdrWZurPJRfpcdXjbpW/XSp+l89L
bb6a04x+IddYZJqezodX9rvI0Z6hQxJMGVg1tBm1EfVVeqNLbvxtyT8uJTZS
Ltf7mUivGyjztM3Z2HWK12jdxlwwNZlZtYPZvHXpTUO947uYs4HJZZ3WCwbe
53Vx12bhzDlnTjauMZJXOs6l72qJ4ZTb1PymudR8nnUGtJx6yi71GGPeWNm/
ZmXt45Q7lr4+OPlO+syIx/WH8u6bwdR7OxcLFjrY8DdaWyJ2N7y24cnLjrx6
ZPiKRWbW9Jl+n3ahOstc7PVieg9sr9cKZDaym9ytYBl/fz8QxxHr+5ipy8/K
3jz0983LyfflK7vp1AdSPYJ3ftPL5a0/o53qwn5d550zt/likb5CtGl8jji0
peTXpNOY+crZVey2oDE7s/3OK04O0ZNGhY30tYSP5ZfYyNJ1WTpYzchO/08u
XkfepPOTxy+tibD/cDlzkkUpeTvxb+DgRjw+aFs4z6Kdwf0IvyS9kh96wbfb
XWifZTN5JF9FHpHGry7fA+9vNnLzolewkWJVkZuqMX6RYzzKrzwvzY9L9y7X
2F4UnsWTGF+TtzCPey9Oqjyq/d+ZPxdvJj5SfRA8pTlz84u+li3vv5hBSEzW
F/K2p92+0/7IMrPbzGHpQX7J17TjftCALMoLMqyd4Fa7kX8styeumcq8aR0f
+SKVW7Q+fvV+jV5IPG6Sj7RLUsfo5aQNME97Un4/GdEvCb+UfG/OnPK6XOWW
wPXp64uUlxycltppI7GRykE2z1urZGq7IBt656ZNB6JYlUawcJnjyf5Oc6fy
1dknWbKOJVvsfvYlRtmcFM4VOn7ZH1rmQHs9ze/hK3S9O5NZXjS4UpWV5uxY
M3BgUfyzSslGrortgTfyw0DH8GwQbSD78rKTMfOEmudoJyecuSjd+2/G/cdO
zF1077Cf9jGau8zzCJ17M7W9hilzfpmp0n3NIuc2ZRkPK2wR//eik1yd5f3N
zHt2uO0aN5aTP8P3WMXmtekUpKPwwvXUTyzdfWxkydeVGdaek8T2InNWnlXx
XOK7VtJx35ma09LxMLvYi4zd8HNedrOvI/yKLn6uLHjejsbM4Wbed5qbn+Yi
nZOpuaJR3G/ucO5P7Gs4IK8yC1n6UH2cti+didxLx0jMYmfq9654iMTTdqLd
tVPbUo5hP7U5zwdUvHgfR2QYnB2ZPJXJBWoHYTUjV26+lQrjafaJ70duzdnC
9jqoHksnHx634xjKp2X+Dy5kz1V1g33opayu/cth8tiYjXTeGuZcdq8WOY+8
H34rzaGL6wAbCe/O1tlywUS25Bw6z56pXTpeupGh3Uncs3yb4lGc96X+7+y4
zh1munS8lO1XOVYrwdWIa9y/ecICjgTnE5wXMEZtXwQ/fD5i4RznjdxV8N96
PKO3Cj6ryD/GfOjW+brKRTCN4Xnh9vParxHrYxrBKvTi2PYj99BMtz12K2O7
XrEtyqoMTvqqdFW0+f7bzEsTHwkvqT3Im+ftxFzm3Mt+Gn9zP+wmFrJsc+Ts
Pq1VuEjPVZfMstnIkoG8j6UrmcmckdhPY9+X/o66EYvdiT68MuWuNP+W+zY9
QuEOFge7Nrk2WKM3Elzkwc33ZCPBSvL5c/nINO87KpxppS9OzkBzC3K0ZDZ4
B/0j3LA5A61VcOajYGvNPU624/b7yf/+EOX7yfPPyDaVXKTyZDMbOT1mTGdD
T/vHNP89TG4yz+/eV+Aj2+O6gmqe5fSx9BgDryfYyIo78lZ8nhil9ZTBiLoE
h/Tm87qcaZP9gcMNrwPnsnsGDnKy3xcb48Pr78kY7p49DjZyI4oZpw064px7
jvl4+STlTdzD2IjjGJ5RuejWE0smBu5x8fx68XcV+psuMutmrxwyT1Ew7//f
2MjDybE8vH0S3qFhOg6lizJ5I4OfkVuqmzxh4qNG48yvVhlKeyPF3A3IhpqN
RN2AjTz+42n4E81Ayo+IfZc30YzhypQ3cliwkd3Eesh52AsvWmd8PHnNMf2S
3fAEt/gIl+rxH8NJUc764R9r4bwdxXV4PzHVpVtW/b6aY2qu0y46j5GlR7Z8
DvsmD+Fqul5CHYiZ3CAbCt+izgdPJ21WWb96rxWtreHnh88YfNJt5iKn3WRf
8kWWXBvHkwtnYcq9Ca/rAbObG8FZZ6aK/GQcf7JU9Dj10vlNXqfV4J3E5ei8
tpbXwVypzsQCD3nelXuul3JI4cRyv1EfirxnPienHTiBkiMwD1p1R5otKXMx
m6k9kLMjT6vjtE2XeXYMivtemfIN+u+r6Vp2j7yL3LHIj3fxWFKykc7Xtl9S
Y8ZqMDwriY0UoxGZqnCAXbbiOPSjrjqRvalMZDLIRe71a/Kl6+Kyr+xXWw3X
2mowRPajhdfsrJv4i5Ixu885WmVlemRl9+lAXaGja/92WFwXdxNb7H511+PX
FRt5e5eNRMF1HTgb+yPlWMyF/RwMCM41BfdYlpI/x8/gkVFKXhIuLrI++G6M
ewmT76v4XT478UhgnFBfbpv2geJYMpsaXAvz6kfhH+vRCeasVPvAPL5inKLX
8WNL+/wRBXxkjde38LbKe95J16w5t9vOyFa0axWwSeq/8sLCfbZzkbN58T/g
1TYn37vVV/L74ZHjAL5zIOc8fHi6zuhwHC3HYPcnjcOT5zBG8bpjMoZM9ku+
en1/cfazPOiPx/KUi0vWNUSsfSM32huXfNY0G1lyvKXzjq+nV62b2Eh/p/J3
b7ORJQuZmchWuueia8tRZdty/kBes2EOuFx3Rt73upd4N7Nk1T6Wz6WZy2qn
sWwLxxrXOXHtyb5y3Y9zkJ3Tq/K43+q6DOMtvldjzS6+A9BXfdkuxr2OPJIF
Aw222t5QnKfRlrnm43pyXsI6mKuV/8pG+ruoszam3XJoa2LZc6Y2s6TPlVG/
cy53pD2I4u/zeE028HyY/KwqK+ln8N328eJaQ0zjavLz4nrocNLnsRYG/Q+f
j/5oNhL9Gpx5mYts95/4yxW+ltx08MLqa01+39w6W5yc3xYiP7oer3G/ypnW
vsbE+9kfiLEZ47cZTeVrtwtm0W7wTqyL0vcBe4LVD/rhc24lNjKz68MYtwbJ
UVn2Kfzs64eyf01zyalvRd43nL329nJsibFCOdp1Om/Bdpv13gYXibWMcAMn
n2wnrcfevND3Et7Hu5JXe+vSa8idjb0a9xd6XGuX76/FfTmu/6vz/jcy2+iC
uGiMc05N3N8qMt3tBDan7HUW+d6A6tQFXk61524wumXu+oCPem4UvKR+13eD
NbYn8pEnWg+CfqEy7foepO9O9nzm7019spFbvEebs4d8z8hr4jEe6R6Erlt1
nxDf4Uech3j1wfcUY2113O/lsZhaX+t7UuX9Q5y3N7b/Mn6285fx892/kY98
vvMVfYN2P4KJBP+49uKr8fpv4CO/G2+8ejje2Jzlo7i4B2TyxEHO0HEIZghs
oN2Qz7ZmmT/9bAvPzTGPml5Iuh7nmUkNvnBj8yF/Vo6zHJFgI0tuEP7GjVdz
ZBWdd002En7Dyf9ubH5HryVdlYmN/IpuTBVnhT/ga7Ft+H/wf3hvvK99kf4d
f3v68hG5SDzic+F3BCO58vM349Vfv+ZngwWaZiOdXZu4SLJsjyr+SrCk2u8F
FjCHeB+zkapTFfB5ZUmcXuRCy2MoZ+OPB98Fc/eQTCQy0PEcOSvmLou5Exv5
KDi+RTI24CLBjIIxBBeJnHExh8sp+xvHE6wsjnPifA6r+4rtUvv4jgU/ZzZy
ocJGgp81Y2oHp7J5l8hY5bxxPaJ9lHwsj2FwrTxGe0uJjRTDtpD8isopF6O7
sWnOdjm5MZXXLjfgP/Znp7yYMynDWf7RR+EGFceJ/y/ZyKrvcyaYLuWP2+GZ
85Iz81jW4zQb6f3w72Zj8btYRHEzP6Vc7IcplxgcotnI1JZ2Z4MFlTszZZwf
Piq8i0vkYbD9coaZL5wNlmuZHJrzxMlJHtWDKVgmbyFWYo7MivkalexQyg7A
Lt+Pdfq6lvgYzGfbOyYeC7wp8rkfBD83Q6cQcrszc2q/YGYqnNfsjGUzV3Dt
ie9b+KIXUl7NhWAca6kd2zFpLhGsLLN833XGzlE202O+RozOfNRp5lflEc0M
qrdf9a7xg+zKHQ4vt3kxWsvJP+o5eLpFDxcK9qr6PjmfO88dY46PvFbyCKr+
nYfOtnIUmZxvlOVJZ+RrtUXns9rT5Hlhz1PjefOTdv3gUfuqYwtWAccW+c8/
HT4gM6kM9WAR3taCO1wKHqQ9eWxxHBUf+Ci5AO3/y2xrTXzvYfBa4U2z61Lb
tZA4hJKPNPcwXZ8lY1qW8pjY9Tp9bPz//lviK8CChe9HHFUz1bc8reYpc3Y2
uaC3j3I+9pFzwxspS9D7WzKBJRNZ2f53y4nFUX3OkUdDripYuxen85UMUnI4
4WHDuUd+xrlgxcwGllmvS8k9Ju/bMvsC+rLHHnNOZGuDWywZN+Uj98Y/H6H0
J2U4/uV4REaS7MDJcmoLZkPskXOebmZBzSy5vusVFrLM0sbvaE8l62cXYnYq
Nuh6KjkiMYdVNjK7wZz77sx05Sjbp+u5e7fJn99m/gPX6cr5aJKFMcvMemZO
7Wzyo4E7FnsMt69YZLEoVedhYiOPF4Il6dCXAdbF2fTmycxiozC7OHiC7Cqs
Jx7FPiWzj67vklexE9bnlV+DjVTmqnJ2tQ+zyb1rNtIZ5tnlWqswj6rT+rjM
VCUXFE5Xj62+lkDfxfmIHF1wwB6np3m+acbP56HssXU2rvIwvV0+7+Q22E7e
QvOoavfL6bgnf2GMqz6/lZ7I8jU+7+J3n1vtdPX+mFMRUzvHNoIxuWQjmU//
QT4z+UXzWJvZavcx1wNeOxdt77+zkffVX/mc+G6d7+2O8jmzPIeKuc5svrNc
/Tu5lmgnvp6yH1W+SGcPl67AnFV+xxsZ/J0YnSobqeNQr/DuOUu5m7IWPI6o
tCr1WbqJzfqCZQLD9vPxpC0dN9lWxKI103oM8Zo6rvTwvX3ITHT2J/C89Fku
pzoxR+/jZtbX/lN7Uu3qBIsHh6h9sz4m2F5dj7hdK7sZLDsKXHS4F6Z9da4E
2Mhl3h+wOxCP8kY2Eg/322kjuMdWuGD741/fDFXe9uMzuvH3RqwRqAePL+au
ykYGL36SOf5fT5xr307XgHYp/3pSr/J37GOZYyQffprdmW475fOlt650TpZr
I/IaiS+/Ru/XjBwKcHc1cq3yDfq4lbxkvi5zEdfVIzO3faHMRPCRWncQHOvp
kGsRyM6dDdk/3N7AF4orFG9sV6PG9jbZSHOXytTuBbPXyM7Qs6Xwhc5Hpvp8
OvZ4RNvFWK97J8oeQXtwWxUn1aqsxXG/q9Zj9hFnBr2XXFD2IrqezBy4b/h3
e5mcvVQ6IXO9ZpauZCHNRk77KH3vVoxnLZjwzEWSyfgwjH7fYxG36gxR57Z0
E5Mm7rqf8rPhidw6Wx//frJGLyT5yA+ryRv5G3PpxVHSKflef6dv8mKUXAni
lVrFuucG+y2OGx6R46zc617y43l/va/lumnfFytdy1hLLYfXMtvBy7Na4jC1
/jf7BL0+pOQWycRX/KpVn17Jk7lMe/bA+DKDuziPlMfMn1dmSrt/5+MwCN/j
ILif0kuYWby7ebCjKVdZn/8vh2G+P6g5D7FEzKoOn0TmCp2lnetaxyx7ObMz
OPNrOr6tSlaN6xqPZiNxLKfrtnQ1kiu8UN8XQ6Ws8MyJDoLrbQYfWc71NFIm
jp14KDoPNdK9Y7yudLmmzHUzl+fdsTMxS/bRxefgnAM+7ZmcPCJ39oM5YXno
sF/JEcCxwJyg5t5zezArLrZ/mrHO81TtO6VkHvye/42NrLK2mcEyQ1vyU2Z1
PGdELvBGTrsqG5kzwcVGBlcWPlfzdpnDtZcwMrEvmmncdv6csp976b71XTZS
89bKXvb+VnlbuwjtZdA2KhMUvJnYWNWX5inkQPV7iXswMyCWtqwX8u/hq8vO
nlWOq5sf7GmIfLGzfrg7Ih+ycEztXnh+HI4d5A8ucN4Fc8vgwpDfVTqG8nxR
/DyVxWk28gDsz6dRMKbqC/gZTI7zH6ez98p8PjOVZd/Kc7DKs8+eQ7Ghrz89
Zdm/lZ/P/kizJPjZecaY9yxfU/7Nz+OaAx7CncunzEVWTnbw4zF/hDamOctm
cNny2uJ4of85133nepC21V5JjJ/MX74cFk5KzzE3ldd+tTw510yOy415fPug
O5kPTBnsw2hv3eAo5EA1f2tvJH5X9uxa5nKDm0yO0v+FjbQb0r640kNY+gjt
a/V4cYexjP7v8cGspreHeeAfVyqurFfnnZjP07gNr8/mhzUeq8OP/xgff/6J
jCTWV+A6ATziwc3TmP9VZmrVEyMGDfOSZhbERi5X2Mg9OOBSzmE7s55Xnltf
CYbpSfgin0/K95NtAav5fPK3jYo30kW52mKbSw+iivOhzUYOU2Yg9gFzkWaA
EsuT3C3VcgDulG0w+489fjtH216/e9lIeCeR7321njxfzg/F/DI4wSOw3ymD
di1xkeIgN8YHk3o4uoE38vnkuSfkJTMbuSHmkGxk9oeJLdDn7YMTQ7YjsqWZ
kew+/5hMg5xPj8nHofjvYuMeR1ljNua0r01uvJxD/t/YSPgv33x6Ri+f59Wx
72//eDx+83kt+ZQ8921Oxq7P7I38MhuZvZHyjx19XCcnhvrYBXNx83jS1jfI
mnltB/YP2bZmB7cje5wsRvSjnJk+kPvxtpPGdznSOuE8LF1p7fQaFPz98FOP
3sjXH8VZ4zM8lpTjR8lOe5wvs0wxJpJHIdP5JHF0OoeuBlO3no6pX5P5upUY
/58UXKTYloPbSRv4uCGPJJm8YAXiPH/AfXC9Z8dqya3dzW6t8hDME72IHOdL
5SPLnbrK9yXzQKedvXRmkUZ0ipG1u1KOstcA7AYbaa4QvD72xdw/rlXzeLHK
MRo5oHTQYSy+dD5nj9sEpk/j30ryKqK/ksssXEr3+TG1rzmPlBngiWnpcLxU
hvhkbCGXtRb895PUL328kts68d+jGOP0HQ5ONbCIr6/XEo9Ysp0u8petVfK1
MVbYgTbNRoLDETNRT2znzoX3WccC7DG4UbDd9hraVaZtWIv859X0uzySo2CN
NFaYOb2v7bhO/yt/i9cwA3g1rV/w9SKz6W9LJ3PuU2Cela8tNhIcJNlI8oCN
SdtoF2xkLXnBXeQGb4hRAhN40U2u1tIdaQd6+Ty4SIw52Rs5Iocvjkz+tc0P
YiPRluxV23zfDiY1vHrMTV8PL+gq2Rq0seNPKxyTdSzbkZlsl1tv7BxsjVko
reAikWUf3siLJe6z2US3Z7r1rvvjMk/bYyFeizaDNUBm3fG6Mm8e2wf/2av3
NTru4BAU+94PL6S9eHWyTh5j9f7tO2Nrdsvi+IE5brMcfO6SjXSugtaU6Zz3
+uMz9jk5ZVfjPKjvBNuXzjwuPGlFf5/2m+I5+9fYNrG/l1U2srx+93V7maVQ
vsbf19XHvcYorxfD8/yOc1lek/j7QIfrUbAOFX5fZNDr+4v8ofL29aOfDsfT
zHHOSe+S79wvHOi+D6QySNflPN+EqxfXlro/BT79CdlvZbLH8QrPqvPZsQ3g
BjXernKM2rtAW8b49ITnbYyR/z1Tu52/A5RMZDjmzEaqDdo9KB6SzN7ZgL5K
5s5zjB9EHbTT+Qecoq6tniRnt8bPyXeh9yNegx1/fJ6uxfD45tPkuuf2GZk0
jpOT6x18LvowisdRcY89bcf5MI2PadvOw6153kp50cq6bybfKzjmzQ8LcQ0e
6wquzI8Pxsrs1roZjPfg4/Adl2wk+NZY+4T2oVzlTmoX2QWNYzYSU5qysXtx
LDuJ3QOrmPnGcApfrkSbG6XrBb8GYzseS2dh9kvnsV7jfze7KZk3LYYVY8XW
WS0yGhpkI3cva+S9MaaDi8T39D1kF+C71YXzOjrpO57vr/g+g3Nd8Oi+J0a5
F+v9OnG/pM3vm/BFKqNrIeV0wRHx6nw57tXF2nm4JplnXR2Tvebi1WkjjbWo
T/GQ9ahbtePtD71wLq+lNvjqBLnpQ/6O5/03FLddnCfQz5i9Dc8I7mGd1ln3
00yqszM8Xnj9A37fBGd8mdfVui7wXY9uh7S/8V2WdTzidRjuvWkuwt/Hc55J
uj90mdcF5nuY09k/7fHz3b+MN7b/Z/x063/ISYKNVPmG7sgnL78er73423j1
16+YHQ1PYpltDd4R7CN8jSqzkWs9R37yycuZ4Chn6XpUUR61+UJwhCgbmzMs
YBXx/8+24CScnfJGgo1UAa8HTg+ZrWL4wMrhf8RGwmeJfcgcoTyScBhmlnM2
vJHLKcsaPCQYO7kSM4uJ7UbB7+AFwdGhDuCSXHvxDbcbHJ+2PbOGeAQ3V3Ju
YBfldows6siglR9xMdya9mzORQ45OLaH9BTS0bn9oHiPmch1nkssHn2G5CPF
3InB+zbmjeeZGSwfoT7LxxA/k9HcEV9Ifyazxif1vdMY/7iLUuffcFzAs4Lj
NB8mF6R5Pm/7Q9Y3OFo8lpnaYhRdV/PkZeGIhMcRHC2YUXgdwTmCf/UjXKM4
3nBs4rmf9mtkJH2cwLTimJp3Av9k3k+fKf6U/k94SF/OsU2hLaFNiW+sxbHA
9pqFnI06FVP3z4KNVP0rexxcID4bdfIPHrcHkRktXg+Mqo8Jnv/pYDbyr53B
rmxz5Xs/Ss/ZQcpjzO0SQ8nM8J2ZaGuLkSUeWddkO2cK/nI25TLjuey+fBS5
2PORJ+48WXMU8qzJFyZ/od2j2A4wlcj0hTdSOcrKlDYP6Pn4nBf9MLkR8V5m
7sCfYZ/ojIS7FLn3B0vBrMhrlXnGR+N/v3lILvJfx99Ofv52/J+3D8hqKK87
53/LHzaffHRgJMpsbWcl0hMa/Kk8qksV1qcs9kaWmfDmbPRzjRmR5ljAsMmR
Jo5OmcdzKa+c2epvssNNGY6ZBcvOy4fh88yOwpzhXB+XfCR5NHow5+U7ehv5
u8fmAxfISYtrXOTffnZ5Wws2wp47szSL4bc05zuTjqFZJ2Y9oy0cBmNSOCFL
FiUf9/nEIPp4uM/BfYvj+uvpQ/IK/36jTPp/HX0XjF32oIlnkeOLdX7cErt7
LOZL7Gn2XIpzEtcsltoZ4jo+biPajjkygfYq/fJuuVKX4iKCA446/CXqUHxE
TfzmW7ml6Fx9PRee2Hm+Fx1rOBbx/+m93+VsXH2++YJmMHPNIvdXbjzxGfYD
PgqWeL7CW4pDCBfZG3kIU9Z7wd9kRjIzQOLsHtE7aK4ObA34NPB0/Ny32dX5
M/2ezijPfIZ5O2fNmg3GsbU3yM+bmUx5tIX/STxSgzwsMrV/RYb2GzkjwUaq
DJSZ/G45sWKcz37fSExkdqU2kutRGZU5w9j8EuocYy36mo8HjoFZPvOSmefT
OEYu6r0yvXN2dcmuZVeltiFn+pqPNMNhH5FYWTOsy6mvaW6kyXq3bxptAXml
YArBR6JfoYCHBHsMNhL9xX7fnAM8X7ht5zimiYNRDi62tcqT15KnVkyu2465
OddJ9myWPGSu/zI7vfBvkhVemGI854r2nr3AOY/WHHNm3e2DJG/5rhH5sFrf
hbqVU0yZ8F4LgkcxTY2CMSyZx5zLnlnEpfRcfu1i4cbsBGPaDAdso/DrtSNf
uR1slwpeo22aS1x59iQvplLyWuY4yoxtsbNaI2D+RjyY+WHxzqrfWY2nb78L
RnIm+v6cWMfC0fvipB6ZtfU7bKR8jhqbccxK7tFck7O0UW/l79k7W/qg5Vo2
j5rZ0Pli3LAnOmerux6c/Qxfbnb+1lnPbuPO2c3928y43g9tx3ny8gHazbdc
Ge/s7XtxUo45YrRyprGKWTz57DrxGc2ivzeKtl0nb5bZyHZiOuW7lG9VvEsj
/I7zBeM6L68gWeI6mTbl0rZiPUNez6G1CfPRRpwRL48kmCUwbV4D42OFOtU1
XrTtd93k+UV58W4o3u6klRhdMHLiLmspW1u+2Fp4JcX5q52F9xV8GHJ/363G
42j82+S7PpgxHct2rBEw7znPc5iy4ee0FuNkvnqs4txrn6KZaY0ZOb86H+96
nFeW0zUBXXLvvd4kcreZvZ0zrsUQNgp3Z/Y6qr3Uiyzs4rnC+ShXY1P1c14r
uNLFcH/ax2f+tB5ewsx6OXdZc9/rLODmtO6gM2lbneBZxUiSDwqP3e+nvegn
3cT0ivtsJ8YbvJ3ztM3Xq/07Z9pcXGYjcezBxIFbwH7ReXo8G67SemK05Ahe
SOf4kkG0J7N0ceb+577WTdyamE3d3zLPaC+h2Uh7Ic1HmksombmSxTavUGZs
T7OR03wkXmMm/PfE93XlHiSzOCo8nPI50sV5Pqzce5ZfMDyQ8N2djshCvjxd
Y39JbOT7yNR+308MHh2R5FacnToKZ2E/s3hX5vDE26ntKRt991b7Usn6LdhQ
+zHtLMB9MXP5vm7EcU9c5Dkyt5W7ndm+1rh0JiRXZeHtzM6+TvTnbvCE/WDy
7HlsJw9jmfucM1tasebDzGX12NoDKC9xK3jjdqxt7iU/qTyS5vCcsT2cYiOH
iXUVe6fjIu/karEOvV+4CH2PsCM/9YfsJM2sYzPxRS52yslTuhy8YStxb8q5
aaQ+5/ouGUC27bPMRpq1ybmlOY/afNT2RZ67EevWS97JfAwzM49jLuaumfyX
5umwHdjG7DszT6P6AFuMY5N9cjlPMjPEvbTOSXU6mHqN/J/iv2IfLld4TMy7
q+82UgasMtfb8XfVDceg03ocl06Fb8rOzm6lVP1w3WhXd92Sm+GdFLs4DF62
F04755abn5JjzvO8njNyjpE9eLk/OH9zxDljM49lTtFO4plaibt1ZrPXVOB5
MZGYf7TzULykMrQ9Fz0osr5H6Rhsk01RjjNy6pWzZEa1G+N3P+YHB6lP0L15
met080JzF2aN7Y4TjzfNleXsTbGRa4mNxNyxnZElG0mO6dJZmvLfcC4WXprr
WvgoFjm/jLkquTuWK54UZv/RbdEOL4tzwGKOcFLASby23zLmSs1c4biaARSX
Vc2EVNuaPGJOFDzmTZt5guZezdk5/9muTnNRKUs1GEf3DZwz7O3Do/6+Hv1+
jfwjnlMut3yRyGXeufDr1+XEYrvzPG4njfeaJw7Glx7VdnbyJQbROWb9GGcH
Y2etk2OM96OLkueYJT7u3rbJ6yq7UOcEtXvnr9szGuyweeJbZ82PwiHSH9vJ
ylxZOt7kIHU/zQ7UXjDLVebR5b7s5ZS3Fq8xg4f5s52UV5//n1nZN8PoBz1u
j7fL26LXiQPxmK6xcBjs6yozteGKBBt59OlHcolYS4P1FsiiPfy4oSy/8+x7
yb6hAd1UzhQWAywumMzI7aRv3KC0Uq6lxplguS/tBZV7lNcnbDvB1l5sqFw+
zSxktDO105yPC77EeaUpZ70s4eXZuxyk+T3MUZuNNAeJ55Br7b/hOb6GHFLV
4VkeR3OQ+Pnoz7XKcSVPBx6DubxPixzU1cpcseY5B5xDJ+MyqQP4IsUU/jg+
vv2R7kg8t3f+dHxwqQI28ugG7OSzL7ORl2IjwQWajaxyj49TrvQ0G4ni7NG9
cD2W7JfHrwq7GGwkeJ2Dy8l7XIKN/IHbeQzmDmweMk0vxUS8+fyYXJz9g37/
1M6CjQTrk7nVPL+uvwcb+UmZ3HZimY2Ev4nOPHicPm5wn3T9tU4+EHnTypVe
C6ew2chRzkZnnx0lZ5kZHXGR4iHtLgOXgPEffQIuIzsQXyMHFv38Kp8TlZc6
SgVrCMDYqg31Ex//+vOQj3LiDYPpfFrhHnX+1HcI7Nvxn8+ZFY6fzU36eIqP
jPH/JrPH4AnhAJMzEgzhKMaevrjIz2IjD66rfNC0F3KaFaxmRfYTCyyn1npk
yq8m1kg8hLNeY/whTylWEe3x4OMgjS06Z6wEJ40xDLzv8/AimwE2qzbkmOp8
3qNPfXoptX3iNpU7OjnnnHT5KNer/bnm8+y+GkTO/Epqw8lvldZAtMjaOFf2
NdqL2UiwbfR1ou6fJGZZ/XQtrfmwP67C0l5HhvWNGMMDcoYrwSSaUV4PNnI1
jTGZk1hh1iazsYNjkb8qs5HKBG8ntkjc8WS8/Pg4nJprym69NEc/DF5zlSwN
tudocoxxnLmN8JlejqKeR8FH5b7r424mEEVu2VHl725jzNTGtt/KM452kM7r
F1ojVGbTm03b/6jzJLn9y2Y4IM0ctZgLrVz3RuL+pwvWwZCZnLyW+cORvWqf
c3Z1h5Mwvnc7JzmvzVCGsa4X25kzOnc+rdpnzqUd8piqiIXBuRqcCzhccOKu
L/Ng2Q/YSa41cdsYx5pc6wMucv+mNmmTi5Pz8hL3nePaTeZ9cx/HtWs3sZHk
v3HdEe3EbHs6V1z3wrHb42fbLwkW8uhTHjsxrop3asQ2OpPZLKTG1nyNXWR6
X4uNPPg4abMf2/H9N74jcVxXvzr89Dyx01x74WvhcO4yC/qyP/4SG4m6dF/X
cWkl3x7HrEvlrE/7Ic1Got2VOdolI5l8/Dcr6bspxnXx7I/FdvM7Tr6mFhvZ
TWwk1riCjUQ/hReQvj98hz8Xh1d6//4/xt67vY0ky978orvPzrMz3VUliR6E
t7RSSVVTprucDL2RKFESrUz17EfD5rnnnnsjIdb07494QIIEkBkZEZnIeOM9
4iLFuWEsPLL6GlmblLfNin8P1ZpJ3qvCdfSmjWN0x+OaY9vX2GzY+Tm41htx
kerDE/fLbgZruPu2ui58V10TvqvOW2C7LnOti107FlkvYiN576i+XjTydy86
5mGdZSMPLseFv1b8nrKlB0UZ+d95bVU6IndxH+/NKFyX4ibljMQjxlhj1jGW
4/svvtue92yshDPTsr2rnzVmkv93BtGyvJVr0DNGDgzg/hU5bXPbfuzYNffz
t0vGBIpTNo7Qxg86ysVGKgOc/lmy9Dy3sX1ojFHbEBvJcyO3i55fZS30jY3E
uCN+L8dnXmPbNS+OtfH3ybmrL4nhLp3BZb+jX7JkI/2ayq/FwEYyW3zZvofY
GsXr9EZiPLMxDd8Rq76q/JHSx6o2lmusBzGHw/Y+Dp4yuci+fdekL1Jc5LI5
G/A77nk+v1gNVtDa6gwbSY8oM63lo9Z1g9hIFbGRlj/v5/P0Rk6sPaKIiQQz
iefxSEZy013R4+Ic34n7EaUj99mbjm0nxwue13HtvoP7a687NjaI/S7HH9wn
Qh/UOvfnlvWWa/N433tsfoY6G5kOSd4H68c6Y62vLguee7z3H9Pt5/9XVf5v
YyPhFkSha/Er4+++ffGNZWjDGfn4xUKwgmACHz6j5xFcoHyPxgfuLhrTiCKW
Uqyhcqq/2/HM7GfKtp43D6W5KV/M2Xvi0fg7K3RFmhNwZ3X6/W7Tyk9H4LA6
xiqClzNH5c79YAeVGxw54Zb7PeeOxUXP914O3hOPYB9RtM3bf8yFpxIFz1uG
c/U/eA1eL/8lP38u/Jn0yS0Gawbe6tGLr6fbz/7LtgdcGvg1cmXNcPbJuyne
FFyhvIHwL+L37/fvu8tw3nO3lyLDGMzlk106QDFXjEcweOKT5JkkC5f+TuMR
3cdoHOqLah9fVHW705r+sN+d/nTYNT4S9QHmFd5Fev1WwnMpb2hZsB/IZYer
U/8Dlk/eUdbRCn2NhzyW376gc9Q8ou7SxGeR5axntJtv8rhVtbl5d32uGNsI
LtL4QMt5n4vsY3yW7fcMA/rTYTvaE5lMeT/pvEN9gzk1huuYDKqYRMvhPmDG
t2Upv2Q+rjkdPYsbTCIecTzQz8BMgrkqGS05R8Wbkq9drHF3ZC4X7/w/Hgc5
DMlLyHkpp5JyrJnPTPaTPs1Fz4qmfyj5iUbMhZONXIxs5+8jlx2f3XA2lM5A
Zmt7tvPZqrvaVpwFZD53jasrcmTNO3iy6u3LOZsz8lXkapZiLpss5L3pT6df
T39++bVxdPgdfCQ4jt/O6aaSey4zwhfCAQoOTp+dOeZLkY8r75uYQ/AHat/y
RX7JTTacDewUrAsdQU/fci5NnIFytMH7MRt8wfaPdaXtLMuCt8N0D5beSPGZ
ZNySR1IRL4N2Tc5yKf5Hjkc9V8/AJiMrvyXrdM6zkDmHTw4MeeL0+GFOHHm/
1tZPFyPjEPNz8nfKz6jPxe8Yu+25lw/IRr4FP1P1o9OvqvKN1ZF8e5oHZ8Zw
21nBlrUjY1Ffk+exx3C1pbcOzkXLYw6Oje4+Y2TCU7pUY49KL5v8qskNLv9l
Kf9espez9V4yTvo8MjyZb52cWKfgvFaM8yXvtOIeN3ojf5txQYrxk+esbN98
7/SSgbHNXOIlZ3bTFwk+SnwNOCkyUskia59L3xh+5piyEH2aWfLz9ns9x5lj
EPmNZsE5tYIVxXEHow1m4+mbiTkLMMf/+9laeCPBy6bPrU0usnB4yRVZZjqD
45CjR1yiHIboZ+h3ZSY0eYVB7T10rOj4W7FxqWQj0znYjBxCMZ88xl3n4nqR
46rjJ6cc82Q9t/bVSvQ1zLfiOGjcQ12SL1ow5ljHDYwhcmQt4/iN+yU9T1t8
mth4MLys8254wsRG0qWWPBzGJ3qzNd6qjSfLXc/izgzyso2X+yq/2O+WAU5X
MFh5cnnLM21uNZxqGsvl3uQxWQ1nbulwS54yHX04fiWfOevWU5a1uJyylB7H
yBgGK/iGvCvdrxyL0k2YHkHMR8kXq7qwfg/f7OlSzYFccpHlOofSD6cxTDn1
4g1LT6N8XWoHVs7JKVm9v3oQnlG1m5InE8utjGpj7t+Id1xi/rmzkWpfKOl3
bAbXK17zLj8n22V6oMtxWixkuW9/ldGN701gFNgemoWzlFyqXHLJPa+Gr9XG
FPebBhvpucU6d4ohZK5x0/2MLW9LYiM7sYZCRe1SXJ7GbTlqNd6gTRtr+HpA
DvxVv3CNdqfMohdz5TnZxrLP+zgAd+Sq83s8drbu8XJgHJAcwyyLeR5wP6Tc
fnTFJRsZ9Xy26m5wd/Odk61DAc/5+9m4KmAku8HRkr9pW72p7WHsVLaw1e+b
VviD4Yw2r+HZelEm8Tlg8vD5OOeJvzQnqp3LeP7COCjfJdnLtjOOq3aMtAaU
/bNDbvJty51+Kq3geZTprPOO+p/+pn5a5jVrPBE3hsdkmetZ0aUPNh2JYksb
djzIFDbduZjeYnk/sZ/5Gr/+x/mwOh7g5Uo+EvVJljXdkahbcU7Mdee5IfPh
kwVjIcMH9k7nEGOB32ZecfgD3RMJDg5Zl7xX0oxtT79dt+aB/cN5IzkcNR78
fj6bb15ykexPcsFgW9G3wMKVudelY7M8ZuKbOJY045jrGJUc4GyGdpm/rTai
NoH90zj1zDi3vm8r6x1MAI4FORQyKfJ4ig0C88kxTDzlul8nbVp5+gY/r1sB
G0nGUpye37v2XFTMjYJL0rkK96Eyw7kXzkc7bn5/z5hpZ27Dc1e7Z9WN4y62
Sn0/8tPfrUR7xtrqF5etyNtmO26FqzddiWVdd5xLHMSxlluu9ASWf6dLjlwN
10s4N1w4+siqdqez7OsXxfO9+TplR5clc7bl/Mws55wTU18imzqp8ZW5T8Pa
9v3ha93wqHkArZvWfEXplSxdwOprmiPAcVF+tV6rPPTIg7/ILGdxZKhH5Yoz
T7f0y63V9oUZ3CPPyJGPU+x0O7YHbQzXHdhW3E89+jSyee7cDx4T+dbELpvb
7Ub5qevhXZFvUNfys+5I/S+PkfsiL8naaMyI3Pb3rE/lrzOTV/UyDP8h7vlq
fJn1Q5Z85KyjVpz27N/1PsoBLL2Q5XuqsL+03emUzJxYQI1LZDAHwcSJLQNn
QX4sOciyrYivVX4zni/HcLzm5F/j6dHnYXCS5DjWamwk5xzIZlgm8xWZKLAY
aEtgvpGXDMYD85M4HmSIh8EC7N9OwouZGU7k2eQuESubr0nejOyEuAK1h03e
m/f5QnkSOB+VThHMOZe+HczZ7lysVoXOSJuDuemEw4bztslBgL+QC01ZlfJy
2Pwq5nwKP8tsbi/YHLUFcVj4m9oM6sGO/8eBsewoh584b4P5GNWVcX3ORspr
K2YG2cbgMzCfyX6x7Vxk/TkUm/sEw3X7rf2d3D2uNbCuZULuztlIvD/HBrog
jPPzjK2yfZfsme2je9XQ1zVGcgwdOBukOgAXifGMXmKdZ8Drgiey/7ngPBeO
OX1oW8FyK5tbzERmtM5meg1iLFKbKr2kWgshj2zpifzC5xrM66R2zNNxyjk4
eeTkiBXfIY5dnycOT9vOz2YOrthInlc4h23HyzlE8JEoZBLx+yM7rvBGYu4U
7V99g/m3yUUYiwbeK9jIJp2plkkKd2SHGbzOeKV7ceRuvm1jmHbcJWK5tzan
XrWra3gkvzV+QX4nrvFgVq6YPrICm+FVE9d28nnLSumGLH2R8knKiUKH4UNj
9ZRzaBye8WuZnV2ycmDYUPA7uMiX/7MVfRPlCD7Fz5xLp9+LHIs56KwoT5Fs
ZMyvI+f8Sr7F/zY2Uu5I8pHI2n5ozsiXH74zXxHm5M05eUEuMTNXq+fAzly7
T+9mM7grsHXgIcHPySVZ8pJiI21cvSALljmimYEKBgfsos15g7mzOfgtcz9h
X05uvq/KE+e0lLG75lwUjwvq//W/Hsa8OTmzSYybZC91DJNBExtJxi35KvBW
ZA22PDsYebPkI8GfHX/61vOkH3rm7UbwiTb2fFqP481ju83jbfneo2B8mOU9
cmZy6P2BDiVwDHvmGe7b88jTPgbHfKXcbrIu5HvTSZuZ7GPP82bBeIZzq9hI
cZE6b4qBxPUlntPfy3G+zGVmXvNWkaX9rfnUzCPs/4PtIhc6MQfbwQeum8Bx
0fmrZAJLz5+y0pUXmXmZ+N9Ndxo+pFPQ+LpJzRNFrlKZoGPPXN0wF+qhXb+k
N5Lj8ciZf9ZHuhc3IzNezjUbI28Hzrcqk9dzZnGeuPax790oXF7KEk2nXI4f
3KfkPdQ2tQ5C7Vg8OThZsJEH4c7dtuMgbhfb/+p/vjN2V2s50ls18kzdqp3c
0ruJPoH+Yfml6KsXo+AjxdCh7ljSf4b6BxtJd5ozQwXXCR5D1zK5X2vuiFx3
xnU9fJC8XkomRly6xuFgZW7IINHpS8ZGDlqMKcolTzfs2NmYYbAc4qZ3cU11
WWbNb0zTxyj/NNcsaByXP5LrBzrm9qJ7sJNezw/J6aGQlexEARMJFgmPp39W
YwDOC5824tpFOcCl21nfoXX85HXHNcre9aDIpu3atSbPt8PC3TbyfOSB9Qnj
qNCG8B3sbc/qBozg6Sfm1It7Qx88+3PL+iMzg/vObHc9O7xtTCTYSGRqg5ME
U8T6YKa9/I9lrvSBbS9dl+hDGIPLa4T0/2KsHBVj5SDql9fNbSvkycU98vpZ
bK6KGCxlvaM/0V8NHrFnazIOP/a5HhcsWVz7cn0fx7xHsd7CvsterBWc38Sc
0eV4NOuIFRN+l0PWXoN9n8nULh3AXMc2uJOdFBu5f8vvpZrP0jjAdWYTrpvx
75O5zrFLbyTqFHV+S6cs/a7b1lexFgPtR1m5mYucOenWBvFe7oXDduq7nfWf
YIDF5W/YtSWu++N7xBV901o/w341jLYkbyR5wE1ntatrvLfrzkfqnL3h31t8
3PM+rExtuetwrHV/Qev77Odw9ndtPJZDVecUuoHTZ8vvgTqmVdvDdY+Nb+ue
l73mfNm65RY/e93neelqs+DQ1+P/+NxGXPvgnIJrPnwefZkT2xZ5dzVm0m2Z
5xurN2eANRYdXLOfgo3EWLTzvmGcIL2RZNzxHi8/5jWhPMIo9Atv+vUYmUyM
33t+vafxI7yzBRtJhjJ9sNFXr3oFR+z7dMl6VX506ZguPay6/iv7VX286ccY
gTYlTzfGZ3CRT98s2KOYdbhv964azkeuVv1p2ZyHuvbCeYJrK8e+NiXd82U2
QPCSnvus79x236oaa/Zu25ZXwLI63YF395a/v6i+F2W2i697g5/a12rRJdqZ
PnvTskd6aDu8drjsRuaExj07/70f+nX0hrVBeEDFuzJLe2zndf2NntCxtUv2
tYm9D/PP2R/x+7M3TdsOlg79pheTOM/j+KP9Pn9b9Tm7J9or7j9mn+O9ZN7T
tbWsV56785a5U7YuGeusLya1e3W8f+hr4N/7vdfa/dhurYCJBBv5aOf/mT7Z
/8/p9wdfOx9JH+G3O3RHgo3cfnrPPI7gFMGfIV+aPsclMozOM5JhW3bP47K5
+1hWw8P4+AX+threSPJYC8Y0wh0Jn6N4OPopF72AjVS+c3v640HHOL3MeW5a
/jLZsAX39dHRCNbz0Yu/M2t7jywXfZUsj57NhaMS25jbuhRc5Pe7Ddt2c0fu
rVaf3XTH5Epu724yjWIjyc0x+xgc3aMX3BZ6LR84p5nOPrGEeB/xbuDWlEuJ
n8FHmn/xiFyb+EB6ElfoEdwv+dD7Nq9M1+Fi4ZhcMZ7VGFHnRJVfbvtmDGrL
6vvno/70nycD4yPJyNLnqexrvsdi8Sg2kl7KxzvMXJdjjz7J+84sLpEjO6Zz
8YeDxky2+LLXz3K8J11v8izy9WAq4ZX84TB9kcr2hq/Tcr/Nx3g3G4njSndk
i/7KQ7KtzKWuMx1g6eTJJIPJnHh8NtkGzq3b5xfeRmbWfxPHRtmc3N5G8Hhl
dnPJRYp5K3k8PKpe6YxsOG+7mtm9JwvhH2QO9VyNDWSObyNcg2ShxIItO7Ow
4K5A8nnyRooNxbFDpjYKnIFglLAdZIfoz2Pdia8kn2lcmWf4gkWwuf3Ir+04
s7USbC9ek76iRZvHpr+KTCT4Of1MXmvO3HZgMLj9clUuB09hpcgy5rHLjOyS
eVRRLjz2r3RMyg+nfHhli0cO7OuWO5nEmCmb2n2I7mxDLqyOU8lHoi2qiI3U
touLZDsRM1ln+1RKNq9kakpGT1mryUbSrwS/JQrqlEznXOGCa3npOEfWYn/x
PqR5fcz56piKi9R7iNlk+6Arkl67+8bAko2cD1ZHr4F3UfwSj0eTjCOYHfMZ
Lvr86mq4g8AaMYu67fnUTecDm94Xki/KNrhY449K9nGWTyq5qJLVUR2o3MVU
Ri5tWV41nMVJlkxeJrAh5gMVs3K2kI63qv+CT/7NM7HFRiqXm2x9M9oveb5m
+Cvr/OyCs9YLxpOofsHW2eObBWek0qOnuqE3csX5pJVgpMgtNWJ84O8rzhXl
+5R8lPKS6bNsecYp9gGcw9DzINdsfuW3s7HlqsLl+s9XDffS0Yv2W/g+xY62
vS7lve3aPDQYALn8xOjN8kllPrQ4v3out/gM+TLrjkG2EWaF07tI3pV+MuUq
99KPFlnLxfs7k2g5y2ezOcrKxIXn84GNncxGnrNjZ964dyueJSvHp7fb13w/
cJfoH/R80UmHuccyY1x8GF2uzIpXvwne+jx55Gxz7ciqlU/xSy5S/rw228Yb
uYEXw2cnfjf9onL2loy7t2+0TXfnKm9e7rbZ3GK6VdVHPA/3bXItsxxUyTJp
zCvHVvXDko0Uf0tGtOVeOu7z754brBxmttcvuWy1pTJfe9YbmWNQwz13q9PM
uVfWfZ2RFUsF3orthOdhjgFci6AxtmQjVf9o29yeZfcha/xYKvp03RtZ8pBl
LrbWfikvvs5Fkm2fdURyuxre/1aco2UhX9Um/3eq65aOM6p0tv47NhJ9v/RJ
1j2Zi9PMp/dtK9hIcXbsv+IiGzEuJbeb+fLsM1p/0fJxoud+2XY4lMVUs0+1
Cp/lqmcWa/xedB42M4d1/9Xy3qvtAoeLorrWWEZudtH9fisz7cf7g/cn9WNz
OL4ZJhsZmcD94A05F0+Ownjyt8vup1z1NtKkC1je7BN8l6jG+ZORuYLNF/xy
FPweM4IH7qRth9NTGe9oz/gMnafM/fgm+Wi8Tm5B7kPHz0ErPraWXuQ6N12y
i2iTd7GR+n/xdOKMxEJq/FRO8ywXmaXp/Zl595jnt3Wnl013cIp9Xg2e7As2
smorlhX7bss8QHgEN/f0jTJkN4yvQ70irxx1i2JsrufQi92Czws52mJ1ze/1
XtnAg6I+u+FRo/vS/abmWl4Nt534U9aD6q3jbjz3Zr5zd13BGsq/rYxjOVfl
KNY5FfeR5U3h+aaegz3rdiz9j+KVdFzKTO1Zdq5kI+vZz7MZ3G3nItvuAOxH
9jdYALr3Nu14wB2ZjtTku3Su5v0kd92933LH07atJcG6EjCW4CfJ3g09u9uL
cSmjcFTweLGu6ZUT08X7WsYvXq2ag4trngsu8mLwBTvI+uy4D7Bbyzay+2SX
5HvxvsjWZma8MpY74TQU8/fCWLSe3YMkU9qLazT0Y/yszF0VcZJlkUOQ130c
s5XLnPuS7Nnd9+Bm780NvM6SkRQ7TL/nMHyFNhcjx5jzOXSaDsOFq+tQ7ROZ
ynHcH2SGs3uxLwdeJ9lmyUqm/xEsm+qWbFsn1nGX9yvl6NR6BrznrntPlDFE
t9FGsJHYdmZpl2zkpMZGJsfk2VtXZKI0HpJ5bBkb+fvbFRvX4JBU7qpYLnGJ
Yn3EA5FbmtSO/aw3UjyknksHK+/PPnfGG33P9iXyztnWyGQO3UfRC9cZ748P
ox9Z2zQ+km017+P2o+B5ee6Dwfb/zXnaYYw/eL34qX/HRr6o+tHOtfpdJ/yg
vE+dbVr5UWIjM59xHLnYZB+74d+QBzazkgbujeyEexTH7BAsiJVh8Jniu8DB
cU5LrPaa57Bv1Vxw8hDCX3j44WEw3HIEGiP2IVkytXvONY6dM9ku+IGxeyMH
UbfK8lVWVnpQJzavLJ8KObCxzwH5XP/7kocYuPOmafMu4CIPblo2F0M+rO2+
G83tck4Yzg95SOjgKNhIeDI+pNco81STmVM7KHm7krk1f9YHZnvBlwNelXmC
Oedq9XCVPl3LNL4WG8n6r3v68pEOyfwZ/weO5giZcTfk6fA3nIfQr/geYiMn
MR7I2bUXWcV1PlJsobkbb+lfEs8rBs7GpY9r7oRs29wTzit2bsF82G2X+bd/
rptTUS5ecTOcz3U28irrWGxk+moHMe6UbHPpeVSusljkMgtb/6s2GP5OcHNF
rvZdPCzmv5UPyvzEzNfG+5SZ9crpTodHZq3zuA/T03i99QUbiUf4PlnIxBpD
dr0ZvAsZoLo38Mjda5wTVbZly8p+1Sd2q/6wa2y1uIBRejk9F5beEBUy0+aS
9DFCWb91b2R6npRZOstGikuRa1D8HR2FyeaQD4CXbMPyneGvIxNBNvIELEmR
nV0ykuqL4pWVqa2/HX+uPvPPba/HjZgvx3w4mAVxfsrwPbkVGwkv5LfGQoKJ
hDMSP5OZ/LbmjTy5+dbyG/E6sAXwwpQZ3mQjq8+NfF4yceDEmKn8KHKX6RHc
KnKmHzpLXG2v1d+GsTXw+4FhkutNbKQxcrcb7qvDfj/yffhvy9TmvDzn4lXA
xcHvSG/gVjgh5YkTY0OvJP2eYvHklTy6FZ84iefYVteTjcRYhnHratv9iHJj
boWHi+fDzKSXsxpjDTntkTtTh5b3jGJcprOSzICmI3DPPcGHlmvq3Ca8j/ic
qzXPd94K76nYTGxD+klHwUdq7YH16+tJuAU1hvP8l1nzdIHS/5hjPK/l8Jly
Zdox/uD18YF8JDh5MkLldYLyWuGzFQ8x+ks2Ulwk2gpK6QQ1X5mxItt1XvaK
zkhl09IfJV5kzfkVsr8H4HJuBsEb0Gk2iPOacsbpo14rXNETv56ottP4N7Jh
Jx/7zPR1rtYYEV8bEdzIdemgJe/HDNa1Ire25w7qgfMdyUUaI+ZsJNsruCFw
WuRTlWPOet9wL+hW9Euet9Z9H5n9fngjT+o4xi2yPaMYV9gfk4/MvM1Nz7Bl
/Sd7vObZ9MPg0chGDrN+rllHZEbXanykOJ96vfSN6SNfP4l+jkfxjsw4n9hx
MMcgmEgcJ5zPrsjfHJgLjdyg3IjwRmJ9y55lyW/Xzgt0Uuk7TbneIVk1u0Yy
hnng12vo0wO7bkt+r+eOMnKRpSccTN/pZ7KuX3iLixI+c/9upfM71+uMbH0M
fMy2n1dFZnjBRgZ7ZxzrKNgjZZLTp9YLblvZxek6nHzJRnqeNthIuNBRkEdL
vqjjHsGROyeHfhxz2+iEBKM0nr78PLF8bBQeHxax4+JOy2xscpG6hm45/9Vn
Zu5139te35/rxd/s5ysv9n88fkf4rE8jX6fZ83Fh5N8F16yN5LWsf5e9mBRl
TA9pkek7yz+KKUzHbTJeh6hf1NcHjd3pKi1LZroPa6wuy9C4dIwF2Cb0d56n
1pMTvFFOQfJJ9PYP7TuZrelw1y4z2Lesn/L7zMjHVbUPlUEyqGDgb5QH0g0/
r323vBzEOrM4v2D9xbV7vVG/uO7BmGQ8a/KuOC/qOxDrLBluYyPfrVuBO1KZ
2mLU7Dq+WLfE62ldt3finlN5H2ovuDJ68pAZbVwfGNF3E+cXt9OpCPbvHbOl
n5/z/zWu0TEpf/HEXv/ivB/uXY6l5XfHzMjma/K8wjzrzeDuI3+66NN5jSo2
UhyyuG1eb2MtEvoOv5e2/PpE3PnIPifZzS2/Fl2P9TrK80bh92B5IeU17BuP
Z/tymeuKyGyObMwW92yMcuTRM7vceNB3/XjNbJ8pfZGz/a7mkb7qFfx0J9zd
GIvBhsIdCWekWGs5JI2NxH1I3G+C+xis6Kcta7+89zbwewZcQ2lj9bXnt1+r
r3Ednb7ncU3qILyRO9erVsBG7sFX+bE6JtVx2b3h/S06rkfMA7jM9QM41ugP
4CI1xseaCm+7YsLNJxx8L9dwvjgfmN9aWRfP/Xf4rsFDqs3uezsk/zswn6rd
pzC+vR9s5NPX5CPZBoYFNys+uOqPyNaw+0p1rlvrbJVrk/eiBj7fzjkHu3cI
h6TnQdi666tJZDnw3mc37jfnfa+6Y5e+yP+YfnfwNytP9lC+Cscguci/m+/P
sqqfzVn+MNhIOiHBvJGNfPT8gT0qAxnuvMypXjLvo5jK7d+r/39KNyFZObKD
cAjCK0iucNkdlPl6FDBs4PV+POgaqwdOErwiOD74Bn86bjpfRh4O/kTzRroD
k5nO5PbgqGRW+APL/042cqnI8F5OT+Rey/OluQ3GZe5xP40H3Vv0Mh9sJFg1
sZEozPO+53nXdD6CDaxzkMkVkvljHqWxaqcrnqc8F7ylvTeYPBXxfIfcf+Vu
G0t1lPnPxuIdNY2HhC+STOMMG7lHRyf2HSzqz0fd6rHtx2TBM62Xw9+I15OF
XTZOEH8Dg0gGc7FwadbZSO5jIzgyMJ7YD3FnmU8+H/uOPFoU7CcKs2kbXlad
V1u2ff7Bc6XhuUpH43JwvGQjlz1Xu2m+Q3B9/OwFO07JjymLuOFsYsvcPGAB
8Vq0fbKRbfdlLTvHRqbw8e5X5ovk8Z8LPyG2Ga9TPuusp1D5zSUfKQ5PDCXr
q2HeSvIVTec4VgrGccl8jXI2Muc7+UgUeb60jeTT6Jrka+c8k3vO659sJ3gk
OIpQ/nnaM2+gjiXYHuYJr7i7UrylcxyvNGdeMjHknczleLJUsHKLxmSZi8jZ
SHA9me95P9yRzNomIwk+DJwd9gE8n9gM7Ds5z3nrU/g8zHmJMywZHR0Xcakl
izjLRtId2vRj0nBHWcu9f8o7LdjIE7gv70VGaclGzrou72IjWRpfspEz3sOS
nbmLjSz/LzKHbc6ZbKR5R1/RF4bCbHR5SZfCu6ecZ+MLX63U3rdkBpWfXboX
9RwZzXnLTUe94PHHk6+NITW/pjmp2LbJkC46y9ewnGrL8QWv8GbevXgLzu44
C3ROxiEZ1sJ1+qoZ+bvkW5o1z6V91lnpUly+s47F5CgXvWR8sh/UM1/r+a/K
h02nGt+74ZmtnfDoGU93Jj/gvLV3crZz7tkUj+N56Z4jKS5LPGv6+soM7eVp
ZmMv2vHGZ4C//NXZqMzWJrtML5z41zpTKm9b+tya7ohbCX9i5pLWGS753oKN
fEPP5y9nTc8Eb9GVhFxPZwTkUjP+9dVKfKYYFexX6WnTeCS3oBx+6vfiIcWX
lrnPcrqVry9Zt9+dl8p86TpnC89q3be46JnUrcJtNYycS5ZBzPczJ71FNv5k
oZavTfZrpWAjxZTP2bEzL9ubzPlOnizdbCzdcFKRj+y7g3U16kdMZPhtvY8H
7/FOnEHWVXp3xYPezUYya7jtbUXtQp7X9AfyGLdqDksx8L+eiUsWp5eeXLFJ
GK/FRfK1dV6eLGXyLiWvVOaH6/007mp8pUdYeel1x2j0wbPM89Vx+OPcud7C
66vPLLlIMVnZ71Zr/JT8cnQxrUbus5i29Lou1pgveaQyJ9r7/0ymttg/eTu1
LoB1vmguX3gGwbyVPsjS6ShWS+Mkfha7gbl1/J1M9Upw3yzKOm/EmCNHYPpQ
My9eYwL6311spPLjlRNcspFZ3/J9an8zBzzXdCx7/2oU9dOJ14l1ZUmekONS
ybTLu8pzF4q4bp67ms5yd2u8JDkw8bIrdDC+X7YsabKNOgbNmquSrsWms9rJ
XQdjadziUjGG5PgebdR9mOrLdM6Jjxw6G4nvuwPyv2/lDhQbSY+pPHHg40o2
EnXxs7ORv5wOnYscm49Suc/i8TimKA9XDOuKM5ENd1K2psy8bhduwb6PvUNn
YTt+/tG5fMmuM9i+GjE2lLnKOu/oOR3vWTZSz5X+yeD7ov/Wmch8vdaziFdd
Nl9k6YHjcWuGi03vF2wm+K+3ylymU9C4OavLdeMW8Hccu9/O0Ec0lnXdfzuw
nNPnVZ3jXAx+Et+Z5GANbvJdevrKvHhrf++77oomv5zZ08z9Bi/0R+F/ptOv
55nIgzhXiMsWG0m+XI5Wth+dX3ge7zsbOHImTr66ej6z2FXxSKUTUsdDa9LL
/5/N1C5dobP528lPtsOBR+dlv8Y6Yq4fbVz9iFzk0N2dQ793NHYObd3zMMG3
IkN7052Ra+Qi3/K64qm7NZ8WecxyHyIjWv1DfkAwpHISKicG9/N2rlruh0vX
ItdO11152sfynjQe6YwaxD3qzHhO9lD8WbynGLNyrbYzaaUXUsybyqxLUsx7
vX10I2tZOWbiAI13vIONTKdDuV45s5CVvZPXcu6tNOZmbI40Og06BUtZ3zZt
+2z+c7meWv5JrKUm85v3C1Vv8n/eda9STlAep57PJXTj2Im7Ej+me8X43HQy
Ds1BmvNJa1/MKanudXzk8GMu9tDbDfNvxTOB5+LPYmvred90ayS7yvnFSa2u
yiJPZFmHdbfo0M8rzNQWT622Jk5Y/dbq+XLgbvJuXM+S2e3l6wrm1txE7h5g
nnsv2DDObQ1rbGTpgROD9e/YSDkCwcJZHV6rD/Zj/k1Z0nVfoLOKV36fPvyK
/WC6ee8/+Txtixwlye6lC6Vk+OT4IP80iXEMrgBjm2ZccPLBMd95w12QE3eE
eqba7ajWxrWfdEA8MhYEcx5y8Ygni3vrcQyVMczjDlbF8sQ8S5v5aZxLgovB
+IgrZb2O3GPTYabZx47NLXMOhp4wZX4ZG+k8TWZoj2o5YTY3gvkwy2wef3Hc
Z52Kcg4mu+NzqdVYu3PdtBwvtIWjzwNnI0tuWozo2Is4Wc+YFnfm+arl8RGX
Rp5/I/JXxa6JqUG/Av+qOVLxKep/eTzXa/mgLHLD9mscHf2JG56JSu5NLKDY
SHH3ezcdzxT3zMxbuTJzzMgsbeYDZlvuT5VBPstGzjof1XeVj63jcRfnWOsX
hVNy9m+ZJz4Oxg8MhZ17LzNvHP9LN+vYs27HNhdOZ4f8Hf2YZ9+/Gbsndsv7
17blnh9cP7ZS5yP598Mb+WU2PFd+XMzXiglwfsFzQJltyZzR3avVartzfgzb
IYaQjPPY1xkMPcd4wznYSYxRaDv7N9kes4gBq3OR5Gez3vaux8ENzXrsZvN/
8XdyXO7VApsF9g+/e7ZyyUbOMpJlQfsAJ3n656axkeD/wiXkeb1yvYn5Q96i
+fOc5SNX+Nh9kY8LFvKxlWM4NT1HG4+nyON1ZxHeA1nS8ETZ3DtcWdfr7gve
CE4MjBz4uHQnbtb+Bn5OXs6Xn7enrz5vFszbevX7hvsixUeS9yT/uG2MJ3yR
yAUHG3nsbUo5v8aIio/EGO4+ObGRylhOp5Cyzzf8OCYbSd5M2d7ujbwVb/qQ
dQUu0l24h8ZG0tfItjepeXpxHHUeI6O9Ee1J/jS6E0fBkYVn6irzZDMruOoz
eB2YArnLws/512wk+/bQPLgY16xfm3NuI65xUHCMdBxRcOxQyAOuuyeSHl48
dwKf6actZ8g0/vu52B3z5PAmxToD5iYe3A7d6Tep9amyP+kYlYwk2jr6lTES
kVG65dzOZi0vPR1S4kXEcbB/HNp5hN9TuDakX1x3rDn7vubz7iMfGzbinGM+
Ts8jRZ6wuSNvxYClq1JuL2wfGB5xK2ynG5EpTb5hYJ4lFLmuSvZIbcXaBNji
qu+8ND51K7yWOEZyOot/zbzfrTguzEcne5Rck9x+4hDHxnMmH7lV8EfV9fs5
8zbJzGx8wUbqWkf+Pm7/JPrpkXsj5ZWyOgIjdTkO9op+3mGwUMnDjGp95/nb
lvEfYujEj+IRz8sTmGzQ0Dg8FDCJ5v6+3AjuGWtswgt+Va73kqt54HzaiHzL
dX+aOfFjcpH2OCRv52tcxOKcfhqGrwzl5JPnDzv7eFfJ65BROMrCAYjx6oOY
7zzPyq92l7vwQJ4/92ueflzzuuvHcTu8HriHcxDjVR7XnrORHWMj4YwEFwm/
GjgiXM+SZyscrpZDTC9p5svzPdGmX35ec05qaO5KHB886jjK95b52J2CiyQb
eXRDTjkzntMdOttu5DctPaP0d675tdLQ17XxPjC+vzJL+2HBRq5P6+v7hrFv
qne135LV0t/kuNW4NctGJt8+Ktav8BquvI7L72x+jfhh3a+X12ruUX23PPhQ
/05U5nXbtSXWQL0bF/xfrnWRy1XrvdiOBkV/71s2ORycvH/TKr6b+/dUMFzX
o+C0eY7coKP4yh3VuAdiTFe7xnjJnW9tJ8ao9WCvyHNt2LqOF+8G8T3bvlsX
19lljkCZRaK1ufh5lo0E72iZxubrXvP1JNsxPtqY5p7DnXcDd2y6y/HSx//r
da+/NY5v79yzeOXnK3t+5G7KcTBq/D65Vjuv8Po62Ug5iGevUenb/As28pZM
NNbt7VV1wbVLnoMMHtG4uI1wi5M/1XqDDXcHT8ITj30WG8d66DNb+WKSdXCj
83Tyz8ZFXpc8I+sN74v3kGuyfi4Yf1HK/c7zqNjIjo1N4iPLsUTji7hrrlVs
2biCn1/gfhfOz9eZn23+CssY4rrVci0u14CWHPOoWDOr71m4/kg2knxk07hI
fBdHbhLvhzqLfzWI/qdzaXqBB/79iteScvKWzlyss0RbU/uy4/Tex6xL53rP
e5Z9zecnvq4j2/SLt1VdvFs1lpbv2S0ytrtW2AaGwVyijchF+bzqO7t2jy+z
r8Ur8l6pMke0PnXgzEN3+sebQeQbaU5ca1h0P08OC2aYD+LeRfldGWX7+X9M
vz/4uzEm31WPD1/85/Th8//y7OlvjItEQdY1fI6PnpONRJYy8rWRnQ0WMPKv
jY1kzvJ/H9AXKe8jXrf52/3pxq/3rGz/zvcBE2h+x/05YxfBYZITXPKcZ3ob
v32G91isHpen3+00Ld/556OB/QxWERnd+Dz4BsnpzTOr+WjBskXpVpzzfGTy
g9he+DDle8R2Jhe5HBngYiPBBoLFxGfCo4gCls5YwNK96FyjWMCSjWRu8Vxw
QHgEvwhOkNzgkvOU6XYk87bk/r9lfw8xUeQMSw6V2dPLwSMYH3rwwMp3+w+i
fum0axsHSefnvPkdje8s6oAZ5vBkwqfYtkLfIh2F4rDEVMoVCkYQ7kU4DFmW
w23IzPAHng0+5+zHkrN/zcjCJutH1hPeRyuWQz0XrBjYPrhOyYktBxP50zEd
maVjz7gl5yPp9BR/uxxZ3GD5wLTBPYbtYruZS8/eyVK4J7F//3zZtVy5f572
zTmJfQdbJecaub6FyLUGG2n52scLzLv2OuHntsP5mHPeyYokL9oI3o4MnOp3
2bYJnCa4RM6VN82Rll6ypWDZyDc+sG0j78g6EwNiedv+NzoL59wRKI/hgtfz
sm2zZSi/7FmeLdjIf5x0Ldsc9Yz/Mf/RWclpio1cKbgTcmllP5FD8MdjfjYY
A/Bylrv7esFztcH/kNVTti/9kd849/PA/ZLK8r5f2w/2Q3pcxYeK0xQbqbmw
Mkd3Nke75FnJRq4yLz7cmS2bQxcPRWdcnTXE9jOXeCH8ZyVDRy5t4S/YyJUa
G2ks79lKcfzrWaPyRCazWHoLyQrRx9Oa/hUbqYz2ZCObBW8n31X60/T+mvMX
b4jtKNlIsbA/471P71X/842dr344/rr62zfVc/c9e3nR28RC4QPN/QLnQI/o
N87NzvlrGr5t7Rk2sul9UDybZ9BV37XLDO3Sw5Z8Vckvlhzo7DHIbGKyrnOe
S7rsHIl4k2Y4zmaPIfqTXGLaTjnw+NkL5vU0b6pzb8ogl8OLLEF6I+UfVB6y
sm8zc5b+N7QrOVxR7/ZZZ/P8DOeckgdajnGXfF/mldeKcQvkhvU76p31S/8n
WZLWtPTJle5Nub1+fZ3MKNkb5cm2/fOTp0uXYnJI8gcqX51+QHGkTRuz5bfV
mDCbC11ybqVn0rbrLXkcOhiX3Tnn7QjjobORZHyXjesni9SM/iUflBhJebfy
c9w7Cb/by+Xg98RGIkcXmdoYa7JfzJvHL8edFee0mjUmUtyIeCvlamP/taaB
DFVykTZOFd5IZof3Ihc6x81kzlWfJVuaDs6O+z4bzpB0neVZdbZ0xpfpTBba
Iv2y7AdycSXDlVwQWa7/zRvZchY8s1vlE+M4tuw86Co9QNV3EBxnjiF1NlJc
bTK04uGS4cyc3MzLDc67YIjLjF09X4776RBVv1kJXipZx+UaG6lCti9dgTqH
WSb2a7afZNa9v0e7TW+kfLG/OLdl2ehnZJ90PHTuEwupv8sZiaLMbTt/GBcp
jq0d40adFy3ZSHGRi16WndtsRH8T/4K+Jt+dHF06ThxzxA+rffp2nOdYRS+h
PlNcd9P9jF1+1ztvxXkwzi/ukVT7K9lZ8YA43/7+Wu3I15acNYOlpGu25y4/
es9+cQYT5xswc2Dn4AFOz2MzODPxQMqij3PjG88ufusOwnfMDS/PM+gbTy1H
tx39MFnnfr0YIzko+FJlEHecg8wcaLGLlhP7hh5d5DjrOhRsJHyRv70aefbz
uHDhjQt3ZZd85Hmr6FfOHr5p+nqWbAvKsuV4243tlGsVbZmM6LKPMXWuUed2
8Y3lOSyc1s7U6Vqj7LNsHyt+7MRF5loCMXQc75uRqW2+vXDAMR+I458crHIb
ugfxPY8ReEZmnSOXfByFjOTY1x30nZNPjlhMLl2Sk2KNQt03zNKPwnGwFS5C
3G9iX+Y113N3qz2NbOZB4c1u+bqFged4j/z8Tx9sjIvORoZj2c/xYi74mp73
+V6MK7N+x7pz7242Ev+D+y53ZWfP8pE6d5Ru0MzYbsb1OI9vN3J5xTuSNVkP
/lfMKfmyYcyTIXfS1tm+WzeuEscTx8Z4V+SqXKx5/fXjXMi2uRr3i9GO2H7a
5CGd6SJPzWOUa3J1T7wTbKQYr5IZTRdgxz+jVVu7r4xt5fNq7a+8hZmfndnV
JWOmuU36E0buXUx+VH5wXmP14/91jiYL6czo20HULfnxolzcxUTKmcD7oGLP
5D9me5KHcujnhG5wi3b/7nYQzlSymPUc8Cwjd+UpC71kI+V4W/M5HrFdI2Mw
7d7kJXNq6StUNrO4wq6NHRjrynUKyf91PCNoHO2BbaLn7tFkTsWsiCvjfJIK
f89M6zq/ytK3/DqsswfTJ65vx+4tdwoXYc4XyeWmPod9TM6vzkSW+dliZkv+
NHLNg41c9/615vdhh76NmTXOOfehZ5ynB73ehgbTL9nItWB0lNkkR5Xu96b7
M8cnueWSkevXmNdkA9vmJ8A9eDCSylIj35zs5X7wYeNwZ7IMrf3sW2bsxOYR
lWFv7QGvK3wJpeMPHJu1t4tk2fA7x9ReeEU4X6axaWT1DWYOnJ14b/D6LBsx
HrIfjCNDUu68sl9yfFFWMhkfsB50xCQbGdnll8PgW+mOZNboAbxV18wSwzwA
PStbBRs58Tkv91rAL3VL59TLzwMr5CLb4XkQT6A5Xczfau5Wc91kI9fIeVyT
U73LpSh/Wcnb1dycN3QfwcWKNTPgjo2bvdXYm/4Ge4+b0ts3cXZx7EwjXX3w
WGF+k55Yso6ZfbwWOaC7/j/m+7uezW/dKNhIrlmwvglO63oz+mnm3Ys301xy
spHpBdywvNsjm/umyxRzT+BCrVy1Y8zmcR+G36YcJzieDWKuVec8ZtQPwpFT
On1KT6SOA1i/039tBC9ZMo8lP1e6JsvnSg42/ZWjmP+Wrxbjn9hCsltjnwNP
nxvrgueo3IdhsJFkaciGHdwgs/qJFfCRX7KRj6anHx4X+Xv0gmmOjXNzg2nJ
SLJwfhLOyD0cA+fMsR3Kop51nqZ/cVywAyPnAjaDiRSHm2zkRrQd5v9umYsL
Be17V3Oq14Mv+IrM+6Sj7MjZEhSykQN77hhc5Icvj+lsvnbmIE9qedvYlldw
M37Y4tz/Vfo3S84jGLCrdWeV4H1kZvbRFRlI8JAvPzyxDG2ykNvh/nn58ZFz
lZuWT/zy47bnKG5U+79muZSzTOTpn1nECJI93vK/P3KGTr7NtZivRj2JjWSd
jiNTu+6NRDY4+U7mbGfGr7LFxVRpvpgca3oqyY9yHlnuz+QmUYd0l9JXNgkf
HXhTMqLfWn7wkRXmtB99/Da4RGOUvD+Wfcz6Iub/P206I7rhztFRMEpibpUz
LlZAj/Il4v9fYM4Z3I1xbfKekokjl7pufuRsZyPnIqvyCaVv10bsz+nzxlhm
22ac63aR1b0V3l0e103Pst+w7N8j+DFvyd/Y9aXnoqJ/KWOdudSeTXzL67Kj
j5Mav8qc3nGNBQRHq/ZSOqGsHiz7d+T8C31EaKc43ng/vVaOQvkZj5XDDdbV
trtv147MT/X58mD+1yNfXI758PZd08EJ3zNceYe3LfcB1t2RdK6tRTtlfvEk
OHHLg7/dMjYS22h+LOMJxCYOC66l4CJrbKS3P+93dCOTE0jP6xZ9iPDd3WzZ
eRbnY3sejMcVvU9WLsWlyC04DjaSXPI2s2vfV+fqc+RvKlN2bZrZ4OMYH8Fm
yA0sxtz4Z3CsN6wXuTXJdm8an6HPFk9fsmMaX+F+PLjmI9aTyKmpzxMbOZuh
rL8xN3pkzm2sb9m72orzG72AmwU373n17oSVW1ls5N71IDi/w6tZLmfgHtNx
uAlPP42MjxSDc/TRM5TtOm5k5x5+N/PvsbW1dD13WGauAF5z5OMb6rf0Gqcr
su9rbOTQ7MU6HNTTqz/BJg6N8wXTKCeY2Ehzc9oYRX9j5ml3LEcbbCT6AnnF
rq93cD+082DKVCVzN7JrZhxvHt81Y6TI13X9eA78ePaDI/2y1NlIungncY4U
Jy1ulOdLtaMZB5052LnWyDhzc6SveYbE0L5fnHx64m3E1/9cbfj3v3FcF+46
q1SWkucqXZIlG2lrn1DXyM2dydEWG6nvb8iovssrGWzjDQvOCRwj1pyxHVk7
hpcaTmN8B9j1fIZdL2h7xgs7G6ncaHyfIcc3miozPPtiOmLh1D2CS/fTwMZY
W8to15aZ96FrV2wjtg3nErJNvF9j6zAsH7ln34303my33eBZOT6mZ5auwqGN
v/vV+z0770beB32Z5Tq9XnGPrRmZ2rr3hLJ/Xc/UljeS7kby9nvv00nM7Ont
GM+YezzyY6+1GutxTYL2SH5y6Ncda+7DHcWYQo8kyrq7JTNjm172zNQu1yDJ
zapziDhW9uFks8FKgkdG/ZIVHji/vuE87JdsJJ6rrwGchNMS6wSZqz0KPlKc
nK0ZuNL6k0mc1zAGWebz+1Y4EHUeUFZ55nAPvuAfZ12Seb7I78zJRraL79wd
57z7fg4feKZ43x3eHWtvKOiXv79uB2f7h9aJx/r3dHjgnh3aFL5bH8T6lMy8
53c2/+51o/W9LfseikeykVor3ot7JGIj627lupc2eOUZNpKu3L6fC3idwdcN
neWmo5ltvBsO6/R/9uxv8EP+8Xq56lsr1fFq8vx6Kcf1MK4f7LhbBjxyucdZ
kNtt97CHdh8M57bIM7nser598pFkmH3Nvt+T5f3uUfCRundbroPnvZ/Mn5nN
99l6+h+WoQ3W6cne36vf/19jI8FFIu/30fOvqvK1ZV2Dp0MGNRg6FGZHz1uR
JxH/k2XBnHylP1J53I+epZvx0fNv7PPgD3z47Ovp9tOvjcXU5zzeYZY2PJMP
/1isHpF/DDYR/sL+9If9jjkNzW9obB68h4uem/0g3IriCckYir2i6xEsmn6G
PzFdlQvGdOLzkQmuDG985o8HvepzO9PHzxvOTq6E6zKZSBZsi1yHdFnOBwcE
9oe52umBzAxosVpz4ZDk+zGDWw5B8x/uLQeHCpcnWCzlEINHoJvyvnk56eZc
tPxjMHTMNp83VpEFTtAF84LiPZUxDiay5N3wueK9/nGyGiylcsaTkVxxdyT9
ktoHtqv7Rd2kJ1N1EMcP3No+fZtkIx8Y8wM+64fje9aOybvNmScSxbi9k8wh
pkNt0f1lyuNe8rrzrPSDleDYwGM+2bs/fbz7jX2uWAbUp3GIB8yK/+mwM/3H
MbLGe5YV//0+M63JeHiWqB9rbB/2A49iRchGLtNXeUo2Ug5J+i9XnRddDf5W
/4OCn1G/evzhENnknaqI93Ke41VydeIKzcd3OhdZ2+kSXA7fILbdnIqHdC3S
H7UU+ZVgRcnjrdK3iSztk64VbMcPwUaueO7kinN4padwuWBovM2aW/OBHTex
Y/p8ZigvOt+2lAwH2Azkc75hvu+v5/en/3z9jXnR4EdjJjO40HvO0yqvGsdH
7PLCF05OMTrincipLtWcknVO4UvHp/qKGIpkD5ecRRJrqHzbB8YokN9IR56O
YZkDXi9l/rpzpwWvV+aVyt0lzlg+z/KzShYl2MjXi4WLcN6zM/OYKpOYnGEj
3INyK5aZ1MqYnc3UTjcjOS30dbCQ6OfKhEf7FasDVgI/k5VU+2RbBacnNpIO
0TnnfJzXfZVcZJlrC++lWLZk9Bo1l17J6JX1ln0t2dZa7mjhLFNblptN3Acz
PpfC10rnmDjLFWOe0bflEzO++GWymHzvBXeQ0kUKXqN0uhnX8qYdPtTksjxL
OLhask74fzA1xuydLkX+tbYf+4RtF3NBJqtRMD2tmhNKpe5Fa8ZzX5ZGjV0p
3XJ5XJrhCjSf0Xk7WCGyQOIiy0xWvSdfa0xtcJINd8m2nDdsht9XzDQeNR7I
MVl6fGb9Q8zC7IavqvTqcT+TlUmeK7ORyZi2g0ksS7KErXo9FrwVGcAVy5in
c3fO2NbSw2pF+e2vxCh2Cl5kUPODlWwkCplxMe9eZryxaAsaU8uxtnRIqszm
bnO8pSdUDA3nmjuRBWx1XNRjyTarHciXWOaHy6/K+mrN1GXyruQ08/O0Dcpp
1f7jtXJK4f/U1rMPdIKLLHPIjSkOZnylaLvk+359kw7C4J1nuMe/4iFVH+rj
xpy9Vd7zl2NVnnOXa+cPjbVy0yVv6G7gs/Qesh81o8/ZWPZ6kUzl6wVndnlf
Au+vMRTP4d5PyemX/KTOiWKidUwiR909zXeykXLd2ucvB2OtnOv0lA6Dj2SW
fB4vG7OcZVJbVZ+uc2uN/4WNpOcOnNHd2eeqw7zmKPs9eEIwTnbPzurHx7Q3
rWAbtf3YF/JeZFXJ05E71FoDvVbcJlnQbmR0kyHq+noPMoEYU4zBu0ifYdkX
xaKhHWR2cbcYL7vOSLIfl8yp2KzMrC74y2C33Y9Z85eTk9Rzxvk541qyeGo3
fyg/+/Vq9N/k+uXtHXgddgtmzvkmy3dteE55tmd6D1eijZdMtq4lynORXle6
VGevN8rn73otfV15X488VrJk5Mm6zp7K+UceS14/1A9Y019fDYydAwuJdhZM
5FnPXdPd6Bsl623njLO+saniKZ+9BaM6Knjj3sz6gWwXytO1aw9nycUOcVt7
wUnIvytXJfm+NfMfsn0U/eo8x4fSGylHHdv3wDnPrh/7f++N1N/EXunvs2xk
6RlOD2a7NkaXWd38W6M4T63SmWn35EbBo6BdYg6PXpBNqztl+4q5Ex9n95L8
WJJbHbgrY8s9KSPef/Ksdevj1fW+ZWNfMp+da+vJaYoNkbsaa0CyfpI9srop
2tqs81R8Xek31Rp+uWKV4zzr3XwebGFZymzsSbBrqq/Sv12O81p/jJK51YPC
1T2KHPj0TA7/go1M/or1QEcfeDTkQP/xVuNCh+6xq1GMm+HghOfntm355MY7
W50Pa85L8XraztLDqHuH8u1prhf/z5wtZUrTiYa5P+NXnUWW/xD7o3M0xids
t7hUjWtqu+A6xftlfy3ZyDKfejbHvL7dGDNUnlv2NvlDnLfgt5P3EFwk2qbm
NTBXyYzm0R3jX52NnN2udAaNp8pUL6/p+Zoin/6C9coyCkeb+FfUiXgy5bKJ
rSq9nuV25HEd1HgsbRvGQnzPqeXIF0wuHWvJCd3NRlb98N1Sdf5aMk8BGMnw
b17zXjzZiknBl0182ws28jJZOeyfronltpGnRNxo3fNHltYYxOtRMImadzDP
lvEYG1EnlmHtzNyzd2N35zKnmU7cdbJ21/LB0WW6czUs2MheMfc1cIYyOanI
UC6y1zifNgp3L3kJ9y8p0zMyp9KnoTkjeETkjrT5ZnfuIFvx9NPAHRacu0jH
UvJYmA9SriHnVkfpbsFx8WNROobo3ZxEKb1DyTeqfnp2LffsYtn7Vjv6Fng/
tKHw3H0Qs1vvJ+QxNoPZQd2IdSwzSvGc2Ec6pEc+Hq1HG+NxkwcixzTm7il7
T+4/lQ3nkgoW7Tb3naztmnG8ZIfIDYEBxXyUneMutJ6k4+zd0LkI5RFqzHSX
1PWoYCB74V3VnHbZB5WDyBxO/g7vD9hIPGK7Lcf7Y+Zdz/J0JR856wgtnZPq
a2Ij0fZx7E7/tWmfwTn0IbkO6wfdGE+R8ZZ8+dj5C2XNblv++eENfZEq4CJf
vNua7rxn5vaBuQgfh5uQ88bM32NfkZNmmI4T95xY/iVYiMLtI64UdYRt1xwk
tvP4M1x92Bc6WHA8jz4xd7xkI+/yRsqHJxfeyeetzCL3bFL6W5WV6i6wm2Fk
3kc+8oeR/R2sHfbBGGjjc0fTWa5VTKT5IatjIp5utuB/kRVt2dnXk2LeN9lI
Y5Au6eixPFpjxVj/4CBxDDBnj9zsV58eWzmF9xD9x51tLz8+NCYS/AoZQjFr
a+aPQiY26gX18/JfD6ev/ueRPaJY7rc7zOTdxP+Z89LZrRPn3zR/i7lwsJEo
ybH4/L61EXCQ1XZfIgP8iWWBl2yk3JHGupmTr2QjNzwDfX3G9cm/ZU5znY0k
16b59omxW8opBxd5eF0VMMFo/7fKECdzUjIqZFacfwbr8HkrHJov4dNEfdyS
k8SxffWZeeCs88xsF++RWccjywc9uHaGy7ZBfOSmZ8GvO6c5co8trz2xhuT4
c9V+//Sxz8/NOtdqO1HKc4POF5Yv/2nT3p9tV+2TTjL6RLeMFz3+9G21v985
H7kVjl+9L1jhzOhdq3lYxTSc/bllx03cQ+TN+rlv931yO3sXOreO4z3VL+iN
o6uQHGJ1PD88tPZ8YJmWPc8bH0W9lLy0rlXFRmrtizEN8ONdLZsr77C6Tud6
B7kRyYCXedHhAruUMy99iWrDYie1P8lGpsM2WJKP9NLyXDBxZnUzzs2s93Uf
A7eDDQf3B64LvCTZSPIi9LL1nWsc+baOY/vZ1x4as3wIb/DFtudr/29sZDdd
cjfJjabLc/1LNlKusqIe0turY9sPj1yZMy4WktnQ7Nfi/7Qt8krib9w21DHO
WeDdHhV+a9Yfvlezn69b+6f7q++8Ch/B8O9dJPNHdxqLeRIvB94meE4Rmxnb
ULVB+Qo17pfn99m1mFq3k38bWE4827hy5id2/A6ukh8C25X+vbb5Hc21WPUD
cJFYpwPekbmzcj7SQwY2EizqsTkwB3SlfuhUr63a/seW8ZEnHzvmw+SxcIbf
zlvr7h3ccHcY/WFkpSa2reb/u+G6ITjVkXMLj7Q8bvJtpi8yi3JyjXO6LjyV
V6OiL0287ZXeOrlm1+N5nO/2/bqTa/mYcYB7J2gbp5+/93PAI+tXYIzLrGrj
byx7ueN8Ue9OBlJrQ8r+TQa++u5o93o68Z1O15TldzmtudH1ZclRylGX101r
saZE14JYI6TvbWXmNH9Gzjx5OHB/6Oc6dsiAhjuO9ap+3i/6GI8X2MjTfw0s
GxgePNzLwPdLcZLG6d8WfnTnfPk9xl3luGa4JNuMflxmA/NaceCOw5GtRTHn
5nWyYXCxgo3EvmH85voB1oPuvzFroR85JbNlz1k6sV9k14fmfKRTettZwZKP
3HKfNa/d0gktR28y7yhoJ6VHWn5pcWn0r2/a8chs603mE5u/UuN1MoIlI6c+
oeftWuc2889j/LxNlpvOYF5vYf/QBsDF43pebQJrRnBOwDmA/OSaZ3yvhf9X
YznGR2wr2FrWX70OMA4aF/muOibn7XAPGmP3fhweytlc+n+XW4+f8TzeD3xr
LV/6gp5MY/hR9x9G7pwdZBu6dM4Z6zixdvhdMne6x1tmheDeyvPLlt3nw30p
tPX4bnXbyzyO+I5Hp7etT72lKxI/H37y9nej7450vdr3+uL8SAbxSyetzr+z
xTzKGFvgfnzb9nrpu3uya+OWxi6WjmfJ+6P93Jo+f1t9X367YgV8pHhlfX6w
ygXXi3ajsvMOWVTjmCPnGu1erCtmltdqrI0THyl/Au+L1e/rKpcq75uNauNb
mcmEsvlHspGPd/823X72n9Mne19Hji6yn+H1A8P2eIfMHLyC4CHxO32S9/z5
eefdHphjEhwlOEPwYyhg5ZSNDdaQDN2yeSnhqfxu775xmGAjwe6B1UPWNf6X
3shl4yO/fYbsY7gb4W3sTX86HEx/PupNfzxsG6dGPnLRvY3MsMY+gMHDz+Ke
mJlKNxh4su/33R0JB6Yzkdt/PJhu/nbPeE5sLzO0W8ZE3sVGKju69D5iO1h/
94LPhPsQ+c6oYzB3T/bu+bbNBz+J3+HRVJGHUgwqHslbNcJ9yLoi22nuQGcN
wBqSjXzgrsZ5q3uwc2QjV8lC2t/vO9s6b8evZCPhzsRrfjpqWX3hWIvdJE+5
FIyh+SbDPblsjlFyfawTthcyo/ADghcVl1bWAVyX8i2ClQPP9v0h8nSVOfwg
PXIn9+r50JFDDI7qgfsO54OVZNb2ovOR7rw8WI48drKkVXvc+cp4RnJaS+6M
8nqwzPHqcbczffKibe0TzlS6H8nJ/AN51qdLwXpp++T9DKbxYNXes+Qe1abE
QCq3ne/frP2PGF/0NzCJeC9kppM1Uc4oPXU/HN2zomxp8mdLwQ4oi1mOP9QX
2Ej8P3m0ZOmYU+596rjlbaRtDk1sww+H3Eb8nazV6gwzthLMqdhI4ySNZ30Q
HBx+tnzgV5nZWefLliLzE3NGv78lG2ml4CLBHsJBaPnVJ8roFudZz6UW0xjH
MvrUSuTDy49WspHKOC9fx3bjeb1n8ieKU6327yXzopUBbq7Ls/mY/6d/TwyI
sqaXauyR2Mj8zIa1Pfn91CdKRvKv2Eh9Hkp6DMXjuB/sNT2BcAuQuXMOs/Cr
yRspJikdoPPBQoqXlCdUzki5XrX/5JvlicwcVGZsroTP8p9n9JvhZ7QVMApw
iLI8KNxmy84XNj1nlIwXGGX0L/NwvSEbmVmMjelfcZF3Mayqbx63Od/+hWi/
4pDEdnLfFo15wv+hf2LMe7z3N9v/Ghv5ciXqOrx2kRXNOXTUBdvW19a+5FiV
F4y5vPIhZm68vV9kEzu3i/73kpnCbNsr9PMFt+UZuWAozxvBRZJ7Xvac8lZ4
tsiYiTlrBfczy0zOFvGNJdurti3vZj2rO48VX7fMDNkiU1RMCa+/nI10r+Yv
Z8l0Yf6R29UOBqp0R+J5/V46DjV3XmYx5v9kDmgwXedlVmrJg636Pi/5a8Up
Zkm/onJ60/WZvtOG5d6CiySTPedceentawYvgv5h/Msrd4i9HhpLUfICYGLk
1CUL/yX/mjnBYjRzzNRYq3pVHf8VH5mlHfWcPGrX52S7NRZTfUessvJ5xf6R
mc4seLaDlnuPZnN1e8GzzWYhigOQIw+P+rv415IJTudocpHhBj5Rv9d4x+1G
br35YJ3pu4uBFI8u79xfcZHYV3PdneuxPjaVGduZS71a8JFkuuEi/f2tXiOe
N52dJRvJNvZ/xkbieTKsrSglFxl56K/VH7Pdy9X8f8JGsv03Y1ysH2u28+xz
s2wkmatcS9Gu5TUrdzpzvOXxrHsjLRv4PB2AwUa+Xi348XawkeT0RsE5MQO3
et27RozDWlsXbOT50PuueJV2wT+lOzVzir2P+b7rOyfe01x9BV/7/GLV5s7N
4/q2G+dQ1afY+uSKxcF5vrW70tLpl7ndcm8yj9zXb7xaCX4bY9Qv4Y1E6TrX
12fes8auYJwG4RSmD9fP956VnudXnX/aPp6TOyL7x7H72Ts68ZAV8+xixTgT
cGR0WzaLfrYa7JfOSTr33MU3Zttp1tp/+Xzdo5znPLIyyoJpf9GHSibN+Kf3
/ah/Mlc8Z7H+mHeu7Obn7yZWh7xmkquxHxyuznclG6lMc5aJ86V9Z25bca4s
i5gzcbg4PuKGklOaGOsV7rnwJ5KNwd+tnZ0nf6dzuc69vAZp+Zg+iGOs+yzK
Xy8zrus8XzKMZWa2fsd9nNnXlGyl/lbmaZf/w7F0xdeAzfuaoFVrd3LxiXnG
/XuykRt+DDvkKOGxPC/bMHiriR0LHBOwRWSCmPeH+RXuE7lusPNP3y9Nn1+S
oWJZcbdjl45BZy/zWofjYN5vHsbYULKR5b6qf9B5ulowkelJjlxvd0TSoSmP
pnyKzrph/fB7sjTgZXc8u1kspMazdBcmP6nn6B8VK9uL14nlztxn8XC5Hlns
WfJXXZsX2P/A3ByOFyvu5Gx7znPeuxNbSVatZawSfG7GP79LTi/ztftxbtC9
wRfGCXM/nr3luUJ9Eb/T3SY328TnADemzPfuuQdUrtNurH2yNvi+HfMxuo8Z
7b7Igsb+aHtn/YzJJQ6D99RxYP2Pg+FF4fbT5Yi2iTo5+Ij7x3lPmc7DzGTH
nKUYxTJ/3bK8ZthIMYvisXJdUz2vnPNl656lthlsJOuRbYFjRtaLPlOM95cu
zMz3xr1e+ZzE4Ol/tG0Yc7EuhO/drTveirmxf8dGPn2Hvr1c1V3T5q9Ul7x/
33d2Sn7BZCPlS0w3I4ux1TY21TPB6Ywlp03GSu81nnFmDoNvzgzDjRqjwPpZ
dw/sxNw+Rx8em8dFfCSeIzOy5V6rccwhaw6M7CzrLXjXyHEfe+ZcZhbTATb2
e+xD94uy/+z7XBCZr3WbC1B+VJahz+sMOcd2xflc+KYwF81sL8+e9GzOmDO6
HtocBbN7OYerOSdjKcRGXgyj3ku+RUXsqfwpzHpdM76PLHY78rzQHszJeiMX
q3LBSm5m4sec41BwGLeb7gvbCG44szz5P3SdbQWzTk9Mzi+T75wE32FjM+Zq
jevIUmPebjecKch5J2VPJru15h7TfjDUYAHBn/Pc1vRrqF7htNmMYu7EW3G0
ZS7y2DmJzCBXEbes86HcP3gUD6lsRDyKvVBRFnfJ6ZZtU/+XfOQoONDgedwl
m/VTzP3ecPyEV+74z6HlqYM1DMbrJscp61u34CEfTXfeb7srklzk87eb1eNm
sJHHxtBs+7z6VmTgYq41508zX7vMEz68Za4knEbJFY6K+uuah+X4z5FtL84F
xvN+bFf70Zme/Kval89VW3U2stZunGege6+eAy02kv3C55SdvWHG59icX3Ds
iLGRyyi9ZZ43CucVmKsZB2hkZv9rM4o5Igt/ZPm/nGMcOU9GP2Uta/SKrh/5
X8A3ggGD7xAF8/f8HWzkt1bgQ5QTCEwWPJF0FaXDEfwVOIM9sAfOxp3+uTV9
+T8Pa1wk+Uf2LXKC68FRwi+I547d46c5a+zD2Z+bVsQ72T5eiY3ctLZzeIk2
9NgewSDQyfTQ9gWF+0amCmMhmchNzxtcC5egcmbxfPoK15w1GwbvWucR1sJh
iTztfbTlK/eFXXs+8c2k5ofluKLs+qHz/RuZO34tZ96mZSrLpcpMYs8Fxbnl
YhJcGrO98f/V62+2PNf7YcFHbnkbFrvIPs7rnbbx7ejf6CdkI0d2TNCvzbN+
STaS7ONG+MZ4vqBT3I4hmOGPa4VvdhBeWfLjm85pPpoef3xsueNi4pV3SJfr
pMYKJfdHlyS8j2Aj87iNav9jGfK3m+ELRf3VHVnDYBrU3sg/bQSHaF44ZIo6
G8nrAfqvxUbSIV26xHMspStwtXpuqToOK+6O7Ma6BmvrM95IspHJi9jPF5Nw
nx67P7Lu/xrVSumKBXd9Ij9peHU3iyzdPPcmG8n2CwbQ2g8YyquShRtMk7lO
NpKeMuaRH1V9gOWhszLrkQWrTPtw6yrH04qYHbnAuP/gCXHNxL6m40l+UrnE
cmYzCzmZD9Q3HYzjYA3Lv2FsBlel7RAHZH4084F1jMFHvzq8/tbqhdeR677u
ZrNgoDnGkdFQJkKX94HAv3nmLa/3RlHodRvZ2CSGR/uD+jZfMhjED5OaI1rO
crmuYt2Dn+vL8785jq9zvNI5lp+d3ri9S9VDm77Fa+RgN6vPblkuNtbqHN22
gzkUM678aTD/5KhQ+panjdcefVyt2mKrKr2qD8uhTM6e2enZfnA9ADYGmbzK
a7Y2Zl5VZnobc4lrkpu2+yn71TlvND371zhcm/VcbZWeX0uMPNcYWbxD4/lw
DW55vlfMMjbX7Af6kfEIj6u1R+Qs+PdQXHOChyQvW2131eaPPz5xdzb5Yl4X
rkXWul3zRa7sl/m/pctuNhcYv+/g3hzui3geTD2LovcX3+fqmdhlDjcYRJ4T
RrG2lExW+f3M86avxv49E+NCsnBa34K++vxN3xg3rkUYFWxkp55TXH2vOa2u
ww4+4vyz6uut2s5J4nw0sms4nUvCcX81dAf8hDnzWD9afZeW+5VMW7KSvPbq
h2OU12PkoNGvrG/6edjOb14Puv+Guisdy3kdz3upO8ipqMphcOPyUpKNJBuo
Nr0eTkVjxq2tjd2DqDzjnuVzo7A/gttr2++6Bt7T/7ynP5Fc8ZZ7I8lfklVN
/+r/zkaOZthIHTvV39CKXIvMV17zPvvQuc8taw/mDfZrerCRWDuS7sg1Ox/w
+n4S5zn6PMfWbnbeKm9bmfIDXy/Yj2Nbz2Ue2OuQY57rC790RqLMelqVNY33
kouSzty++4Q7kc+u62tdO3C84/vDl7iD9zQf/Dqvaz9OpsrOzvth7h29aRce
SLkgmZNt7R3Mr+c78Pucr1O77fnrOnZ9Ai5SmQ02vuD78QwXWXfwl6XvvstO
FJ0b0b7Q5sA44udDv/aVG1UF//PcOEgwq3B6kidFX8c5BP1i5/2ql2o/MV4h
U+i8XXgjdQ9kPYuxketxH1rrzMX/Y9zTnC2+6+neFvnTrt3/5b2OjbiHUGZr
y/VccpHmXZ5hI7/d+VuwQU/2vpo+evF397SRXUH+Mpg+MIvg88gXzhkTh+zr
rT++mm4//Sr+BgZQXsLk6xaCsQO3B+4QxZyE1d/BRsIbCVYQ/Bk5Rr4WbKQ4
uycvUBpVWTVv5JMXrel3O/A49qY/HnSnPxwwy9gYt8i1Jl8nN2GyiYvOajGv
mPnOmQuOgs8WG0nP5fL0+92mbQMzvfnZ3+20qsfm9MdD5UYnG6lsbeMbd74J
B+L3Bw/cgXjPHs2bufeNPS9/Iuv5nr0Wj/Us6jn3RjaMgTTucK/ua9S2lDnW
dDnJb9lwdq5Nr+feAhlFKwvud3QPJup1f6X6n2X6IqvXsr7uOUvJY27bUNUR
t6NR5yP36mwkPZjyZHL+H7nnLPj7feN06Vh8YJ5IcLw/HFVt5eir6Y8nXxvj
Bn7sx5OvrIApkwORfBfn8eHDom+ObklmR8+7X5LORjK8dFuKjcQ2yFUplhWO
RDINnHdFu0Mb+O4FONl21cabrNdjsUNixJILEwfGffd87KOmsafK9GYOc8Pq
DMdAueSqR3kl0YbFRSYn2TBnI4/vqvNI5Ino55v3ergffGTpTywZwZKrI1P6
wHlKZWwvmINTvLG8kcwWX7V9AhtJj2bmQpaZxOIvmVW+5C62Bp2WL+8b+wqW
ET+D3/nnq7ngeMSy0H85H3nKxrqcz09/efPN9Le396pyv/qZ+do/nTKX+aeT
+0WeMfZlMdxA2B9xj3LDlT7ILMtfsJOl/0y8i+bVyZs1IscS/I3YSDkjxUXS
Hznv3A7zopWBTofmQmSIWo7yS7nZyszXph/DkhWW23Gl5lHjsa+zZeJOxBGR
s1g2Jkc8CTxh/HkxeMpsP6vBDdBHuljjg8t2IHa35CfxP8r0xnuLa0a9ybdo
88NvyWair7OdMOsbP9NruWTtQYVzy4v+mTrGzka+6lXb3o6Me/KSnSnznD0D
9kzexeRWZ7Oyy6LnrO94W5Zzsyx4rtx2FMsS9yI2mEztUrCRci3+4vnMcngx
63zOP49cKJnyeeeIG+5P6jp3IE9mN3jWyOY+Y5+zjODT9OIyozLZXbU1eSmx
jXTtrnhOecvfP/OmxcboudIdVeYoi/cLts8/N9nIhfCxzXo4NbfOvOBlm+Pn
XLTyg1ec7eJcrxgW5VuSLfOsU/MD9mNMEDul/SAPIq6vzu6hLTGTtnr+ZSd4
3GSd5FjL/NW6V8y3F1mq5zk/XzqPSmeX2AS52qy9hHuzYWzYL2fKSl4uPqfF
fFnl1J71Cu/a0P1fo2Bb5P5CnZTeyC/Y1tertYL3L3ny2TH33xV5LMFEsb+W
nCQzt8lYL3qbzCxoHu+GXyekS5l+1uy3xpaBEwsHqd5f7E7f8k3ADpDJ7BZs
ZDu4LXnpynxpyzz38bL0SHJNwoKPk4vOPS0HGwke/dc382ToX885izibuXt3
CYfiWfl85gCTj8y1ByqZp/2l50795zd7nVzOK/l5hSeTfFKyyvaezmSKy5t1
QuLxLl+vxl6NZfTDdqbpAHQ+8k3Tx8Wy7Rds5GutuVj2vycbSf6xU3O0kqG7
i41sV2ORGHB6RDMzObPK5YO2518nG6ls5zIzneOcr6fw8T7HRo4B4Fpw3xZ5
1Ghr5Jgy0xltl/n17ug7U54xWRV+N2yFa5BsEliJkmPvmFcOHA1YKrrJesY3
l/v3FF45fCe+lHuvXxvDOTau1ly53P/M5mXxz7ZxIttEOC3PV/2cW7KRbRtX
wUT+8xSlE07D5EiHwbyRb6y7b3OcVo62MsV7PhZmvWv/Wb/tyK/GNQecvMaS
vVuNtoztRd3ingnqWe063dzNaJ96TjzjXzGSpUO19CeX/5e57vUSY8ZrvEfX
95F8qjggtBe6BUfBxOt8IzZS522eezrOivaCtUS7pC9yzcvEmDy+zzDO/2TM
hgXjVWbODuLnklcD58tczpKH3LDPYeb3hJnR3reSNUwukuN2ff0CjrX1rfAx
9sLhRxZP3DPz4ku28em7OhuJ/wMrJ8YxvdYlJ9mJv4kri+3UMfO1SThfySPO
z89rkHRtylOtbXAmNBzH/WlkcYdbcDzN7GW6D8mScc0zWJFnF4vTpxdzVv54
P2+spK2HtjFDzsaRs1y9mvtQ9/P0XKwpcK40nZvK1VaeNrlCMCrgB9Gm5YeM
9b/OVMmJKbcY9g9M4PP3zG5VpqtynPn3sfvMNoxzA0cox9msdxFtAv1fr8MY
ymuBv/JGfslG7t+KOwLTR+ch3AnMEE/+VnNdymflPdKmvQb1bnNwF9lf1H7J
aw6S+bwQu8cMWzGGpQMW/QX/Y/93uebM0nrsj9jIyBP2e5ZiepTvJadkuEyu
x86jTabK71YmIeeZxzP3K+u+T+PtjGWll/H5u/Usbzfoi8Va8utV47eOPvds
zt/W2H/sG+fETNhesJviTyNv9Tq3R223dEdmZq4/X/B8yqiHtw5zqHU2ki5F
jQfi0cmhq2/03Le4FoyhmDFyyuTK1FbJ606cjeT/oA7kqEb9y0dXskOzTpG7
2EjcrycX2fbS8XztXnCDwVrdyEEor9KmM4q5Rr/0XibrOQnOkznUdTdn6cgU
gyoGk9lq+v98P933xn1x+LuOPjyxjF+dB5DrybzTbf+/cTGHUbAQH3ueqc06
FrcqRxbmPjQXzXoYOws98m3yLL33Yhw2zT+E+aHn1TkQhV6rNZujlcNHzqN9
OHGMjWSG4UGwkYMa3wHuCfMNmNuCXwzzzTX/FFhOzJNc0x9FN9da4YUUuzqw
azz0bXg0xUYya4puMYw3msMxz63N0fTNw8f2Naq5QOWcpXd2I7Ja5a0S21ge
O3r6to0VUj80tqeq8+AB3O3K9xDDvRHOq/2CD2KGN8qWs3+ZWwZvpGXaft5k
DuwnsQ3d8D6BDQQbaeWy6VleecxzX8R8rnkhN5yeNo49d7GR5bgpb6T8rvRc
jmqMM3LTzKNxxXxosXX/J2wkeEI4pOTxMydr8L3pXGQfx2s5f4fjj/HUmPOP
4CPJajKLUdcL62QFLh+ygBWrCn4GI4lHcAPm16t+3n9f/e+7DXfOlGxkPQsw
M/B8zvaGTN6eeTnlQNLYxm0//jyaHv+Jsb9r6w4wB3/4uT09+hOla23WuIUb
ZV9uepb7ljvunGuAQ+6DMqM1fz5hHV2Tw5CzCuXk08D5jb45ssBqiAeAf8t4
DWMDkCk5DheYSumLxKNYSfGROtZ4/uW/NmvuuMiiro6L5cHe0smWrp+JcWNg
PcA/giVMJvKR+SFRxBOCi0yecDJVZreOBd4XrpxD89LBLYjt3iq2fd14ueNP
6+6UnSTTWfjPjj0nWvsB7hJ52ijyN9rfrifOkm0Ze2W+SGMjH0b7MT7yw8Ng
I8O7d4392LZ9UeagMrTx2WLJwX3SHUkP3cnHsRUxQOQHxu7Q9AxmjDPgya7F
lm2F51bsrrVPO78MjYcl50Hn4pG1w007H9AVCBZn0zn6UbBh6hfMi+ZzOpbY
5yNwvdfpP6W3bDPZyE/pjQRvwuvPrvftvrHE+NusR0ztrXTUapyUZ0xtk0wk
syCR+6q1JnENY07fbdbR1WY4guViPLydycqutYu1qo9tWFskn7teuCWVNb5R
teWqHX96yKx5cIxlhuiN+Jh+ckfuDaVLb8KxxZjwrvlmy3UgGt/FRuKagNu+
Fi5fjI2HH6rz94dGVVar0rJz+cGNMisHU+VRl+1TzEjpjTyc9U5fymu3FgyE
tUnnPg9vWDBGnnxeq/lK0SfBJuc1FHl2nifp+z24/pbF+C6xkeDkOp4tP7H+
Si5kHGwbXdib5otEYZ/cLryR4iPr3sjI2g1f2sT9mOTj9y7WIhud9aGs2TXP
cu6as0sMjWWbvicrBQa95NTlQhMzifER/8sc3szVxu/wk+E9zDcHb+TVI6sX
8G/6/oT1Y1wPsV6srRj69zteP1i5Hobvln639awX3ye0W/BAyCTFNR3ZUeeX
/Hy3W6yJIBOZa+7KawCtGYjrWvBBVxM/RtwGjCG2JudyGGMufcc9czLaupyP
zMNGNvz+NRlfOhvd1WjcOH3Idm52jpw8anUe/NhNNrI699rvNwPPfl+3LHux
7uAiT6o2eIy2Z9m8G1Y4pm965vyI59aPcKqr9OwaWY/JRfa9DOj+tcLsV/mT
MZ4iz/XZ66oez4fuVN70xy0bV1U4Hld9B2xXNe7uOB+L8R7XM7i2wXoQeOp5
DtAaiw0fGzyn4JLtlRm+yT/exTkf3uQ4qHGO6xGqcbXIbQg+0vNKdq/6tWtM
Xe/W3ZHDyIWOdWBaH+jXxlzjNC6+/67FeiZ42XEOVnsiGwlv5MA8heZWtrHb
12cYhyV3Z9vYyOPPuDZbne7eNvwarROMJK7dbF3LB3evFj7MOKfiHOqM1pfe
yHQA2jXaR16X1bhZ75vYV/qN12r+Va1F5bU5+TTee2rFWt3n71dtv8gO4vvW
iMyenbfX3We9HVnTzA0eRRY52uIL2356eZVlX/Kd+lnsGn6358ChmU+Szsj0
N255LgH5e3MUX+n7pdyUQ/dFZuY4v4PqfDh2Xn3gbthB+Hmx3g7vjX4L9tMc
wdW1vI35l3ezkWLgtFbQXI/Ohh+Uz1VtZwfftSMfuz9lJnvfj20yxfqei9fh
/7kWUNdofk4s+pDYc/GBYiONjwQDqRx2Z3oxDuN5nl/YTy1T2l2KWquAz7Yc
9Wpbjj/yGh7XRMqi0P0WuQnofuR9v+eXuH+3aJkMu/ie5Wwkvo8n5+7XVDgv
mXOhHX0iMwy4BhxrIEu/9CwvSlaUbCc4RjKLrS/amJ7negH60+1vl8kfl6Xs
c1zHCVaUbOQLZyNfYA4D8yOvm9V5rmcFfmCWNZbzqo+8rcaYi83wGeCeH+8P
jKJ/ov+hH5Y5WFpzzHt6g1gjqzkerq/2e1IXRS6M52pE8fMrWDPxA9/tfzV9
vEs2EtyTsosf73wzffjs71X5yhg9+gzvGRe58dt/VY9/syxsMHzIx6ZL8n7k
PoMzJB9JRpIZ2fPGRoLzAneJz2Le8HzBLy6E31C8nzF3yCzeXTU+kaVlPN53
u87i7S0Z56dMbTgawdox93fZuD/5L8WTKUs7c7znbRuZAT5nbCRztpenj5+z
fLezGnne5L+UZywWUQzgHPnG3W+CZVKu8nf73xTlvm2nvHniIOlXXEiP4AH3
0bKfD/nZj18sB4eGXGYUbI/YRvCIZNOQiU0fGphKsnPOlO4vB89AnjJ5PHkN
wUsax+fOvNxevgbvRV9hu/pbk+VglbnqB2RWsS/mwKzqB681JmDGqZg+zW88
P3vO2Ei5DslGfhP80I/mjPzaebnkHzQHjfYNpu+HI3GRc85i0htpx+uIGdvi
3YxbPF6IY5bbt+Bzul1jRIwtdZcoct5/OOgYH0g2bsW9avIzLfs8aMPZSGWI
O9d4gDa8VLCRzCBHvYl5/B7Hfn/ZjiHzips1R6V4WcwHcztWjWMSOyUPXObt
lmzhQvKRp8ue941jvOAc1rLxg3B5IuNcbOtPxrPU87TRNtFfo10ecXttXvx1
094rGL0ZPg8sFbYPHBmONcYm+m3FhS2Efw+PeB7jFryWZLs98xtzh6/vTX89
pzMSbBjayQ/HX1WF70eH5gPnXz3n3PLW2b5RD9g+8VDmvIy88Ua0/zovSQYM
8+r/MI5BeY/yZq3EfpMnYyaxuQ6xzUUBw6eMS7Rh1MP3B19X9fJN5MQHM2G+
RroEyWK6i++sUeRqr5DLPFM+ML1l4AN/NoZyqfAAppMv5+8bhfNqIfjIf7x8
4L5AtnE5QOWMJF9Ghk08vjgBci3pN0u/6aJxePLn4P9xrNCPyQjSZQjW71dn
HsEJ/XRKP6J4QjB94BMsY92YTrX5Ogcs96e8dxgPyLig39A59gsYqlfip3CM
Fms8ZGbTL9X2j2PSUmzv3Tzk/fhZTCR+xv+AcTEW6vWi8X/pDF2pZVCLs/qH
tTH1qQV3ujWM2cDrUf75cskdanLikffi3Go38kvJ7yw787TsHG6RfR3HbikY
a7xGc/t4/+SiOsFAkA+Ud7HOQsrZlLm1ZXFWpuCjyvz3uktyPvadc85tfr95
K5arzE5OpqTMCZRLjXXVCOcT5orF9GX2erKRzLYueRtmUIvjg18X50tzmp2J
7WsFS4wsSm3XbKYqHU7iiuqZtOGjfNPyumvZmFvmlYszIu/QLJyAJXPasPGB
jk/P7Q3vmrJRx8ZKJd/ZtT5Pb/ZSsOFkMps1d654Mub0Vvt+2opzITh6sqNt
91WqwFspTk28U994HWTm4ryXfGTbuHGMJ7auwbn5WVcrGDIyxAvFWNcIb1+N
FS2yjX9/k/3mmWfpkk/ytul57mRS5bzkfpSZy6ibn47JaQeD6SxdOX5wW+Q8
bRjXi/PDzxh7q3OHPH/ob9xvnnvILnuevD2na5JG8HzWVs6bXieNghf2sd5Z
R7Gj6md1xqfpTPJCsLbpl/Zzy9mqMW/iidS+bbx4uxrcEOu5FeNK6TQ2Hqja
Ht6jEGNJDgzfncgBZ9Y526/crOnNTAfwijs3k3m3Onv9JbNNJ2HH/YJikWbY
yPOOOxFbwclqX+itLJhIldd+DN7IM9nyc+2Kb5+uHzXOrQR/pjHbeKaqYNvw
fYec6rxzn+nxZS5xM1hdY5bed4O/S59W39bUiY1Tf8MYZo656jsn+ZuuM42t
qXycxp1Xx5PZfcNpMqQ8BumNbPl+s6+IEyPrRXZLXCWPZdvbq7swS8/im6b3
efm7OZ6St05nMbm/5CPFOZGfTO5ZY3sey45tI/srrxvQz353nrNkhI0NRrb8
+dJU/lQdQ/ys+yZ4TTku6b6b+h4501U7b8mTWjpbZ52R5RqNetZ2crfm6Xvn
ObfugMN5mv/frDltk0/t+vEe8BzwuucsWK92fMS5qU1b3u/lwBig51i/+Z6u
SMvTPpe3bmLc2lPLvO6F/1SOtvKcZrzMWzKZYtZsLcD5yDjLeE//HHLCZPrp
Ou0WbkJx1Gx72G66wehnk0fbuNB3mddNjq8XOcM4T8sxK+4Q7Rj/xz40cN6X
PGXphUwuWK7UXjDd+Bntn3x98wvn7a8+HvC4aQ0DSzob2WfUr+msXQ2v8V05
zMmjdpz1ldcSGcXN6niuTp9d4nq0ui59x+tuMMDMd25HprVcaqynXpH5RVaj
ZCNtWy7lf1TGcT07Svf2NTdLdrAXLE5ydcPg6cQ+kvUcRSHHNDFWCvMY4iHt
/wvXqD1eMONF/kJmwJKTtfnSmzWyb54h/sw5IzG46XzMdeTMwxkY58i82hXn
j+QcyXXMmvciy9bx9ear9hq8lhmJ7iZ0NpJlWMvP3jUf5JbN782ykWCH5XRV
bhwZvMk0ctXfq+0nG0kGpzedZX50bkffEN+I+5V4P17Xk41MTmrC3KyrZCLT
HSj3p9c/mFbnN417w768HZAjr74j0YfEeX9lD2mNufwryXT2fU5z4D66jcj4
LbOtxW/yHuqA/+9zNeK2mM+1GfOnyUauud+2F1llL4p7sjY2vk9vZWQH34gl
ExuZa+GVgU62cOBjZd/PoU3rOyVzpXvp6J9lBtuX7hHcb24bG4n2SG63Yffx
wYjBwYl70WK4OB87LhxR6+75W6v5N0smUuONGF48ysGE1+n/k50sfZOZr83M
+XpetDxXxx/JxmG+ElzkH+cja9N0Rm44xzf0c1/b1yp0OQ9xS34ZTAH6FT4L
7w82Cn40y9W9GjkzqYziL7PX4alF1umRucuqdoFzXPVdBWUHTqRLOnGO4K0C
J2O+ILjxMLc8mp58GjPfU5zTLefPLNscY8p7ZljBpQemB34hm/ex+SSfXy/y
etX2czxxl42z+yjiYdhHOB8Db6g8F7vXYLnb7kZixrLaAedosk6CefmwGY5H
5mtvhENScxhifMWmkXtct59xPDXOKPee887ILCSLjOPMuekv3ZFwO5EzHNg2
k6Eb2zyW5rLERmZbYD3bPt8gD0373DevB33EI+fv3Sv8fhzPsT2yTl7gfPa+
U8ztjmuscskw67l0vOZ8DVlWMC3gXattBiP0ad3m5Ow4g+GyDMKR8xQse9fM
EDRu4op9BI4TY2av3YtmedtwbpB53b/BubXq9+8bdsz3PfeQbtWxuwzXC354
bE5m+iPBJT8yP5z4VPx+8ulxta3f1lw6mNfF3Loy+ui8GQVTDIbtFLnWYLxs
zhYe1J4xAOLOdN4hFzmenvw5NiYeHC/mIJOVJ9+JOUjwYmg/Gp/ZLtciH9U8
eH5MIlf3Q+ae72GsqOroEBmRxmwMLCvyEOcd+Kzw84eecc4H4E3AbtyKjezZ
dpZeSLkhwRLqZ2MHq5+Vra5twc+v/r+t4CbMF/lp3dhI5Q1z/nZcsGPMaUZ2
s3Fj1xvGQp59JhtpjJ3lRCv3UXW/aZmmxmtZnvTE/bRDcxLBSXaIXGJkPiPj
2zOcD9H34YozNo/tDXwkxqgja69se4fmufPsZGPVxpmBeePz2/ac+/1uyUDC
WWS57FfkCPevmMULptMYlxt3LWLfq99PP3Ff9n3OGNnJpz5m7uK8jedu2Z+Q
831sTkv8vOG/r9s+mBvoA3Kdqzr7RP/m8e231eeCLwP7izGHHsdD+P5u2Zbw
OTi26LPG9WLe2t6vaofX5G6Oqvq3XPPqfcHF7V0yc/b000N73JNr6Wbd6vUE
TlPwj+72Jo+jPPj14LbKvGsrNR534mU9OEh5j4yT8XMHub+12rqAzGBdi/xT
jLPHzsKi7tEGDsBB4fql6s/Yzz3jazaMCbU6Qr7oxy1vQ9Vx8naMOgPTseu+
TtQZOAQ8gidDHaBNHN6Qv7N6sTrftN9RX3t+PjTWA2wk1hi4t9Xa2e0k3FXI
OcYYzzG/ZWsAyA6NakwhrxH183rksaIuTv5EveLagXnCh8aXtW0cMHYPrAX4
J8tO37LCY7hh7cAceWi7WN9xQ2Zy9z0ddzvOkhx6nv2+s5Hg2g/MZdwjg1mN
0fCA0nVWspHOGFw674RrS3w2HHe3ZGrNnVu1XfLy1XbfrFa/M1sZ1yN2bHEe
MYYLrAych2D7OKbvXYBt2/Lfq213plPbimOBLNrdqxZZt09Dy1i2HPCPOqbg
Wsn44L0P0F4u2b+Pb3nMcWxfFM4uHN8dfCfE9+63bbq9bpTdTX8cmA1we/AM
gqXbvQDb1DLH1e5FK9gqsJFgj07segqf5U5WG2+2jYvEeLOPcRFjXNVW4ek8
xLW257HDs3z6eUxeBuMt6hjexmteCx7ecD9PnNm2/QEv4uzcnjGNQ3Mkyw9p
33OvuS5DzvYDY87Xnd0dsdhrBrZW316DtURwqTtvumPtCX2Dvlwb39AXsDYI
7GN1jjz9E7nH+Lmqi+sVc0ky/3wQLBjqR+ce/j5yd3LfnOdgLI+qczCckUfO
BvOctMZzyuW6s4hgvB9bwZguBx35qofWFsgED8IDqIJja9nvl93cvppbPXlD
48OMRd2y/reL9W/IgX4/tHZ1Yv5eP4fcbkZhP8Qx37Bx3b4fv1u3/nJ088ja
B5gefKfe8/WEB9dcB2h+Q+cZcb0Opg/X6zjXHd7ynGcebO8bB+bJI+N8dMv8
8ZNPcEHjOE3Yxoy1HxaMbN+/T47SDy8H//UwCtfPDJyb7RTsHz3cWltzYuuF
Notcbd0j4jWvnZecLxXTDSYS7Bh4NTkGM/+5eh4eQM8JxxgMPnIP9zuu6Y3E
NRozNNp2nQY+Et/fdd2t/Fyt/cGYh7rcw/P4HnLLsR3fl/j+uOb1a7FqnMG1
ma1VQQEb+aEX19gouzeDyCnRZ+VaoVGuObpivi9Lx5g1y1vG9WFVxxiTkNX9
/O3A2gLaLtoNcoJfvB1ZQV/kGLBOd+sN/cVoD9EOrtyRfkXWnWMnmb1dc0q6
8xHXCWB1z+nfI6u64esn6CUGa27e7etx+L9ZfF2AXVs4e++OXxuv7VgxewDX
S7h+tGuVizXrB8e4tgcLfLFl46L5K52NRL/A2hFjibHvyKK5IB+5e8HxZ9fW
QE04ltrzZCNfOG+4665M48Nxnw/3a8AxGrPJa0KUgxvPor/mOiB7dMc8WH6M
zbqm1HWlOGMwkTx/DLm/N864XrrjFYymvefItuk57vldDHlddz2xbcW4jTra
Ux/D2Puer7Xvd9dcKwxXxK61SXwvw73eFWMofn+zZHPS+Iw9XFfgOsTuOfj3
tutBtDusOTm45Tl/94rfRQ+My+U5VsxmyUbqePN7Qc+5z7ad51DALsofCdbx
2XnDCvhJczFjLZ7nZ9MbyfcQu2re1ODRuR5sB/eJjR/mOgMcO7D/6Bs776pz
Ne6NOG9u3wcvNv26YSvWq+36/VjeI1zz85rWFIqL1Fp5zWfz3rPdi8Uczznm
C4bVcRvZ41PMV73pWf+0ObN3wxjTbH2mr6/9/vDvVp7s/9f08d5/Th/v/tf0
yd7fjEX6/oBcGvi0R8+/Mr8jChjJkoFU1nbdJfl1uCOVs50/wwd539nEJWYX
733jfsA5Y5LER4ItIxu46FnHK+4tZHY2eEUxk8Ytwkv5Yr7IenYX5e7X7v97
YNndYDu5ffPGnT1x7yLeyxyKxkEu2SOeR742frZ84IOmfZZcknxu1TnEdCLC
Wcn9mHM35NeZCX3wdfX7362un+z/jfzfkdx7ZVayssjpzjTObL8z/emwW5We
eSvB5BkfurdKX+Rh05mLdmybcY+HyULeVWwf9hvuhFxknvnOXDCQ2A/wgfAn
gvfEc/LXYN7R9h0uzpddKz9U2//fR9V+gHeoyvfV/j05WJh+uzc3fYTsbvgp
jxenP72sjulp1Q7AKgYb+cAZXTJU4G3YFr82jhSMmJg+MJPKeTb3k8/HB6N1
smjMrTF8x8lsqZ19525I7Bf2Tx42zHuSj5sLZ2Sym/O2z/QDNp1RbU1/PGCd
i2tE+5WnS/ul/Grul/hMMZrJ1Wp70S7QV3AsHr9YsPYg3hTHFfwJfGyR1fxK
+crNcFqRQ2owO/hVMkQcS8hDgDGkl/NeZky7g5AuxKaXVuQN/+wsJN08XWMi
wfqgPlAX/73fsnaL/ol2CW6Fzp22+30a4cVSndCJeM+2B8dcrGNmEi+G31CO
utJBGA5Kd8iRMZwzfuSn0wfOQ6rkZ+L1yiNVnjOOORhE8Gk2z618Yn8tPh9t
B1yLXGX/ML6HTk/l99GXuODtmbwf/Z0Lxtr+fFLfLzI688H+gfcDT4ef5dD8
h7kz570vlPnNZa6och45F0VWgOzQT8dNc5WSJeo619r0Y90wti4zaBs1T19k
z57RJWj1G1nR6XCSf5NsunyO950PXIjca/XXOi9SzBufi0dq2P/iONIHieMy
N/3t7Zx5QX89vzf95c09c4OaQ9bdjGS+yIMaB3q64lzvUjLDLxvup2oGq43j
kfniqNc5y+TmXPCCsZZgk5TBq7aY3Guj8BnOk+l1fyNYXbwH32c+2F3MdeJ3
/IyCv8MNQ+7zvrNKZKvR7she05dVevdKzpP9dtX9hS0bl8iK0M2HsYNsKOvA
PI++/8r+TH5s3p2x2d/uYkPFcsn3mX7Qhh9X5wNPOKaIHxRfJ2al9Hmls60T
XPFd7s6o/7OGc76r7vprh/8LvIA4XLQty5lEFq77SpXjTm+XWMSmt33neT1X
Ww4x8TaRuet+LRT8jAKuUOWX08H0nyeD6a8vh55VOvDxkdwQGGy1wdkMZHmp
xLH88qpgsJ014mua4WESeyzWu8z4q+foMrdbHlCeLxrOivWKfcn9ETPGsYX+
YhxXOcVYT11vb81onzxHDb2MjYuxx3PVR9/GJvD+Px/z3AOvK/5GD9nY5vR/
Oa1+frNmHiE8h2NiDPvLJb8O4BiFMRX5zSUfibatdmB19a4TXG/pDE1f4Wqt
vdEzuGT9FBmXv73hGM5+wOxjOZ7J1fWKtk6OMXjKWu57I37XeoY6D7xSrC9Y
9ZxU5RWLQW3WSp57W3Y85fTCa2wsOSuzfRuxfgJ83R/vMiubDKQzlsE8y3Na
X3dB9p/HAfsp9vPLfO+GbYe8cZjrpz+Tr8U2gQ3h9izatYvWcoolMzbnXT9Y
N/QnZqD2gpfVucnG/terM9uw4v5lOoORzSyuOY+ZGLpu1F+ZG//bG/1c5/3L
XPfyM8mQZP4o62c1vLZP368aH6fc91k3b2Yik4Ejk9WzY4bzlXzBcjzTE7sY
jGb2g+SF6ZnskKt5R8efxjJwaJj/xd/o1esH/2Se4GJdgPUfO+dyPYnaulgv
9qvV2AfVCTPAO559u2E8HI4BueL6+hJxgulE1LUDuTXUqfUVrHM5azrPzGOa
zsNOsMrK+NW1oI5b3cNYz2Sf5a35eyPm2sucbPJjbe/LjXAZy1vL9Sbzvi5i
zvpduuQyD7t0iup5jdkaK7QeBeMtxuynb8aeVaE14QPnZtoxFjK/WEXnAzl6
27GOoczOVp2JWRO3KoZGfsX8/wGdw+fjYLPA2v/+ehw+Yo4B4r163tcGtRxg
nW/FuaI9Msu+E2xTrrfo+3m+WYzdOhcWjJ5n/orZl0tbDjOWQbFd4oN73mcG
fq9a+cED54/J8SRP3/v/OXvv/riOJEv7q76zMy1HEt6UNzA0klpST/dI6hYN
DEEAJOhg6bpn95PV1okTJyJuAZRm3z/yB6AAlMmbmTfvzSef48/jucwvc77A
c6rmPB3uzwGj+zLP5zj/Z/58z56n7o/lvL/l/r51y3kHO2YM7ut2HEOxWMa0
npAhx/dk1LrXmEX6s5jJh/FJznhyvGvBYe74Xmfuv2j5veaSM/NW9UnmTp9L
r4F2iP+nM4v3xXTvy/iys16493jckolMr55cdTwW5Jt1rm25n2wzXIrmMn29
YcwdsrLkUQRrI86S/zO0/+f6MBkKvFedO8WbVd5cY4HuuTMDtGV+WfBnu1fr
xp+or1t2Z1mn5np029ySdEyCWYPHsxWOSayHWUbMW2WlDyNTRp4efAY9bp/n
fLvBgpLt2/Q5mdovmWftadc9yhyP0mVre7tfy0Hft9fYv7ofni691uPT9CMq
gzxddoP0ifqxldO1Zlpn9navODl7sd9erCaZQPJBYriaOc0jez9yzz72vHWN
k2TfBl7H2PNPVowePa7rgCHCcZADT+0lOU53q11kZrlxfRfJSeEzZPsY0O12
npx4dW2SV02uje1LZd2zv6p/Nc8fZCK70W60LmZrZe97tlZFNnLV29qq8QLi
BnlvOteN1Dfp4RwF51hZyFroIh3GcVSd6XF5DcU9GuflPKc+R+1PyU+L59iy
XDtr22eb0c6SxR0Zs5/ulba7advehjrO2GK9rhfraPuRNzcKN2t6LTeCBxQT
SD/dlq2j78BhCzYb7RfjNTLEwLpgDfY9mctd96dijQqZysf/2qC38YJjA7hV
Mopty9l6fLpuLr+jT+5FdDfq03d998IMgudK98og3K6qR60/Nn2iXH+Ahw9r
icyj7/jzDsu41w02Rnmx6SYkC2n7Kl4OjTGnM2zbOG2wjfiK/vbwDfsgvGLG
afjvmUs4SK7Q3aDWhzzDHuM0vu5d3C19i/wAmZ5hOM3wFTwQ6lc5szXTWvVQ
60r8IhnLsbOxQ9vToTET/RtfyZhse/sXJzkyRjPyzK8yc5u52xqv9Ppsx+Ca
xBrvWtb0lq23woMHzs34Lvf4YT3d1s8xzvnPxnh5huW+r5lVt6itm72jC5Br
iVhT7FkGIta3dqbj3O50XDt416EX8cNoxv03Mn5Y/dS4S7yn99slb5TORXv8
XTqznl3e5E7b8CzNbfdGsZCd3HQmaODr5INo39o3wbxvsacD97nVPMmxZzwz
L5uMJF2QTy7ockaGOJ3DPet7YKQ0zssHZu5Jz1pEOfCvuxdt2zuyF2x+O8pT
MJrgpj7q/zfCWaTC7On8DPxMI2MpUZTtaO/hcuh8Ch169N9tlqzbLWMd5YQ8
Mu5oIxxAxpdZ/dPZKTZV9U830L3fLcfvv3VG8MG07dx3Dtx9d5bhfdeZxm1j
qQ4u2Rax1m6vDwYO7KDckvITem46Hj8EO2oM8Ka1HxRwhSjG312Iwxs7F8Jx
+tl7Ojd3ztypesns+APnxJ/KO3rhY4vnEj72/RBg+CwL+so9YBiLnPFjJjsZ
yANjue6ZQxJMwMFFKdPHwAiAeTxEprS4Ta8H408/TOdEb8fund5yXpAs2/4l
eWlbzwfTNx3HnoF1c87xwD8POOWD91vejsYxVtVif299l3/LjOU8T1u+6Id0
H1XPp7yIGudni+oPzAA55g1yD853Wpsw7oi8EdjbQ7WBd8wTF3tqY4Yytn38
3PHrqZ0zZiMaR4j2PK3Tw4/f2lccq6d2XDbJBhlDTmYcdXb0CVzo0PvryNoa
2hyYzKNP943t3Z/Wr/HT7+l34rg8jHMOz0f3PDP3nrP8W8FHor8yJ3N1+v30
3PyBfR7PCXYRTISx6sZEjc2ViWMNPpSF73/XfMvyim4ZQ2Bz9TPP9b70rPqr
kXtAO+akeupcnjEY8Pp92pw5zyXDKubV3stV9UlP2//0Mzy5XJjsvV+avne4
3dZsDMM4t39F7p/cK5hO8D/Ilb9rnBgLeQeeE0e+r6hr9xOenK1YnZz87+kx
+dfA/HB7xq1ucEy+4nXCnvl8cU3CPW7W/2xPxSbrBPsq3nIfjc2xMHd8yzkl
5ltHHzbdv9Y2Xu/oQ88dgx0r+H5vei21d05GUu4rZZPDbwhHGpxWloULFszO
Qc6Gn3EPivllPwzMr/kEvOX0OZ996JAJNGelzwUv+d5xbPcueGwPP943dhK/
37vYjLZucwbfA4Hvde2D6/Tc2zP2OZZc6iPf35V7lDinHvt9iK6NbcZ0ytl9
xusttEWMI9Y/pvV09Kk/efF/RpMX/7s/bT9dc+c+AwdqYzi4q6aTjC5Xen7l
eUMuL7gZy99+V89V5Ip2cT/E3bh5/rlbMnrv2xgajKRxXqPIZLX84vOhj6Nb
dkzoUN6yvUI8JxY+CIy9j5f7xhey3e1fORtobBL3Xj1+S67U9o+gT5wxU9vq
TT7T6XkA49vDVz1zJoKrMSfaG8/sxT6et85zgSWa9nvjtD6QcbRzmzO19Owy
rxlzeM4r+jafgL971zhl8UDKyOi7l/2u7T/BPQrOhcdxjwzzae4RHU6Uka17
XJqny4mtcQznY40N1aWoeamNXyWjV95WuDnFpNJrT1YS7QV7CDBXODRebot7
dy66fi2Jexrrfl+DBWMZit1nwn7Q87xnUj3qu3o/mJ+/41wa9Ul+zP3I7sjc
u+S8ad/nT7iewhwN7R3f08nX5rWfXwfYfbbXvFenvW84D+GeGx3zHdtTRPat
bQV7oci1sV+hHz+2Pd245uM9P7QljAXHH6ft+8M9m0dY5u8Zz8c2R0Cm+4e7
Ns/BmIA2iXrb9/0kGC/BG4KNBJdOZ2POnVE4n9skJ3m56fsAhu7KJhe549kq
4Bfx2fZtTxq5bbw3Yxcvndl/f5/zPOQv+LzI9oa8u2+MveZI3PcwnRNNz5E7
vod918fwpz6XsntRdn9/TCbQnH6Yf/Wt4B7Nrs/NwJjb3ri3vB94qGsQ32d2
8I5zYxz7p+bn9nnyBZ2L1s99TwTYRByzh2/WrOCYPTFGkmMu54DwP4DH7Pt5
etPGzb1L7o3B9TrGTtuv/7rvGQ3iVwfGeFrmd/mKx8UvYs6KvRiPXjsHit+d
kR3VvMnmtRgncW/sbWU1+85xDp2jTh5Z13V4TWSNI8NaueDoq4+RXfQ6uUix
kdgboHOgsrWNw40c8kHmUdgYPAj/pv3dqTtNPW+enpNV3svC/ePTju9pG9p4
aQ7aabu0scr3Y+/42MV72MriyHtAuxd536Lez/pHvFbLrgdxDP5xMu23J9P+
e9Kffp3+/KI3+TvWjY8706+dyW/ITDvp2e8fvhqYz/WxOSw3jXv/6dkXkx8P
/jT54el/ePmTsZJgpOgn+9q4wvufYSNRxD2igDcEH4lCPnEuHlcBN7n165+M
oYRPEZyd2EgwaODVlCUNvpH+xzln9BY9s1oOwgXnGVeNwfruCV2T5DDhgkum
TrnIyEnG8yP/m27LhWAs5VwEf6b8b3CR+B6sJDnFRXscj+F/wIb99ZA8FP2K
i02+7ZCeSDnt4DxD3f557wvjIvEVvwOvQt6MXCTeBzlNspE/7bWs0E+I0mXZ
YflhZyW4OfwvGL18jiXP3P584eeXR3LZPJ/kV8ngkA3k55DnU2wkmJwfp5/5
e/gN8d6nn+HHaV2g/PW4Nfnb8/XJT9PP9/302IKLvI/635seC2RaH00/27SO
fjAO7U5kBmduMJlC+TXxWPqDFiNjl+vu6UQjizYfGeViVtVW2TZvWfsWt2qM
HHhNeSPts8+HM9Laj7cjckmrxpOJmaUjccUYR7wm/l9ruHqf5Mdu9taRQ3QX
oec709244FnkS3F85fqky9M9hpHbTW6zZheKjRSTh+PIeiO3BY/iD/tfmKcR
vJ2ysjMbmm0TfApcmWAgwULWgsfkDf3Pp63JX/bbZEaf0icKpkV8ARmZ5ZKv
TM4PLOJPz74yjoXHejE4M2WRK5c8Och8rOmgnHeO67YztMnbyl9obtydL+24
ivWiJ5QMGBi7X17eDoYNrB34RPCbYHKzL5BHk8dT7rOfnxcvpPueKvdHpk1Z
2MnysCwYywMPInOQ6b1Efjz5QrWnxetsJFgbzxaVw84YyKO256237LjksQMb
mRydlePlBhugPFIwFdZuns8FGyn2Tywh/ZgrzgkvOItxxxjAhi/xODlVucH4
mmL+3C93suas4fSYHt0yL6QxHy9vWW76L6++CjZSXCEzoOVIXXU2pjJ5Ynpa
se7cdLUthTcNdf3X42m7fP4FXaQvb5fPoizxpWAGk39ZaTpsXyg3Xe/xtnEr
P3vdgK9CW+NjfA1mgJMHRZuAE4zj2pyND+SvleO+GvyVMUEnzECGm1C+J7Eg
dIB1nN1a9jpYTfbycC48V8rnVg53zbEWJ1yzcGuWp7I+w3f1khnT4sUqM6b3
Bi5JpZljy/WozJ1MTiTzRFecW1yLDF+642pmeDvaKL2m5Dkqr8P3S4eeCtnI
Ra+XVvjoyIvQdWk853NnCF96CZYweUIwkb8cD6d/64+d9IId/+VkNfob1/Lp
5hN/Jb8cXX0rM+97Nbgz5tE72+LjIv5eHJb4v8ypXSksqHLZl4KNpLeT7shf
nvc9X7vXyKy9iXlV5jbHIR77OLZeH2IuK0f6ywu2XZtnYb/Hs3X7ChbfXGD4
2xdDq8dZNpLORNYh9yTcCQ8reelF9wU6E+i5qqzX9Ua9JZe4WtqBs38v6M76
7XR+8vBswVgHehZXnFfsGJOO943PQubzJjZyZSIvr/oa292qe1AXG7w6Gb7l
8NqpjYs/FcukecBsUV9A0RhAPjL5X3ma/+s5x3llQafDUJwrGR5y7LO50Uvu
0pOLM/2baOfqh5j7GMPlzBr6uXGewUau2n0S5kQvWAHr8483chkvcTx4neNI
5h73ve22o37w3JnpvD5h5rbOEz1nmwfOVvZmjplyeMknycsp/2btk5WLzL6Z
LnE9PstGglUEF4fPyM+5ZLyk2q6cguId5HoNhvcN8pznuH/g1R37Xjw+ziti
JS0//fXidTYS93HA0TmH9tCZZXJo6ZcTw/JbeG5XCte71qiD2bEpXXjNLHjj
JeFjRDtwtpzjo/s/XyZryD6Thf2DXDi5y7V4TOcF+nk7wd+Lucdz09vZCs5T
74dtd9V4MB6XxThfy52HegQnxnNE5T7z/ep8xTkGj+PD0xX+34meZ973fszZ
7+hxTQa0nmdr/rzOyTpv83VW7PyEsfHha46PcH+mU5AZ4NYGvL3hNa28XQlH
MftKp3CRHT/uclG2nY1sxflfrAXbaKvwW0PzDGHthLm40/f1cnM6llc2Unyk
XqOwkW83GvsneO7tufuw6w43rveJvZN7KvtK7XeZ7SwOMzPr2zOfO0vT05d5
xuJlajas2CbVV7CWb8ZxP1v536gDOye+7Ptn7DrL3rHPk/UhTjUz4pnxnLwq
GaI14+genZGnMy7mTTrbsK7C7HO6HMWMPfHsrpp3jfoS56i9dTkWrTWKHuN9
Z78PfuY8zmmykSx5z4t/s2Z/rzU98G/KHw6mMtjIzF5OX9+me72U7dsrYys8
xevOl438HDGMXOmaxc4Mtbvhn7R1hvOetXHUgzKX8F7BpPE994O1qffyWDqF
N21Zf+N6QMd5Uv69eDWdF5if0/P1kRbzt880J1lLR+Vpr/gzxUGn83I2Q9w4
Jft8W+ZkFD9JNlIZ8+wfjz27S58r+zqPtd6DOQyxdwAZUsYLPbACtxszp7ec
Kdp0d9wg2ra8gOqLaov6nXyLj8/66Q4s/sq6fiIvnvF/zvBonVDtn311TB7S
+NBN+m3f0jX6+HQQ+bOWjXTeck5w3V2fq/5VWdZDX48cGu+FerW98OG3o6c0
8qGDjexZ+0G7D+bvrOf9nax2coSbxmilt7Jb+taaP8d6g6lXkQsjs9r7wUEY
U/Fx4I61tn1GFmYpm8vjoj3zGulL5/MPuM8/8tKbudc1l1JeSTGFWnsSI5vZ
z+mHQ/sX+5n59L1g3yzT0PjMdIByXFAZRn4S+2HH2cB2PJ+ty12s2mdnlvgg
2Cp9NrJxI3eajsr9fK5dcq261kNmjCuzXXni1ZkpbybYh2efRvZe0NexfmcO
w4v1cKMq85i51y1/nMdq9zLdCpaVfl4z4gY2RpHFbYdPkSwI2+KuryWKx+Ia
ZfpI03U4iNxceWaUs87PcdfGFcwhORZk7vXBu29tTfex5xSKQ2d/2XYWZdN5
zZ73fbLemj+IY7dcZGck6F0dlDzBXhRbI0Ou5gdyZ/LxXWcjB43+JZc63baa
A48KT77NnMWrB+TAw0mYmeHi6pm7PSyv3S3HKrMNyc45v3S66euf9CyCOWPe
sWelnZNDgEdJXg9yAeOGS0RcgWVMRsZc17wgfJ6ucyLtKE/NkUjnyY1cVOGm
Zh2l9THj3y7G4awxXu5iy/NZUbg2OLvGSzZyi2uH5krhWie9bsmu0q/I8YJl
2BhLyB9u2ZovuJTDT3eZD/6eTAi4osN/Mo8bXNP++5aXthX8DfrD8/9GhrRz
Du8HkUNuzudz9kFzE73vlv/tWAEb+fTD0Hmk62xkcqcDH3em5cOgyWpeZf4q
eBM4fZCxTKcivYpiTPjztreBQWQlknHZtN9luVvYR31//zPlgWWhMr+6MpNb
/nXb2MhDZ+H4OJnAwytycfAS7Zf2M8vezeaKzxblPau91XOa+q9y42czvdP1
x+eHL4t8yF3j3p69/25y9PGH6dfvLXcYYxXLA7IBnr1ubKS1Ufksp78/z4Ks
2MPL76y+yP9sWDs3ZxuYInDEl3xNenLv0n3sHA3GKeP03ikDG5mjOX4F8+tt
Jt2ztQz8uTacidyIcyPnuaMGG1nrX2zkbD3W+re6hlvZeFjnmE/H5hTD57Rj
/m4zXKTglzITm66mPWeTdtx/Jx/1/tW44aOW51X7etITfLfMKQa+50VZ13I6
Ohv5QW1mbHUNNhL1buNxg43UHhV6jcHF2utdkgvR/gdrN840Yx6I+SCzYjV2
5LmY51rmueL/eLzvGY8C9i+5/o3YZ6HrGXzF6x7Iz4pjaddHbB+Ytx3+c+DH
fBje8FlHsdzhtehvsOfiycX0muRybrL7nnzk7rsV+nc/aA/N0FlK8qLMSfes
9HPfC+TzaM3njDWCi/hsxerl6F9ox2Q6d8x3Ofa9JPdi/wR96dvuiN6OnMx6
jUe31Lb7/9mm8fPhRzgZx5GnSw5yep0FFtLLHrx1eAx7ADCfPO047+G5rWCY
jIXbCHafDrZh5NIa94dzwAX+f8WezzKpMd5bvmh60zXv0x4n7Qeqju3YUxPH
fqMxT6aHW/WabeSm/2UbSs5tx86dG+4E1N7BUcxHbA50QS4NbQnnQLRl8z36
XgaerzciAx2FbCT5SHCls17JQ3cDi1U0D94p3cMcJ5TPvu357HdLPjsdweDv
We6735jnFPnxzGNs/l9y/xxjxF2P6Wv082ndJ8N9M+ojuacCY4N4YbsmRXbv
ee7tODQmfiPmU3S2ydPG9qEMW3OsXdJlt+t7j6ovnGNC1+b3Nnfw8zw4a12H
YJ8W+ib73zj2HXH8u8/M99P7k0evt+yeGvf4bfoe0WFe9zhzlHu5NjxD2/cn
Xg5jbqp6qTkDYJ2MnTpzhsoydTVPpK81so3Bgl1sca4wPQfieO5M5+uP3/Tj
fkbuTdL8d533q/waT2wk74t0fN9or8FJVQcm9y8NYy5fs8flnLN7NWfL7hXX
GNSyayrtqVQuPTJAxKHq/IN7B9g3rGureo9HOcdqR+ZwnbmfwWsA7r3AtYL2
VmG85LUk+6b6uu5rKsNAc9qnF8qev2/zMPURcKhiUekBZ9EeJOtz52Qw4XaM
fZxlLK1jbv2disZf+arl+tfYrL/LPcVbjf/P1yxZC3Fd3Gvc78G5VRkPOM7a
O6RjXK/vPlfqfYJ6L5Lc7cD3PzT3dOJ77qG6G/usnzrTjq+6t2hz92DFR4Uh
5DlEOeKod+1BAm+PTGllrIPDx9+p5P8NjLl+ZM7FXuO6LcYWz0Bn/jcZSXhc
wTUqE1zXeSzKxm7b98rFVv41st6fvOmEC3bfXLGc0+FzPHk9rfvXyD/ndSN4
y0e4n4qM7fNerElFRv3bTvDYPI+x7Wg/urJqMA/lfdxBZFDw/l5ey9c5i+65
8l5xi9eC2P/8Btz9yOpUme6oa2MgrYyjPHk99kzvLOIi/7z/717+ZMUyW5+S
RatsJLKz5YsUG1n9kPJH3sRL6u/BRG7+8h/GR4KzBMNIPu1ry+oFK4mcbfwO
Rc/9R2ykeSR3+RiZxzvmOgS7hM8BFoxs221nLm87L7cQXkgxheDPwECCf8Tv
KhOJn6tHkr48rHuvXWMjmbu26BnR3/h7QJY2vZHf7fzJvsobySzrRWfrliw7
WeyiWCbkNyND/IcdfG1NS8eynC1PfGc5GM9wRrpf848K3X7k2MRGon7ECOIz
KHu4spFicvCev0Pd4307Fyk28q/Pp897tGKuyAc730zuP/l68u3u9HkO5iY/
gdObPtefwcU6E8l6uhWMJF/3GyvkC9MZqN9rPVB+PvKod5whWvDc9PlgPuXD
hBdSjkqwBz8d0PmJoiz2yhOiLdnnP5gPFim9m6tWd2ybd9x9uugewjvBRopH
jNzgIzEOdDuZL/IZeEyv+6fMJwV3ma+1zFz1g+Xip1x2TrCZZUru0l1+09dE
PyAP+I1zg7dKVvNX/tgdZ0OXG2wkud1V51PayawUB6m8pWIlwd412aw286aP
lrxdKef8Vrgr5aaLPGvLVF4Kn90sLykmrWYyi6utrK0yf7WGrGOKOhFfqedD
Hi+cjTezkbeMtYn3f6D+rlxtOvx+9PYlBvQvzxY8a3rFMzpbnh+bLqSfn4tN
YX7zX559Tc7vZM6ckZYnfyy+J115fztajONMhiqdN2Rf1pyNbMd4omNkx6uw
kWS15U+cL3zksnM6YAWVBX3HuUhxiCvBpbHdOE92Ml9YwkXnfxaD+7mJiSR3
1nZuxTO54f80dyY4SJRp/Zx87bzH7eAWLfM7nJFypXl+b2Q5d5KNPFltsB1i
fPAcYDiZ1f2lvR58XGAXyF/ON9hI5V2z7SrvUmykMrNvu0fzdhxbsSrM/Z53
frRkbh/fCWbpr4dkqlFPymQU98PP2QkerbKQyal1Yt0T7UN+WzEgYofJoetY
0bcnR0z1Cood0/pb5ouuNFgOYxJe0GFJBy0ZObGcci5inMF4cxMbyWMmRw3X
/ZSBnexYZkjT0dQLDjR5sbWSMZ05l3K4zbKROobJRq6FIy7Zia6/Tr5nFvki
e5FL/etzcJFDYySRBw1PFMYDY69OMstZPrS/F6ZaGb5/xEZWHkmMEtcwuUav
DOPqQJTLDHNO+SNZp+vuzOvaeP5fR90Y1+nYa8cxFN8qPi15t77nbjePv/5W
jJ2KfKH4nZy8KmwbXTo3X4yNjSRXMvD3KZ5pLccnc1zNB7Mn96j1Vfd5Wbt4
kW6/6qf7HBtJpmnevJFgp8hDO3PrvCLePz6HuTejLa46G6nxZsXHG84T6HFb
c75zvnGek4tPfG/NAs5xIPnH2v7VB5qZ0fROp/91Ifq9xiC8twYbebxa2Mi2
M2lL8Xcqyq7PDG7xcSvORS7HPEXvjePZanEQrnDt/3TFxknUD19HDk9lAreD
v61spOqductrhTFOj+XfPRNbmaRymvL/839Z385Gzjgwk7FeajgUxQvKGZh9
LsfOcKa9JasmllHcnfi1f7xearBI+D7ZcJ6zcO/n4Sn+ft7LgrF8YHd5nhEb
uRTOwGQjmdlNNmTsDq2hs98lmzlKu3FsxcjUsWmWgdTjddzSvI7jnbPYPl6C
E7N2bFni6w1+PbLfTyrXu5Rt4tVa9G+0V1yrmdfWM2W1j4DnTbLReo/ycsV5
/BWPARzPrGNykg9PybDi9002Ms99GtPFMWoeZ+5TsKl+fPNYLxj/pKz7ykfW
onOx9v6IjdT54ze7J0e+VR5CseM8xy1bG2Mbuc5GmmvsVNmt4gB7jXtYYu2r
K0/3rniedi7M7nd5FqU75Mi0kwn8PBupOcswsoI5XxC/2PL7j2SsxL6ofyrv
uTo31VbzvScjWV9TRWOpOMnqsFPR48nkDRt8ZPrw9D9jzxrfDCYPLmTsPTA/
snPi6HO6P9rsezmXy7zdvh+Xnrsb13xdihwesz6VTTsIT5/4NHra+lGHlYvU
vAv3FCsbKeeoiuZNYhx1P5L/sxreyGBS3yonux3uO7E4xqW97YYPlp9X7a8f
nBLq0ljuBts2TIfnW3ks6d+kk0MZ4uRu2R43wmnayNZ2Vk7+UbbxTnw28UfV
Qyavne7Nx/3CU72XVcup5f3b9DIqI5h7d9bdU9Dz+ujYccQxZf9sNfqX2Ehx
f8qfFyeZWePjuD+tx3nfe7PBaSm33O7LKz/XnRJsD62oU+PNPGMc4w3u+yvz
lnzgXXcpko1kJmvf+q3YS7GjWmeYzcBWrnpdh2hmlvfLmg7/F+vsvDfbZCPz
M8o3Su5NYxz6kJ6LWdXuAXrXimxz8JF0R/Y8306Z0QNfw8/Pbezl6YaPC33P
RdM4KecjPX5iI/E+KnNt+a/v5YEaOwdKzk1rRTUrO9teu6zJZbZy8kxiLvqx
PmcOD19XIANETrHyvrpHYw7By8ygrExkdSqaj+Jy89rvtSZBHjV9RsqU17qI
+ps5Et3Ztu+uRPZH3X/PdeUcj/vuGe1F/agP6zNa/rKtlbXte2OnrI423P+3
Ff7Pyj+Ki3wE3+5pL+7v1/6jtS3xvvqZLsJePEY2ZeTHtRXHQBydPm9mS5GF
1WMcj7qTyvuJE1G7EdsoR13NDxY/m4xxx92TnsP8zjMdzTWzbeyKznf1eBqz
0PAqkovEmq58Nxwj7sbj8vhaRjOeOzLt5HB15yz8Us5SVjaSLM3I1zfrsZXr
L7nEmmf9OTaSewjX3LGZjuLH7jXn+7hvDNXn2Mhs7xpHa/12SuG6rHxeYkzh
K6IfZpO8xtnIs43p7th3NtK8TbFmNnAWQRlr44Z3SWtsWEPD+pblpp22w6GF
jDRwJVj3hsMIGYa7zkjNcpCVaxPnNuubg9snGYlxvCfykhvOGgydj3QPonOT
+2fMyaXnL9urHJFiueR2jQxy75+VPyEbeY/5kebTGzEH9V9DusycZ8QYD18k
GcdetB1kWiPrWjxadVMGs2lMdTfcROaj/NA3vsj8iOH2SjZS+cfqm3vy38Ct
Zv7KTozLOF5YDwUb+fwjPKL3jRvBOrnYSPKRd7muae1FnqehZyxm9qJYRjCW
KMmf3L2xkAfctEJuhn5IMHDMC043oBgVFXoDt8nDFY5gtl2JwasFHCPyyGsm
ub4q31nntcr+i4EUz1fZPxb3/11x7R79GFzkwbvvbF8HuEjwks8+TL9+eGAc
o7WnwudYnYDlsUI2EmzPU8+cZN8lM4j6N47o/YY5mg4/wCF131m5rWgH5Le7
jf0JcIqpLf7P2EixctpvMPZ5jvZkpWP3JjZSjCnqdZZXpS+4b8dSLkx6I4fM
DI1c21HkwKuQjcysS1131HED86naRzQecvzV/p4tZ+M2Yo+Cxth0xqbr9WY2
cpv7BsQzuzeSbGTuc9B5n/nlyUaa/xRzMXPMrntpRb81frFwN+Y2/UCGz9xh
7+46WzL2/RLj+Lw5hvE1xUaaK9TGCY41Tz+AjRy66zl90dUZrXPd9Xmyn/ec
jXxyOT/Zfbc02XsPp/2q892ea3tZXZpZWDebwShyL5nOCT2bL6Psf1ibHHxq
WR2R//J56TvWq+oYn9dcZdO+geOr6378Do+LsRGjI2bH2MhpP3r+advOiWQ+
VqZf4YjMYrnPV8wBxTmPmaFkQsBXmB/wPHNq7ZxkXGCex8ypaPnObeMikT9N
NyXzzXfO+jfeBxBro+sPcY8H7+82GEfNG7SnCL+f3UfT3INTC+qd3thkYzfc
NzmKeWnyk77vCBzpu5Yxefj+j9hIy6t2Hi6Y0cJIPrvy/Hefa4DvqfzQ/hkZ
OvKRKtvl/HXPma/7UXh+2my4sNOHveF7BrbsKzx75t690n6KXsyhcb2T59ph
jHvPPm5Z/0Q/tHsurzrOLI3DyYzxrr5mZUTTn9jlORfnJVyL+hqZ+EiO2bMs
V9f2OWlPFK83ee1p+9fMtazrkO2y7+5e7NN5ElxkHmce82G0vZvYyB139VX3
sHhqu440nqp65dqRyRvzxouBt4mR73nhscT8FZnuD927yH1Vo8Zr4LpFc22x
k7zezHsnuq6fvdeI48i9LqPPspG8Rl63+6yoW8zTYk/dVS/OoTrnaT+38srl
aSVr3Gu8Rl5v9WLuoWv43L+b5xLdb8jSzFlQxgH3AbfjHgj9nTlP5l6ircZc
Ludzd+2cjDmYOQut3+HYjG3uAg8kxs465op7FBNZucbKTXLMz3Gnvvc6LmVe
Q71WHjX4bo1zHNdqrgePhe416VxW6715/dSJa+BZNlK/z3sZ3ANo9zg9f6aW
yKi/HDfYVPlW9TvlemuOw7IR9W2s4vR8wvFj01nIjSg8v4xjfGHhPrYduSdx
D/912/qcnI3NrOtO/A6FbGM3GMrY++ZjEvtvnvPwszGOr9btdfj/09dB/nV5
r8lwDt0f6c+Jr3bdOshMEmeCdV9Z12NqC9yTPIo1Jtwv4zHvNfqQ5kw7csSW
+z2Wj3LOXA2bY6HPYc8/9lBYGQUX+eglHZH6LMlNbjTKd7v/ZuX7vf/Fsvvv
08JcbbBTzIL+2hyO4BWRRV0ztJWpTRZxPjKlKycJHlJspP5HP4NPlLtPmdrg
0eB15Ot9/Yds5A+Fjfxhd9Ee53sB2zbXYO3opbwdmd1k5uYnd/9+KxhI5WrX
71HARt7/7Y4VOSOVbVz//qd9vj+8V9YHPZgPHn85+faJyhfT8qdpQV2TUYPP
0upjt9bnkvFvcgXCwQc2knxky/hI5GlbcTayeiMrHzn7eW4q4CNR/ryz6Bwh
GVP4N63uSj1a7uiR8qdXjAeDNxJsJLK1xUbCI/kT2En3RoKJRGGm9vzkP8EN
Hi0YH/mDOSm/idcRD6mCx8S3yWEpn2T9nf3vtD7ZBpI1ZXtZtOND9kYMWHoH
wTyy/ZKfBaMoB6EYTX5+ZvLyuXXs6R0Fxwg2EnVnHsrD+WDz6EO85WWWq6M7
iQwvGFoxvGoPi5azbsfLuUgxkMYYOBMIRi69fUvhlqN3bzF4YTKld9wTSUby
L4ffBPMnNpKvserHeSXyUsFGiouUczXZyOQiwQ+Dofn5eddZQD3XIvvh09vh
C5WzFmwk2pi8Z+S1Fkve7WpwjMq/Ts5yLjgS+TrVNvSzXHfpyFoOvqI6J+lo
/NoyDsHbgQM0ps3zo3lsyWGTpV2ODHIcH7DYymTHeIQ2wbaxYOvzxn8dtTzv
eC34FMt/dhYQ9SHfKI6TWGB5b8ATGhfr/lHyXsmXiAVEezce6TCPGRhJZaLT
f7vCdn0wX+or85MbbORR8n3kIsnI/eosItmzFl/7yFlTZ35qPizW9dQ28TmS
i1x3t1HXs2JXvY3PGyeY7sXMqTZ/06t5urBeLTtvoWzZ9chElVONz+3exEb2
qbgpMheWnW3ZpGBlxUXeYlb7ofLZF8Ixq2xtea1QP8z0dQebOzeNPRIv+pKs
hFhTeUH/dnybjs7n8+7xU+5rcrCVjVR+tpgz+RnlMmWbWLe1Nq0TZlazXFNL
zjwuTqrHDnVaeR5yH+mGVBaw2q4cv3J6kadajizqymuKnUNpcnVd9yalc9Zc
WK/SmYbX0zGwdlq4x8pGZp6zfHGtBh8lLlIuxZo5K/5GbGSyPOKkOra+O+uc
qqxfsj7pXgRjiKxocsn0+6ajddlZNXLD4rnIuS//P7GR4o7ofcqcTHKg8qUu
Ov+6ateP5PJ0TNWPWuZBtHH9eTeOF9oZjiPmt/JHkndMj6nY16YbdM3zn+U5
rGNXa6JsePL0q3nOCwa4X3xbA8/TXg3Wl210xdxo5uCD980Zx3DOmXcxHbJ2
DnWeS+NB5aWTxVoMr6yxgy8XJsyUlh+4Xbh08dh8HeNqw3e33HCTarzncSDP
E3sptAfgWHsinGv2eiMXudbIfc422Solzw/sj+zLbHPZ3+WUwziVTGnN1JYf
tDN9b0uRX54u4YXi4k3vpcbmPFesXnMFk+dNhyb2k+J+UbKRyw0/oc594m7R
1tIv141ziVyRte8b9zOb+2tcpHiolvN6dETWsYL8XbJr7C+Lcf6Qg5j+/zUf
t/g/v75ie5SDiZzJSuzHYHGOMdi55E/lFhXDJocXsjDJ7S0EG0mXZGGEf4eN
NJ7MOTNd4yo/vLKl5s8tPtDqv7S9DsWXaV7Rl9fZyPQ6Zsa5OThfdooXkNmu
eA6eX+a9jabfWQ7tHDOXzAEpzy6OI8Yem/9P56kYg42NlJvyRbfkzq+a9ztz
ousYuWAcNHNtl70g33Y19g5obiMWVmyk2Dy+T/K9YsnERAYD+2bRvaF5fKsj
uel4XYxzrvqFvM1gtNGmk+9NrpTj4pK1twYb+fY6Gyn2T/nRyoZmSTYyszqT
yeF7aTnTNohMSua1i4lUHtDYf9/M1BYfJP6Pn2ctih3n163gWTku5NiTe1WS
jcxM+nXyWbgnF0zLsLGmcd0bed0dSZdqb4bHGTb8e8ri5ucZkuV7Q18huUj6
kuXaZ313os5/e62SDsrKRipPFEWuTOvbr5fs2OKetOZ+6t96Lt2bamZpdxrs
K8t6nK+Sgc/zmBjJm9hIu/f9RvXYCVcrx4/14BfJR3b9Png3+rDaAe+rDZ1l
GzX6smW4vt0I9s+OQ8nR5doE78OKLw1u8DT3NKtOeZx6wXCqf+G9mk+wZPvW
7N/mfflmPjnrcc2ZyoGv6ec6BgrP4XQxipvUGpa8wTpG5BJrrrYY3fHkpnxt
3o/sx94J5rblvWzcsz7wvF85zHItxR2aZ+IP2T6UUW0cpudI0xXJNZzgI891
/11ei3R2iIdN90Iv5q3yOaiPc60kvZGzRXWWOb/i4waxtsg1prG9BzFrGM/k
SOX76XpuDzNXjU/x8R/ru+b5sPv2Q1/P6LuX1evgfNsdzKMyltC3KyaYn6Hk
h13I99F0DT562284PjKPux1roFoHr5nByU0M3bvQizpVHXItgd7B2TUH1IH+
N9fW83noaksfZF0jqWwS2hR+zsz7pleH+e3puDFXn7/P9B51Y51DzIPWOvau
dEw3J7NrxTexkfwsvcZziSlJLhIsBV1vXMe+546x7cjGrVwOPYf9pv+geLHC
0+L9PL0uA+PiyAYlB5rrOSx6j/i99sdgTNBxml2jEz9W/WnmHr1MBuV6GQZf
qPGlwUa6+84yIS+3YizmepevoSEzu3ghk42ecUQWVlJjL/qMcSD+XrW2yza1
FZwl+xcdtDg2cmrhvYoVZhbyuDCh7Cf15+tsJMcfOXK5Djfwcys9YuIzwUWC
nQJDhc8hNrKuD/5P2Mj0FyXfZ5/3jLl56Rih+1HrXGAjn1mGJ/kEFjFw6W+j
32jc4DtmvSJwR2KNm4Vs5B76mmXUZVvKdjRq8G3Vv1Qff3o1SldcrNHy/Ymb
w3oc19z0O2YBgicDG7l7ns+n9onxQS42np+0FpsF7ZM8U7q69pwJITPbN6fj
s0+98OXKD2xMWvHHNljdC9XFOPg9jpEaP8BF9o2LNP9jYRuUs042Zcz332CT
laHdtTE530e/4Y3k2reYxep1pEfIcrMv0mtFLo3eTq6hu+PxXTqGyJ5slSJO
kl8PLrfc/zkKDibXhcfh72JxLvKyspF3LRsYDPOsX5T1Q/4/9wAkG3n4adsL
Gb3jf92dPP/ve/ZVmdA6RuL5jv5510plIysHCGcn+6i7j863fWy5F9z2U8+T
xLgvpxsyJxts5AwfCVcWOdVt86OhHSvP3uoM7JDlKd9zHmqD+wsuBz7W98xn
ZWyktwGwsuIdyZZsND43H2MOO9mfPF/vVeefj1/kyseN/kyOPtnI9Kllv1f2
qjEu088CFuk5eGPLd+y7fy/X48Vri52CV+7oA8uhcc2asyTzrLngzsVwMstI
cmwdBzOouQWYJroc9VmSP9I5ne+bnAN4VPRFy3FHXzVnHn2be5652xxPKhu5
5f7HTXI5H7rmRRRbtut7LHjMipfOvZE4v4mD43MnF1k/p1yZO5b1vhXz2fxs
5LDBeIO/DpbprNPws8kb/ky57L63Js59mPddrtEV+WF1sveeTnS0Pb7/oV9f
+hh6uXGtyAOGczXmOtZepm2RrOj65OnHdeMjd6/W3Lne9ra82eAjxTySRb4f
3A5+Pvr0nc3BKhtpHjb3mJkf+Gps3MdD+ABerRi/BY/kwRVdkofTMR/OR/CT
yAUmvzcIX6QYvcqyiI/U2McyiH0EKOAtDyy/d2C52LM+surtq7xU1unmTP0m
N6m5s+4p1IyKWS7J9lC9G7ubsGPthLnD45hzoq2pv9j1sLNGYvlt3nS18bts
pDJWKxs5W+iK7DmvM4g5CZ9jw883HD/J0lU2cttcu/a355szXOYo2MS63wLn
HGVrg73ePeccX0yU5vpy786ykTjf1OtFeCORnQ3eBu/BWM6SUawxXd7I/fMy
n4LD+w/YSLGavI7pRi4EHZ49Y5PRT8gGjZ2NVJvaKHuLwLklZ638D43ddg+k
weNu+vi17Xz4+EY2UmPHzlmv7K/RZ+wkG3lOFlTtgXsyxuFfRZ70I3jwTt2P
XuY7ugYV/6hrlV3nrXA9k/O+XsPXqDGueuCv3wdIXhLXSmoHcj/Wa+eaK67r
qPRp5vPX/a9iuHJ/Z4/3R/y6rvZNfFXf5fzUx753vE7ekzc+5tb1+p1tdvcs
2bnc75SccDrax+6PH3kZWg40cuAPrtLjSAYyPcXcd7DZ4CabZSuuq7M090Tq
mr+593EYjK7GtnTdbsa9S2NRL7n3QvuyKxuZ99vkgGzmP+T5fjCRL1L3DOSQ
Zl4H7z/W/ea6B6Fxsu6Xl/uT9+nou9Y+tOQjOdfVGEHX4sBYPJxHxEjKkQ+2
VeOK+XAvN6+NseAVOadKNjJysnFv/eVaMJJ8jCwl/g6/q0ykuEr9r34ma0l+
HTwn3jOYQuRPgzFsvneNt9rfwuzruh9U91eZSz+c4fib5y1rF+fXndYseb8n
PP0lR0NsJMbYJ8gqt7pGvQ8bbCSKmEgeC5UNz6evbOS/s+z+ycuXwUaifPfk
a+P7yIvNuZtxwdg5sZLiF2t2sVjIylDKJYmfyQndNv4SvJblFzsvhd+BNeLr
fZ6N/PPukjN9yUbib5ONvPMZNnI+2EhwkXBCgn9UgUsxmcRV+xl/g6IM7voY
cq/BaIpJ/MvTFXsv3z25Yyzovd++9DxysZFfWJaz/IjyMX6/+43xoizKf14o
7CUZSeZrg4tcnXz3qOmMZD6u/HDr8Rn+qJCLXDY2knU772ze7QYbiTo1Xsp8
h8lGgotssJHTx344WCxl+pzTY/I9PisYNqzzI8MYTOL0+x+e3v4sG6l6EuMm
5lVspP7G6nHvlntD57zNgPdaiyzqZCNXihPzTuHX5uIYgG0D5yQfpVgxtFW0
IdYRWVm5FMGXqQ2CjWQe9y3nN2+ZF5HFmbmD+eJoXC5sJPjhW/Z+2P6XjI3E
+ydXl4xIZSOxHp3ePvJ7YmSwRijmDawa84wLHwkn4iG9oOQ1001Ft9Ny8JJi
rqx+n7L858Ga85Ktkr3tXkLkoR4q+3fZ+/qdYCPJtX7j3ki2Ob13rJ+LOyNz
thYcY/CJT5ND5P8txppx8/gp33wh1qurx0lrzMaxHn7t3B3dYMqA1vozWBXz
wvp4pZxm8YiWS37k2erHanNkIn8+7rh/TY41rcmv0Sd2suwu09vhSmU9zbmX
cNXzIVeiH6LUjFPliJJHdTbyqN1gI41bnRawkcqDx3Gpjs3/v2wkOcRW4Xrm
nZfLvEmsR+MzWJb8syVnhOU9XY96QZ0kTwEeaT7yuat3UVykfHtiumrOrByt
Yl2MKz1ajPeprGixfWSo5s0XCS8l2Eiwmcj3FhsJLkg8slhrZZCTN/4mWCGy
JysT5VWTp1r0Me62P5/qft55jBWv+yaDyfFoIRy/YmRVjzr29O0tu5+UGcJi
WMQrNbmexVjfpseSvr3Mhk+2QKxLzbqvnjs9P/2gS4WNvJ73K+ed2K7qaiIL
sW7HVJyJ2EjxMGQjk7H6PTYy80A7hYlMdyiPTbI36TtdKGzKcsPFiP1HmAcm
Q9Tk0H61HOmueyQHzkF0fAxYi4xlHW+2xwXjdMT4yHv5R2xk9e7qWNX15Uen
zLKUJ1OOUPGR9NHNspHrwUaC8YTbC4+hvcnFWrNIWd95LPX7PN7VEytmtR0M
m8496fhsldI2p5b4GmRw01VLVpzOx+X0Wb2t7FJ17c2MBYcLwWzxPLPgrPBS
g40UD4J6o69t2cdlMcvKrGc/tHpwlozHajmeQ++Rz7cQPjmty806+PCec/xf
jvqr9VnbeHJ969E2VVTvlQHD68MnB4cheKngtl4tBf/58wtx+OSXUW8/Hdyy
83eTjcx9CJWNFM8UGfHgfu05K/tVMqTBbb1dm9QMbeN7X3d8P8hqOEbF6orn
kiMz2EjL/wYTm0wfx4Bm+xJHyX6UY4TYt/TQNXPX4XZkXS0wY92yq5fNKwrG
Exwd6hePm4vwNTlU/B78IpnIdCGLkyQzOR++YfGR9Ha5E82ef8k9kQvFP8n/
Va48256YpusZ1dq/SxYox/lZrtH8e6+vtzW0zXAbv2pFXcq3S0frqvtT2Q5/
fZlFLlRyJF17jXCrPufn//ur9GDaHgbPgde5APfgxFhjrECbsPmO790hl0ee
So5aOddRdI4k20+eEa+DY6Q6ljfyYRlfIl/2bbsxFosv09iTbuLlG9lIy7l+
8/tsZNMxnH5KsZF0onp7970M/7C2tlTax5wxtPwsYiP1HOqfnXKObo7b6V9s
TZoZwu2Sv0v2WPf0yS0Pw9+p/HZmyzRZmfQtZnY28+zT2cp91emq5Gdvuqub
bGQtJZf4rBf3vugCSzaSPGRm5Fx3OIp/zEwYcYhiSdlHOt62++TWXldGt2/z
AvMin8hT2fUxS32tVV6LntvMSs4cycpGYmzBMdU+fI15HPfTT5iOyHRq1n37
ZF3XGj5tFXGRmQ+c+bfifOzYvOoE78lxQd7utTKGriT791bHvx+5ZMqzrWxp
LXBxgnPk+pmvE5ynu0VeANUlj9fY9zOP6aFssJH9hj/zpiwleQqT82wVl598
iPl/WiepPEzm7+q1xcT1wiGgfUEsmbv9+EzrAINyb1c56z17Tt3bxnPjGGhO
gDqovJatl79XXlveu266AuRxrGyk6pBcID0W285Hbs+wkSO7v5xr2NdzvGo9
aU1EjK6Ywj9mI5UlN7zGRnI9F9/LN9tpjGVqu7NsJO7JYv1KeVzMfBoUDwcd
d7vu0cn2pPGEvtTqw1DbvM5GVn+z9uJ3J9VfMesHuilXUWtI+L6OzxozlUGM
NYPmfelkxrSXP9124xgnmwznoMFIio9sOiKyqF4wJiiDqXozcm0sXYZcy00H
DNfyNkoG5zh4g2QQ089as9ir/y1ygN+Po+2Ew++8sp6bvv4s15vydXvBDdv9
fhVzfqTXLL4/7/u6QD/WJvF8+ozVR1vfK96/zmvJ13ZjTNm7GhemZBz8WDBZ
nl2arr0sVlfnA3cl9p3bbDKiPK5cO9NYaTwDHGvTwv6/ZUX5p2Ij5VMN9qiw
kZgPII+eHreRsaVyHWe72mis46HgPWmd1xgAZ3fpHB07C5JOQ/lSr7ORWd/V
R8s27365i/wc8MuJjazeyMoFc11IGZY1zzudJsETXlRPJtagtt0/t30zGzlt
N2IjlemYLqf0Mqancdzwt6FwTVs8U8fWuuUCggML6/vKQK6crdxxarufYyPx
v8lG1vc3jPfAdbmerQXqvdN9OX1d8BVnmZedY7mz4hfj8JlVhxlZt61wi3Jc
GAWPT46x57nVHed11jwfN52tzKOvXhty8MYXfNg076PW1HMsQV73yNdi2a/B
UR1+vOttdDO8Xc1s6Vk2shdMHLJB4aZiTjGdjPQz0dGETOuar2h525bBXt19
Yhe3I+s4Mki9rRjL2Chb+RW8DPjC6Xt5dsXS5GFGxaMlNnIrWUxwmO+nxfuq
+BwWr0sbWze8iOHYct9e/g/q8vm/7k+O/3k/6lVFc5ijT3etiClhhvlmMpf2
f3ede5x+vbpvfVn89nU2ktzM3vn499lI90aybBvri74XPKmxkdvBW5IH0DhP
/1GykV0vfW+L4iA3rV6abCRY3XGDjdT5u5GHfHnP2cKNBgtZ87OrC3a2f8ff
To852iQydPG5bAzBvOuC3Bl4azA0+IqxCe3mcNofjqZ94xAcJ/qHnKsz+zmq
AzSZza2Ye4gfEzvWZCPFsVSXVD/2IeH/Mbfl2DxgXvnHQaO/ch/AVhnDa5Zx
k40kA+2etyu63sg9DXxe4SzQ1bjx3nk86F82RvD9LBsp77vOP75HqXID78i0
xfzDz2WVF8IcobKRlXvS3IHP07HMa46H7YmywG2eYvOAyu5pHjEMrjdyCc75
+qhTunjXjbfce7862X23Fuw56tqOa+Ejax4r96KorSYvqb9h1vh9d5phrrFh
5wzwJI9etewcae3z49jaHr3IPXKNdq7sk9UPD5tcr9vmu9t5sxEsReUjyRoN
7HnAWBpn6dnC4IWf+t6RygfNetSrU23WcyxONjnazZhv43pY5x/tz6msG8ZI
jAM7F21j7ZBPoHaoPVz4n+DicH3kbq6jf46nZYNjyB+wkTgXYJw31tmLfJE6
F+T+C/LRPA9txvmGX9MRreOgYqyO5cT2Y46A58TrgoEMDtI9tXw/m/bae5hX
276em9lI+dOb+zuGjbnwLvZVvep7Lu5m7tk4H5WS7sw6lzIWHNcRcJn7Pi85
E8kE9ryfao8X2UiUZCO7PI7Kj77y+zsNxuzeJD2u6QbFdYg4xMroybFe2Uhj
Qt9Xb3UtQ3PkgfEH57jrbrtg4M+9YO7oWb/y2MENihzn/Qvucdkp+8X0Hrmv
s2scPObu2uPEa0vek5NTWdehTcew+MrezHljNiegF/NXOgm1D7I7yeuC0WSW
sZz1lTevQZt7OR+fdn1eOpzZn5dspPLsub/M+/C7cezZ4fWnrhNyX1xco14O
rs2jayGbqvm8nOHePp2P3Cv3cup57aZr9Fn+OkvmIdANmOe2YPj9nkidr7Nu
krPna+c4pjFNe2GVqZ1uT/Yhcwd6uYmN1B6R6ovNvYW6x5T7/5RPktzuyLnx
bqwT634Er0X6wSzWaxntATP/o3OGYvaaXOR2cpFXWz5X3yjjK6+BOHb2o4Bx
rFwj2chWPI4iDhK/q/tUyEx2jJ+kJ1LFfZHORj5+BS5yMPntBbhCOhiZBc68
b16DwhvZpyP5bb/hA0X70D7gpg+0ZmnwHqXtu7i4iY2c2aNbmEhykb6HDfMt
OxbDRj65Ms1V//U4pKtzw/cubYQvUlnaf94HD/mlZz5/Fd5IsZH0nTGHmg6+
+fBEquhnZWuLh9Tv8Ni9376yAi8k+DG8jnKawccw63je1qj/kI20TGjPjS5s
JJ9jrjB03/jrJBup9/qDZ1fP5mbjZzkV8fzwRaIwg3rZvodH8ttHC8FGypcH
9sj+5sn89HOCB73tdXKLnOnuN8F+kcNaCMbLGMkd5JZ/bVwlyndP5gqvCa6p
Nflpz9nIx4vBa+J1waKFC869fv8TNhLcJfjIH4v7UtnkytQmVwfmJRkc8DZ/
AQf5NPlIOiPhipwec7CGqPNn0zYDLyMYNhxrcHzgZcC9Iev54PNsZL723LUi
V6SOs/FxTxcs0xjtBSya6kV5z/R0rfO9O1Oktic29897ZC15nDLL2/ipQ7Yx
cItoh2AW8fxgXMBm0Fc5f42NFINIT2MzZzmYQfdMivVEOwYzpixR+zzugDNW
xbnImt84mzlNPmnZXYdyJ841nJFgt348+NKytcmGLQXnZRm+R1mU5ylWkvwp
2cjkcdfCJ4k8cLg7yaUu3+CNnAvmFV/pS7w944CcD1ZSn0+8SPVH1r+pPJn4
yOoeVf6g8tjrz2Tv7hgXibV3rMPL+5k8HFm6vzjfCjYjXVzrJSt0xfNH192l
1rV1UKyBsr+2b2AkV4MZ/JsfC7VTrkuvh3NNLk6ykZlDTE+iXJ1r7mnjuKBM
bTo9O8bP0XdLrry6NX8vUxsexMqLWQnupuP825rxLpbZepzOM62ti+9RRmsw
v89VH+vkXl7U477kfjZnC18qT7TpJ0uGaC3W9eVC1ZqgHaejxeDQ1B7RXsRG
GhtrOd7wVDJLHNxiZO6+XAvfWbqv5FCcazC14haU1Ul2IvnfZpZ5sy3HGOTn
jMpGimWWv1SfWTwo2qHyy8VqKFNZ70vcF9a8jY14uxz8Kde+09OW+fNiQTMb
tbIz9XF4EfHexD/qeKj9Vi9guu+qr6nTcAypJPdAvjB9euu+/lszx1vBKZgz
yR0x9OatBNcqdq06AtXWyXstBpuSjiD6xH89SeanMmhiJf/x0p1lrwbO7LQb
Djt8ltr3jMcyZ1TX3V1kCn6PjRTvUTkHXcOlR545pMpJF5fXzBIXJ7gSTsLK
bdBLu1L6LfOc8T4/x0aSnWw33nOyO2TW8LPOYfSargerQS8YcnG7Vo9gSnD+
xThnbKS3SR6f5ZnPk2yR/c3z62NBug3daTvDRta8aHuu5+lulLdXTC/732q4
GZNjEjOXHDLeo7g1siXtaNf1uIo1w3OKjZRTVEU+TLWVWTay8Xde7w1GtuEq
TG4rsoufr/j/k5viuHSn5F2rntLL3MxNzvenbOY6bmY+9yKZ99ccl5SlrQxR
+gDXwzcrJyl8g5WNzBztdnBGkbmsfveqcqOr+V5fNY+dnGFkhDL32PgjzyRW
vaEea11iTMVX8Hx2Dn1xJ9h+OiLngo1kmbuhLLinNNlIaz/u+ZQLsP4Pfsbr
2OsVtrfJRq7G2AfPHD6PmF35QnUs69hk/ivnvsRFZt5761qpbbLmlNf2yrGm
+gDXmFlvn50ub/GedGHm2MwxfM3aB7Pm25GbCzcfuEjMf359LiZtOh876Tur
3g6XN883YuaXY/zn8STDyjniYoyV5BPXYpzS+Ez2rH3NJanzrdWxOz3Vdtgu
Pp+nXfPYxUtVDjAdln6uBL9p7W/R3jv2e6A02Mi3S8Z5sk21GmzkLGMcffdN
8nS6X6j3wyyebuH4ko1UoSsSXOQ4OKDPsZHMLe2EG1JMndgergG1gtNT9vxs
XWRbX22MAcYrNXypnciSr4+rvavNqi5m32tlI2MvwonmIb0GGylOFLni8qWS
OeoVLtvfpzOY4pDkyKW70nO1/Tg0GcVu8M7Vsak2W/dSNPKaC9sHR53uR2rs
UV3rceW8NtlItg3VaY4JyaxWNjJ41bif2uQGlWuq7Oa98weT/YvvJjun96d1
Cl/ZluU3M0N6GF5FztNaMaaH99aYs4EzphuF8SIjpFx2trVBsJDVaaA5oNqZ
5oY3ZRzzd9pTPQ4/TDhAkZFl7z2ZOnla5fzm+JsOxWRRxmUdTRnSo+KNHPnj
nfj/J772WXOFZnOTktPje8IaMxnTtu+p94yo082S8bUdjNSTU+bp8PnSoVbX
GlQ36q+zHojKA95UKmdI9mwQnLJyqjUOMdu6Y2uHYGHw9dEZ9y+Yq7o4CbBu
RYama3+7c9EKhgF1KPZAbJnqzerJ3XY1O1o5ZrmGk+s3bKvyoyr/fNP5yJ7N
3XMtr1k/1TNRH68+SbXFWp+VqZxdH9N6gVg6MCvkELbDFSSfTR3nZ7PEqj+i
cpTJjHKclX9A4621x4t+tJU8v9CriDUQrvdvTJp5uumbsvXC8+J2DC9I8nDy
htga4ZW4Sq0DKf+smd0pjkkcy5OL2Yy16nDsx+vneKp1GXHS/cZnnOWC6UIc
lPG9XZ6H48C+u0dm16eaa1mjSd0HcFMGeH2M9Zjr+bMeWvRvMI6HH743VlA5
2fgqdlC8UeRPu3tRfwvHpHkjz7RO5+smtrbW5G3ZnjZ9PFG75Hqv3GaVq5nN
fZaz5vfYyAajY4zryF93y94rP/O3VvQZ1NfreuN1NlKv3Y01Pa1BZ73zs+5f
bJsTEB4lrk1fX5c2JuOiF+vyzDzshk+mZrTRK5OsItdTr6/rI6PbuI93YJhQ
r2K30kMqNvKPvJH7V01XZV3P1eN8v11fZxyEh4nruc5Gnqd7dZZzFw8pVhbz
A3lLmX++5Y640STz5D1rPcb15CLFRnKt1XnkmVxKuWPlmMo8X7mXNsK/JC8V
vIfBRr67mY3UmnizcD1YeaGRYexZfFhnPby6b3wkviJnW2ykOFPW94axkOIi
Z3MXxbwoH/AZeL5LfWWW7OG7nmXHIkMWnrQDc6c5G3Qx+B02ko7K44/3J8ef
pu/v0z0r4hrFSNaxK/p0KRrPkx3KQjbo7jVeqP6vOdOcizz8BK7yvmVlG4d1
RVZbY9QB8so/qNw1hou+ybExPQfWP8FG3rN+enDxwAr8nSz3LHM8s8XHzF5F
wbG5IhdHxl5jg3M877rhixTbRz5Cns0c381jdDlotB/8fe65IFus/SvsI+M/
ZCMzt3tYzmPJZ+66Y5ZOvh4ZyOnX4B/Bvjk7Bn6bHDfbyj76ljjQkoVZ9wGg
aH5rnswPm3H8s4wbY2x182rPghjnykaSc6U3/MA45kHZZzH2HGLuEfocG6lM
bbKRHEdwzHavxGik45P1qHPxKMat9FBuNvZjJKfCvTFiEjmXofdMc9P9983z
WOV5uCcu9xLpmkQu8fDdvuf+n2cfOafh85MDsb0SOO+Es1NMZPJTOlbaQ0Zu
s+ueSDCRq+alRIFLkjnxXve+F4W86qZf441jD4SuO5SrrbFezGTkal/QwyVu
Df0N4yX6HM5v4EDMdweuw0rmh4KHVAawys6bTeMj5c3CORguw/1zZkqnj3eU
/IrlxW9cYyMri4Q8dbkgKxcpT6Rlkl9txHiYPlFe15H7vlc4+5zrmgt32v/h
tU+/fTe8qXLI6v84F+QxPPy0YcXGgD9gI8nob97ARA7DI5msVt/dsaqv9KtF
PvbpMM5ncpOJ8+KxopsQr/Nieh59+a975qvl8d1osEnGZBobSV5KTFRlI8OJ
WPg25TfIrbl/SV5T5y+xkdXHne64YaMObB9DuHFHMW7KWZ7XZmK20olGNrLv
85J26bMax4exjxHjGHMQ/FrnchjXGMrJ4Lwp29/sfiiczzg+Da6NI2wLm+70
3HYX5KiRrUs+0vfTXKQ3mHUzYr65s6aavylzWoXjq3J3B3GfDd9rv0TDR+7n
pljXiiyJXnz+5t7eTswJjL07dXarsJF1fwq9nsxToLu7F+fUejx0XcF7QslG
zuZKZ2a2Xwc4C8nxtev7k8UBZiY070H4eGp7lfo+3xrE14PpV5uve6Z7zV02
f2lxyu+hLdw4l92O65Xfy8vmeDacaYMbM2NQHVu01zzZONSP7hHUfYw5zo38
+LXjmlfHRYx/9UbOcpG5Z3IY/V6PK0u97lXWvbx6LcN8Ae4jQLuSL4L9wu9d
xZ6u/gybSp8nzi3i88RGiovEuUQMH88nmaeN85KeT9dEKnJAytu6c9qK/WxP
nJFU/0MbqFylOHW9ZxQwkthH8Pj1tK297odzUVnTOAfyfJgeZfZ/ekp3cH/1
zaDhAxUbKQ9nvXfOvaI59t7ke6176q1ctMKpi/L4fJWea/f8PzlDe++VTG3W
Obj2R3ClvKT/FwWf0a6Fsd8E19jY8zB9v/RF/odxkT88/WJavjIuSmwksq6/
fcwsbbge4YmUMxKsHhhJsDSVhZTrEJnZKPpZmduzbCR4DvCXckeCSTNf3x4z
ff+IjfzuyYKxgeQDxUbOO/94Jxg7fZ4/g0l0NpLc5vR7sJFWFu1zPXh02wqY
RmRL4/f6zN89nuPXJ/MsxksuT75/vDL5YQdeQjJh4im/f7Jgz0G/4JzxpXQS
kgetbKTYLPA4dNHdMpZSnk08T/ojVyc/7YFllO+RvOasN/J/zkauORs5ff79
FWfwloONrKyQ2EgxhWAQf5oWuCG/nX4+sJA/PlsqbOQdYyLBRv756Z1kI8Hy
vVye/O1kafo9crVvhx8y2UBykcpB1nsQpygnoPKuwUaSJaMjDcfUjuH+SqyF
sn6UM7tsGcLyUomNNIfd4UJ4R+nuo8uNx2nRudAl9ziuknGbZSMPF4N1BE9H
n82cs1JiYhdLpjYzvvE55RKFV5JsJPnD6o2kL3DReaq5cN2R41gursE7kben
vOhGlrbYyKdfGR+tfFryhvJb3onXEJP118NFf29iJJ2r3V8p3tWV6K/IBadf
bM3q78enyTOSC+Nr8LiKK70dWdniPMV2aV3I8tCdNY1cXWeGxNaka+9Og8NU
O+Ljt9x3tWC5x8aDeZ4lvmem9TdRn+kVkxdx2d1VLGoj4nThzoyM8eNetEn2
V/K6zENeaxS0Z+tnTxfDTYm1frQD+jtXrX2g3+r56Z0RG7ni3rK25fRpbNA4
gdfOjPklsq/Hydom40YPorVjz4VGnixYAdaZ/304hdJdSV5iLdi9ysGJrWF+
Mt1O4K5Y6J5DPZK1ICNZeTDyBXm8/8sdjtVrJC5GLBGK/GHxf6Uok12ey59f
zBsTyTLnfipntl6uBQ8in5+YQ3Ia+lvnHE98PV8OOfCbJ6uelbwYLLLxVi9X
nfXTcVgKNmmWh1Zb/NvRYvBSlTUxTvQks6/FBiQPt3qDE49Z7mCe/idsZGWJ
ZnkuW9s/SY6uyW2uNtg6sZHizNIhSQ6jsiXppmo32MjMHU8npZg88+Q5ryCe
NVnRzLRu8pALUVfMqFxssEl0JSXXqL5Dl+VKHHs5BTNH3HNKX7djrV4sjtgN
ZjSLK5J76vfZyPSUtRtsJOf3zmKC53gjLxz7N1g0MlFNNpK5t+uT5BzFpCXP
rGOJ7zEnzr7dCe+Yih2HwqjNur0qD9zMcV8rXAuOaa84eNd9z8ByaetLjSIW
OPr7cXoXjel6vjzTHtRf0pNVGVl6Its2btE9Rz5dxxWcfGZ8K897ObhIuW6T
QVssfCrbUvLWzrx6pqrec81bnx37Zv2QeqzBD7+uTjp6ecNN+Ip5u/LzYSyz
+YTvkWBfXff6zP6RPKr6UxZ6I5NJ1ZhItqv4yOBefJU50OqPaJPMwe6G70/n
DY0fyl5lOyxZ0K/WG/x6zTuu7thfXtT32+TTxAGJZ4Un0oqzj9XZiPrDVzr5
lgqXdjt4e/yMv08XIb5fjKLnU8a2srVVz3ov4uv0GuAHUYLle4m2tVDGeHn1
KhuJvqZMZ2c5X3NcqDneOu+yXbfimrcyurNtTryucnwrs1u5MuV3//oy2VV7
TbwPYyHvOBtZc8fFsPt+helxxvFXLjfW2+GTg6/356P+tAwmvxyPJv84Gbtr
bux7VrruQm3m/bKobYp5FdOaefMcX1bJL/v8gmz3WqwZkMFPn2qwkXZsFsIj
STdmk4W8iXuURy1dkfVvV+P5+F6Tu/3l1e3Jr6/BRt6eYSPXgo1MJ2iv8C79
RslzTCvWXcSG2T3Ws74fc2Vyy4coPmlo7sPkJvvX87vhxjulG+8m/kycDO6h
iDFHexGLrH6STF/WVd2vEuV1MrwqldO8yRtZ8+fVnutj4ut43hK/PTI2FEwk
M8U3LCO6wUZO/0/e1jzmZC0r65WOXL5vMm/tvLd0zrUx1ZfuCVb3mMbBykaS
j+x6/WdW200ev9mfxZpobc6Om7en4Epft8oxWIv2Jx9i8jmVjdww9pG83d3J
zuk9YyJ3Th9MHr+5O+3L8kduGHuKc0W+3nqcc8XN8py0bn+n+7/it+iczHYe
bNJpL8azyDE/6zfuw1cuUn6+hvPxTdeZCmZ6g+P4zVlZfL5gO87Enw3c+Z3t
r+55b7Jx4je5/oB6M27nbMv9rIN4T2Kq+Dk78b6SYXOW2cZR5HSjrfLeOOeT
bWfaxsFG8tiQjcRnMDes8c+6xz7ytahug6cF25y54WsT5Qcnoyg/Tqdkr9/E
R/peoNNe8J7sL/2SbT1tk3iOi7XIU+V64oqXVfeurHuuWc/XR3q+5p4exmSb
+sG8Mst50FgX5TqD2vQg7hHnurXy0ZONVO4V2z55T3EUuU7TdE/OMpeza+VZ
l333qsibmM4EW4twvyBZnq1YS2Hm+l3P1yKjNss7Vjayydg2s8L1d9bmShYZ
/24Q5x0yAf3CDbbpgvhA/xudjemmoBsqc6+TRW3ykTU/LbnBZCLloEsPrdaF
5Phq8/78Ba5JV/2asGXnJHqXkmvh2ozy3LS2kwxW5UHSKdqPdTOOq/3g1cVT
6u/pL5WTJNe6VOfi+7hep/ZYua9cL0sOgvyGGASNVfDxmR/yDBz6XWME4VHc
v3wQrGDlJSsbafnTnqstRhLfM4ObDhzzVAbTOAoHaDpKNhpeUFvPdr8Y2Cd7
3LPMd911yjJqrIH9ERuZ+wnlF96MsXnv4n5ykc6z03lVWdJxWUdsZmrfxEaK
+zM28nyGjTwb+bpbL9bH6MLi+hnXw+AF6UTmHr5i3cjWjt6m0yezLvuTmg0n
LtG+XpGNxNq51pvpPvqfu+Xgjfxc5qaYzB1b5+vY98ZQmV/Ps8Ixdl3UPFf1
w3H4xZApWbPaK5uP7/cv6ZbDerTWPel2HATPFGxTYbSS+xkHf6O8QXI56drR
Gi+Zlg13HdXM43TSVjeNxl0Vuf9q/i0zUeV/3Co8I9kNsCtgN9BG8D24SBT4
IZXvh7YAnqfp/CJXIqcnudnRZ8rQubbW9JisT79vTUvbSy8YOLotb2Ij8X7u
uTfyLtlEL9X52HRJXi/iAesavL4XG1k5SD0unyT6lx5XtrHGtZ2zLW8vZCQP
3pGbxN/Ra7kR+d/ke7Y8c/x+4SGRa/6tl/t0Zbqbk+wOPFzgGuAUc87OPZY8
3kPPZHenacw5lM2+GXsTbmYjxQH1G/NBOtE2yjmNPJrYSPVb9W19rVna1Rtr
/d+42LaxssgV3jtv2ddn7/qeXdy371kKFwlPIXiGC+bFBwd61Zkoa1ZFzjRl
vWqcsXz0D1vF65x591FXlp3rDPT7UXBC4s7wv5gzNHnMYfCvub9Aey2Ube1t
0R1fdE0OjFGUA5PHotnvMY7I6V4zkM3zHDmqA2dn2LY1b8rxb+xzmMwKxWvP
7vOoe2TyXNaJ62b8rDFGezyevmf2uM6LmM/q+ia5Kra35E+zvTVzUNvO9jJT
G3naO1fLVuzn911r25lhPpoow1xzXhTtGcNcGP20ZmprTK4/Y6wBj0wWeyv8
W8wcbd/ARY6N/dibXkvuT68ld99uBxspXpJc2FZxG3JMxTh6jDEH4xCYmBvY
yFneaNYVOeuMxP9o/pqO1HFwXXVME5vf2N9yQQch6hhzUlzXYI5Mh5q3r8tZ
bovMkvo4zvN0CH+ejVS+uOYdycM1WZ7ce5FFLuPI+j1nAaNCN+eGc60bwVib
q9i9s/CAPv+04eeacfCpmlNYQZu64NipLF2549jG+w2+zca4d2rr7te8JBd5
/J57DZATjfOo9hhgTBcXle9lnPMbOLPfz7KR1bndc0Z5EO9P4571jfdd46yv
ecxjvsXxzs5pxgtuFE4vr+3t/HBR3YXNfVJi8zVGNPnp6THBfHzaP/be3rX+
QZ/qwJye5jA/cx+rzwEwvmM+h9/Z3O/d2HK56YzM6yvOl8dxnSsOmvcEta9z
EMx7dQk35/C9YNvqNV7wkW+1724UfLv8iNrTks/bK3sTuj5+tcwJzHsP/bjn
Eg76q1EwYLpfpesmjVHcW5r7Ies1Oq4FeY9s3e9r8J4D9uiQB1vOrIrzlp1n
9zC+xlcVMnJi5sTN8dj4PiMcg99hI2vedZ1zi9sG181sgbpPwvcSGOM+ntTr
Ad1b4ufl+PQ5NjJ53TyuYnTFMmsuoIyL2b0U8rbXn2dzNPRcuE5n7tZ6XK8z
f0H7DgbunxxNmCEiH7Rfw8WermSBxUaq2PUXeLw3w/TP4lyF9gBe73Uv9q7h
uu3hy3U7T8n5KSac+8T6cXzT74/j27XvzR85/Uz77unWeCw+nYV75rR/QNeH
j1/3G2yk9fHXW3ZO5J6fe5kDXvy5u7gOO81rMZy/cVxxj01cczpA29H2eT++
M7MPMbMUxASzL3C/GphI3JvDeY172XCPbmXaltYmj151gn8UE/kQDh34ek7a
Vs95HdwtewzJnz548m+Tb3f+l/GRVna/sIK85wePv7D8Z+RA33/4lXGOyIcG
ZwY2ENwgOCfwOmD+anY2voqNFDMJNpIewnnn/G4HgwYu8tsnX7I8/tpeE1+Z
uf0HbOTjBfM24uv3O+mzrGwkMpeREY7n/36Hz8vcZPocwUGS9Vz0rHC5Hvl5
xdfh5/sPb1nB93gc3Nf3T1Ym3z1amXz7cHny4LfFyYOHfE96X/JZ0rd5x3lH
+jjJvt0OTkuuNuUj02VIpvR71H/J/FbGNvxvNQccLKT8iP8vmdrwb4Ix/WF3
yZgrHF9mqX8T7kTxfHTlyc+5OP39ojGR96ef7cH02IKT/Olw2TO070y/R6b2
nHGRkamNtXXkzb6YHtfjefNG1tzsykaK6ausZGUj8bfgX1GfZIJaxt/guOF4
oX6QH6z8dRwT/I68Lzlc/J+yuMFKgL/C56Tz8RvPn56L15ZDixme654ZvWZ8
WmZqy++mDOelyPwL75t7I8kYLjKve1pPaLfGDO/dznreZ1tC9jGYTh6DOfdb
3gp2EcX4Bmf+UG/i+cg23r6xkI/8ujC6t93d+ZU9Dnbwr8f421slm3shGEn0
T/gh6R5dtb6Kn9Wv8L2YKDB4lif+LNuV8svFeqF+lJWtfF4U/J1YIPFgytVW
7nZ166WjM9lIHUflaf/F2NyvG8woMqPldAIPp8fxf3IDVbfYX4NzpecRvAjz
Zun7RBsRj0j/63rwumQVW54HKi5y3bgP8rZLVn/KCoUXC21B2ebyitJf6mzk
c3ob5ZYkZ9Yhw+t+WbwnekiZmWuZsM70keNVBnbmDBsL6exMcoLz0SeTzWk7
t7IebjlxtOKnav4u3ht5TmVbtqwO0LbAs1tOrvM8zIZOzjBz5Jej/sUqVn+a
3HD4HbmwVrB+lYequdAoP58sRKYs+VBmr5NZJI9Ed2i60cgQkSGli23F/rbJ
L5Vcytcd+z7bT+bkZkb1nJf54J0rG8n+uNBgI+k2arlfZr3BTXCcYPYt2AGx
keK40d7VL+jIE2+WrJZci+qf4kCarOEqM1FfktWVVy+dbpmfKr+geMamS3TV
eZOlOF/KTZXZw8lGsg0kZyn/k5xXVt9HZBg1Z+M6udyCC9eK5R2fyb/F3GHm
qSbbVnOEG768E2YJM+d93fuksmbV95aCm4lx5kSfaaUwnn/MRmZW8HqwkZif
ss3LGdgqbBx9cfDe4XNVF5q9F3f9kfXohgdYdat8bfRvHd96THU85e+kK/I6
FxkO2pP0PNYc2SjWl1oxVjDXW1yH/GDLM0UMoPeZw6VgCY3perFS/J3rwewp
R1TncfVDa2MYa6djrsZUjMvKjMc4JRfpPyI3eclYNebZJk8o7lLsGj6zHLIq
7EvtZHsL91iZx+qQrJza7N8pE5djAnlG+QVR8B5xTQ6PMjyHmAvlPplF9yKj
LN7IRur4qS3HebP00795H+R9Ac9rLTwXM5PF4c/z+U7WvL2t2TkP3IZlJj9n
X082shvHlsxanrcr95g52ZmdrfFulo9t+OjeOHsVpZljLS6Se7dXjX/EY2Aj
UfA9HsM1Hu694Drv0dnS9FqPf4+C6z48B1nLBXcKZl2nG2/FMrxZb3OFIZT/
czYTPj97ZSP/YWPAYsnmlt90xV1w8h/Kk7wWLJiYx+pj1XlM56Tq0otM98hM
7jkLl9mm6HvoM3A0/teL6Xz8+KvwHbKQjUwXJt2qHIOG4Y357dXY9qX8cjye
/PZy277+42TDWCqsnzLPcWg+Xzn4cL7IXGHmCZNBXXBHJ88B3FugNrNa+uTq
JLLHfb5h13fucMc4xrFvpclFv1myPRmzXsh6Dq9t96bMaP687PM1srh/e/61
1d2vr+9Mfjuds/L3N2Aj525kI9EXqv9X+0AbbKDz9ZWN1Puxn31vNsb85jmg
3ThHzJ4vtK8GJTg5v/+pOtG9X/RJsVMaw1CHOFczJ3zV7sPkWluTrRS3l/sJ
NHdqXyuzfkgVtevq1NTvMP8R34K2ibrAfV+7J/yWbK7xkW/ASA59r1DbeYxO
zHl4XNezTTobqbrDfWR5cslj0tfItss60j4O8SCVlayZ2pWNhF+Qn7nT8I9U
tlJMpJ3ristT9yDxGugLyad1o/0kT7kex1Hsz5Pz5j5zuAfJPWwZP/jw1ab1
41+fj61P46s5YU/AO4+m9THw6wtntF9yHH98tsb7zqfrwevjvXEtatPZLWWs
92M8Um415tU2J50eb60rPT7rB7+brFqTI7X+WcbM8Ao6F4T3DIYbX8F3Ymyy
TNrLdPThfVVHjtYx07m4HvvguTbQ83vQG871IK9oGPvyxc5pTUX52g0u8k3y
u8YFndLXZuPaS7Vnd3a93fBxl8dJzC/WO8gKklVi20g2snpG9TPWivBVee3i
VvAYjuPn2EitMT86zf4pZk6OQ5tLgZmenmNx7sVaIhw3dq/1bNnOgbwPKzdB
N5ma92K2BlF/fD2eM7hOMwynmDKB1fZz3JCrQM7A5IArl5frwyNmVrm/Kl0T
TR4pOaVcU0tvJPuYPAt0LvQazxEelcho5/q82HYcS7wf+X/xvtLtmllcdS24
Oijq39W1EX5+rfPm37KfkEt86OMinQMDW796fK59Ap043nKLiYfSetq1dbOS
q5XHRZ9hI9bcI7dReZJX9C3tXrVsDof5GuYEmGupvVZ2QWssZAHSjSCnReRL
luw4rTvp/KGxxfjbi344vTRW0+2ZOWmzGWk3ZZzf5Aap62Jcr89sS2uPnpUt
/yPcvWAiwUeCkxSfRvfat8YZaYxTVi2+koXcnuHatrzt5zGTK4ftgmttwae8
2/Txl+cM1Bn4qMy493X/4owhP/D7bKTW1tguOuHG3fVMbTmL9b6fuKdYGd+V
iajcgvqk+uGO8UFDH38HMVYYD3O+Fbm8zP4a+XpbNxxY5NGG4a6SN7Kuf6U7
shdsSGVFlHepnEowc5a3fcm1fWYQduJeAtrd4act47nEU8w6EMPPia++tldZ
O2PEwN5grDxt+zof19ef4fM4U3WAvnE1y5okP8Ms92/DT6r2Rkb3QWHc7pJN
8nU4MWSWgTsth/+cvuYn5eoq01BZuBu2zg0eOPlX9gs6Be8FZyLuKjLe3ydD
2vBpet8Gm3T4aTOybrHui5+P/rllRY/bc5wN3dlFPlLcirxWclyB5Xj+4cH0
WN51fmPoa4EDZyRHwUeKjZSn5iYmkvnZ4B6m49XFyrQsT+t2zRlJsnFgVljE
iNzERk6PA3Jw3zVdj2IaUapPsnKTs17Jm37G3yNjWxwkc4DH8fz4vmbSKo95
lo20se3qnrMNG+56Sq/nwfux55M7g4XPdlWZyG893xxMTTJa1ubBjaDNn2W+
bbKRI7L+77vmDUN5+r5maY+NB2Td3HPed8uZvY3gB3WeqSwN80q3ra0im5hZ
4pt/yEaaY/MT2uK2FXzPvr9hmdjHHweT558G5hHdm56Hd8/WndloBSuJtfv0
Ryp/GPPt3vRYs99ZLvS7XBfntcqa+5vG0UfUl/AeTv7PtI4/3fd6SE60spHo
z+mWHodXmZ9/y84zeb2R+2r2r0Y38rdqa9wvkvtIxFxV/za5yeqHlRurcmnD
ONfJNw2GPl2nWw1nZfi4nK1h/QzL/ovhRG7pypWi/rjvoh0Z2xhf8HhyYvJz
8zyLuSiZmO3g/MWuyMtJvrHrrq6xX4us2/ySbbg7Pb7dydF/d22ezbl2y3K7
9654TW5MhHNTGNs5rjI/W+wjvj/8+G32VR//xVPJIxmOWpwX4OTE+z3lngEU
jnPMyIbHy/jH02lfP52eK84eTPacjQQTSRfs/bI/Ycv9zWPzTmF8e/6R/dvG
WPAsYPveqZ9lH63+dK174Hpg1q3O+Vo/2EhxbBrfZh26Yooihxtjyadpu//U
sRxzZJo/w3FwVyLZyHFwmJwHcn8Jxjm0K1xD8rzyx5nalUfE9+AZn3/civmI
fgf+pOZip9Mzz0P4GfMP+CDhhnzxz/G0jKaF48zheziLwVaTBXt60XVeEj7K
Uey1MG+j5VmnQy4ZaTqjtRcN7R1j3PG/7tr4VnlTMGTaa4B6gIsMDA65WHoj
8Zk4fxoFF0l/97T/TedL+5fJeQVL5xxi7XeWY14ygPeMjZTnctyYl+pcIGci
5mUauy1D2+/t8Pq+ySSSwx03zpk4N/CaQ6xep7gjwZhukol8jTqYzv9fj5lR
+4bzUOxtkSv4CP5d9Gvn82zvzjvsUW/xetfHMvRxzN1sThXZElu2h1LXutyz
Jedgf6K8Dt0TrNd09fPX+VbshTtjVhvGC7wur+c2w1OY1wFdctvT8Ql9R/cF
ULRn5jobOY7rfF0v8zPydZj7wLwO7SXXvRddh6ttak9m8mArzkYuc63gYt3O
s3ufYSSfXnbd4Sx2zs+9l+wbuygz13qzDHfNCKi+SJ4LcJ2T16B1LpttOxnV
WZ7VruUu0qt57bxm+xuG8TziG7UPteYE1eu0ykHivDvrUK77BLSfgeee5h4D
8cmaf+janXsa5aj0+yanTTYysuR9nxF4b8y3yRwOgo3EuQe+yEevujaeiE98
iH3tJ2vmcdRzVffnvs0b2w02Esce4yH62qPXq1bwe7GRuh7M0otMAbni7RoR
mTmvmaf96CWztB+/HDsfededsZvmjd09LdeUyLK2a1/l9Iz8nnTXxhnMx9FX
1O7lhVTmEOtUjOsNbCTa+zu6W9H+0R/ERj65QFbbsrGRu9gL2MjUHl7bFzhb
F8oTx9e7v/1/k/uP/s14yJ8OvjYGClwkGEKwVuTibkV2tvjA7x7Pu6NxIXyQ
/P2dYCPTdZjOSDGUyIgmN4mc7tvkMB9/4RzYHXsc7CBeW660ykaKVTRG89F8
ZEqDjSR/NR/MGHPBvzLOjPzYHc9MngunpfK+9TnAgOoz0Jd5JzhKfSb+z4Kx
St8/Rlm1fGv4I799BD5y3thI8zm6k5J/v+B5zwvGhclLmPzmF/Y9PXnzUR+o
M3svTxab7khnI5ktvlQez4LHlAeeHOSS5Yaj/pQbjlxwsIPKP6br8rZ7I+8E
eyf+hZnIWW9kIReMhwQL+dPhkmdowyPJLG0wkT8i1/h4wVyRKD8dTesSXJqz
kfJ8oh7wevIf4nd4TB7HZPPm3SnpTNyR2CyumYuhRUHdWWkckzljD1Hfyl2X
l5AcHpnBZAjvuCNwyb2NYNKmx+FgzbOllxuZ2srHZbnjXOSdyIBWhjx5sWV/
PPPEwUaS2Zz35130PjHvnO/tYGz53u545nEzL/ung1ueB307uA7yntcL2C8x
pz/sT9vjs6+nz4c11Vu2tvqXw6+mZfrzsXyUmeWLPvuf5rVcc455IfhmfEbl
QEe9H7BYPbhDsnohxUgan+Z+P/GS+jv9jTLQyUQulLpdDL9m9VSizvBZxbuw
3m4Zg4F1b9WVWAI5N5WNTA6MTEfNQ+Zrz1l90KO2ZvUB9pHMYt+YSDpmV4Np
RiYsGB/mwq4EG8mcR3rRjJ9UDvcxOUfmYreNx0G++0/7y9Ym8Rgdk2vhZwSv
I5YSv0fB9xzP56zNKjcTnx3tBnUqjhRripER/Rz1N++sTPZJ+frq89dideGO
zNlM5Syr4RJkP1uKzGi6ObVWr/XqbjwXy7I7ZMnQBMt3Ut2G6cYRvwauSlyH
/JLwyJn/8cW89x22UeMig/9oOX+zUrhc1hMzTJfseenAZD9hzm7L1/9bca2s
fpI8GV2XfL7bzlrOB6vHMWUueLq/GWvMvqG1bbrSVozryPze1eCxtK5dOSb8
nmxWMuHMIF4JRwzuL4ovBBeq+ktXXebDw8+o34nRol912dsMH8dcqq4bVt7G
PHnPlz3LfHlSnU/BtR4vN9oLnreyl3j+mivM45v8IscZOTkXGvWsAuZiNjvX
mDd3bSZjqjzmZedVmB1NlyDHQvFa4hPRVugonsvc2pPV4CzwOfB/zJotjETJ
GZ119NW/UxYj+jqOi7gEcjQrxv9qDMRngyMN74dtYMlyh83d+bIdjF06Oiuj
t2p1LU8wSmacr/tcYsFeU74vtEvxQelSIy+oOpHbl462VWPhNNYYP/ti1Vnd
BefYlYs+w+eVtqmv8kaKZRInTbfbSmFfxaWtksF7Qz8VeAYx7hp/wUbRZ0xu
iyzVsmcc3zFvoNqY2GflUldmT23Tsk/fdIKLROH6fpuZ0OJln3t5kUUsm52z
jxcnykPGdaYcsn895thuzjpn+zKXedGZKfY31v+K90kywXnc1H8WJ+ldTN4K
/6tx2vhUd6JlbnnmUeO9YNzDa/NYrji31OXxP8b40Hd350wes/N3P78ozsri
jKzsrXgSzT3Ee1Ufn/q3HILiNsUsqq7EJdLbmHUJHhI/izvEY+Apca1HNnLN
fseitrJILvA553dZt0sT5iqnsxZsJD2bc1GYS56eSfLOGufFhK7758PjC/G+
Khv5q/OY9MvKt0kWoXoEMU5hjOP5uWv9oDLuOq9pbwTnKKvxP+TG0kHHcxXf
B/2ZqNfbhY1cYAa4u1blOsQ9sN/AOVpO8cjYSPBG/zjZsvLr843J31+MWU6Q
rT1gCX91O84RzBxuBSOt428+wtMmVyaPJsfrlo01ZELpDVQfVTvkMRCDvVrO
0SsTZrdn+6uu08qj3eyNlL9qLXLWUW8ov766TSby7R37+uvr25kR7u1bHAb9
t839BfLWcr/CWvj0qhtPfR58H+4H8tiuBx+r+516rrqHRXMBFHyfmc7pjKyf
Vf4tfN7q5UX/4V6GFfv+4Wkz91nPo/pTm9b6GM+Z7q08I5eJ9s5zdis4OJ3D
H77J83H4NP3/eQ+7E+cffDZlOJPF7dtXyxl/qwzRXpy3lafKNsi5hOUBnfYb
XAvcVqpH8d9sY6v+2ZUVTP4M7YT5Z71gHXk8u8afyLsnzx3ZwOtMUXKrHefy
un6fvefvm2O/fIRiSfn4mvOZrbIu6jk3Z/2JMlXRFpG9jrXrR282rU//9mpj
8tvL6fcvt4x5Rt/Gz3BH4vfwctK/N2RbPGVmFfYf29czZcHL4TgsHg86Uqon
gA4Gskacz7SdFes1eM+aM6/1BrG8mV89cD+COxmnn+XvJ2Q7xWyTObpv6/SV
c2L76dkaZmacDibKYCLjzLEJx5BrDGPPGp3OWab1Kd5Tjk/52VTfbFfpcyCP
Sgck2qoxa6c9n7f3yZGdJQ9Jb+fYmcqROyNH3vd1b32Wa8zHdF+b90zlCKi5
2s21X2YfyZfh7Ni7jXBFkXkbBGuHuRMytJ9cLHtZ8bJqHkBjZi5rXtMg1rrp
SBAXJA9cv6wr6V7vwNfF5M/tRH2Jfwqf4bmy0pi1CP8m6tBYjcu7cd+ZTgrl
PNG9Kv5rNzx5mTtG7qFf1rK9vOeaNtd75I7MrFw5LNUequeBnkiykWgLZDY3
G+utda131plTuTv+j69HnifHSiaFLBJeh5wieReOx+53QCb6Rds+Q47H5EUP
CtelsSr6+oW7ed45P9nI/xp6GTeK+Ew6Lrvumlj3tf62cZI458pVTMdEP9c7
Z9ZftA5Abr8X7UjzKbE9Na+sekd1HtXYxd+PgsPVeUE8MB5Pb2STVxU3WQuP
T9MZieOgrOyjj3/2DO0HNlbBo8iM6Qf2OIq5Jcvap8YEcZF6XLwh1kbplabv
RuucWuOUH43cDjkdsT3MAB0G495sYyruArtKd5/W8tTH5VfNvPKe97stMlPG
dt4LNyHf/1b4BCsPLO6A7bYb63tNJtzXGAs7Y+/54q7nfCLbc2TeyHQtYV2K
a2JgCZUbSvZg5Gv3Y3cNbhjLID8g3U103ynTUutl/B9mLO8g2+1q1HDBNHPJ
R4216Nl1UPrXRp4Fl7mYmaU97ZfT/irHDbiqWe8c1tWPPmwHx0be5H44xcjI
ZD472Ei0y6OPP5jHlOzqpp+3e8EicK20Y+M81sKNF7/qNsdz3yeA48Hz25aN
y3SG3p2+xnfG6/C4b5V13q2J8m/ZTzM/Du2r8pDK2NT6rvyRHL9HzszR3Wlc
yvmGra+aK/Jd5mKL1Xh2uenf4282Yy3WckrNMcnjzv+ho0vtRMwquBK4ucA6
WNsyV9eIDBxYm/frk8MPnenn707/pudlZEWMjF5DnBKyp/fPp3WD93RFdujo
0wMrYohQwPzpMZ1LtC6Px5//67vJ8T+/dXfxtv/dVpxfwLy9+O/vG8/R5JRH
cVz1/3BDGi9xyTaE860cODiO4I3IqpJfPPwArof1T25oyz4fMrTBRB6//9Z+
JtO84Z4xes7ALexgPnnaDW4T4xjX77vRHo2LnNYrvWE+7hnXt+WMQrJX+Mxg
JsXciBHQng4xbxpbxBnLG4n2JfYR3896IqsrsjIQB5av3g6HKBhZtAUwTPRI
tt0hxvV84zQ8exauW2Rq71+xD4IDyTl5FvWJ7CujGH/wfnbcKUu35xbnsMFA
iIsc5dztnbLYxVpvxhzAOLPL9AqDj9TeA5xb5JOcfQ/0WPWDl5lloZkXLXZz
NJG/WeclvGe6qjoTudrIBN8t/OvWhC5yP9d7Pm86sJIxqFxk7rup3rk6zoiJ
4vUE55CjmIeqH5AJH+Y8yfd/mSvzvVx3Q/fekkmlk5dzo4OPYo1afr+L8zZl
Guyc95zx2469GMZOlXG+FnklNSex+dl0nEf/g8uV7OMoHH8833TDnYvf77yh
M/LgfHreOP+OjKSfb8GBqE+DC1GeqHmz3PvFvk2HljEwYDBwHi0sEfro4cf7
Nh5h3MLXykrWkm517v/YvZBbvu59Gvn1x4Z9z/am/um8rh2TaX+6XI7rGXrP
uvacyi5G29J70h4T3b8wttQ5U7CB5ADpN8PcAOcMZUmDhzz+wHztygiKU7T+
7twivuL33IOxwUxuY82Hxjc+830e4Ll2z1ZtbMF55vhjz849+9MxYv+iZf7i
559wTsK5ahheWu6tmL7GtP0dot979gAK5t5H/2RuuHipep1kY19xE++BAXU2
FMcbzI2yZDVnUu4t96P04vNahjv2K3mfwjxAjsZZjqzJeDUzlXldMIxrssz/
TS+smCPtrWhcw5113T2aPLb2VgZ/e5H3dnQNq3mq3dfC9f6rLWMjd95sef/Y
cL5qYNzdIa5rLtrB7O1iXju9FjI+HsfgLN38fC/0KWqfK/ZU5Z6Eu8GN81xN
J6a8qXI0JovoHLtdk29mXsBlva7TNeQ2z/P2OpXJSz4L5yN4Ip9+gE+8bX0J
YxY5uc2ck73f8D1Yo2CcOU5vxB6a9GHifkk/7hloj5yuA3lfar3kVaxajgX9
eGvBZx5M38v+JfrAmu1VOXzftb7APkGPIOo+fJG4Dr5KT7u8kfLRymuPz0D+
f8t/Vz9b7i/DvpVZR/ysr1NtNPMtChtpZZYHz2skZrVorBtMPsc+ioUVI1x/
xv/qHlA4YcseBZ73+nHtHfdE/Fq9XpfXxxvHC+uWJ6tWpxjDyET3fTyUj31s
/SPHzbG7xnkO2cX+yzfay8ZrN3CR4CPB62kujdx0y6s/73pOQNdc7fj6+M30
b9+u2z45eiLliuyXfPWOXWslG5kcZ+wbQG6Oe5ThjTQ28tX0GL1JNhLnS7CT
j1+RN3yEe1m4L/tmxBwkZ5q1N5bjyzju83Lf/HowptzTulauuXrlHiDXhZVn
mMzwut1nUdaLfX/BvYAYn5mpnXWOz0sOshM58/r+MfxKr8mUPnj875P7j/7X
5LudP7kv7lb4FY0p3CEbCa8ec7Pngo0Ehyh/nVgt8HHMqU7fY2UJKzvJx24b
PwQmEnnXlp37dN5eEzwgip4zy0Jwkeb9M18ieTfkV9P/6JyV+fS+MZ6OzNut
yY/7t50nu9N4r/T8JeNZ+U6xk7Pvha/DLGvL095dt4xr+ReNVdxfdnee6udO
5FQrp9jys50HbLKRc85G3vb3MmefVywjmCoUZWorV1tZxrXUzO1ZNlJ1iGKc
1lOykWSl7lg9Mtv4lrsHmfdKp+W8M6tLxkXCGXkfbOvuLSv3n3w9feyrcEUa
G4k846O5KD8e3rnGRqIdoh7oP1w2xqHykDUfWuyJ/HbJLNHLhfq3POc9MHtr
nhdOhpFr8gvMoD1ebDB39Mbd8Zz5L+2rMpeZXb1oriNwXPQlLodLVU7HJhs5
13AS4nWUI09O0J2Dzt8p99nagudq87WWjK8lSzg/40Kk0xF8X7OkF5LewyYb
Wd2RfGzeeViwqF9Ofnr25eQ/j740Vw/KjwfTMePZF9PHviFHcbzgPNJK5Ecr
l11sszGT7hjDV3GL6R+ds6KMXrGuOqbiOrDOp6xt/G3NQFb+tvK+lfsuRgrH
A79XNrfaF9e4yQOBCZErUpypWJXa1lCSF06fqhir/zpmNjXW+9EOwUeCmaHT
sW952nCZwheJfknXGLOtVWfGmJbsa/2tWEo6IsFGtoOpRNumB1KuvPXwzZEz
XI9sdvE7ek3wwWSJloMVBRus7HFl7rJO7oQ3kqzv7XTgHsiFuhq533K74fWY
td2OonbD9rHs71X843qDU2RZCcZC3j356pTXrP/BVznAquewOvbMixQM2nX/
Gt2OK87Byo257B6szGkmb7dKPtHbCLLHf57W0S+Wvcu8YfWD6s3E91izwFf8
Hl+rPxHr6GTD0mf688l8MFr0gC0726Ic4pXIRlSG52zGMPmrlXAGNdlIclSN
tl08l8qbVF2L00KdJZeY3rrKKYlz1P9Wx6d+X/1M8jfBtTObcZvMiDssj7Ot
kHtbK0xH13mLmueaud/plEsmb9YZaV4v91GhGD8oLsqdguHf8/xzsZHhpXvV
ivZSM86Dtwr+Tk7QFffyMIebbWc9mBQVjZEaL4PXeJsOJmWPo57wHHBh4PjL
C/v3V/l5jPt8tRT8rRxn9ASVHGrnC2f7jzytGhOqn1FZ7GQjef9T7rSaXS6X
os5b8pzaOHWS2ex0Qq0GQ68++EdspIra7y/OT4snFHOM95kuRLWNReu/lsn7
arPBRrLNkUNl31uMeq3MIc41eo+zba2ya/KzGuv6KvsPPVhr4VGuDlfNZfS9
eFn16Rwj1tIj675IZUGL4QQjR7dSa6JcAePWXpHJVH5vzZqWm5B9tOYjJxvJ
scLH35dN9hRZxdUdaQ48Pxfb871sx7mFOeYaM5ONpF91Ncf4GPubhez4erBr
YsvJJWXmOOeaCzGG/uwOZXt/Jbe4spHiI/U4+D45qZSlrX2hzMNWO2HmuuoE
TLAYVH1/8zi/YPsWxJSK6c62tdQY56+NHycL5gnNPG7mE2c7VX+Sn7bdcAly
nE83cGXr5ArU76tPVudDO3aRsb7qrzkXbRLeQ3MfvvJ2+kquUrWvZCONmT3p
GfNoXORLuiLBQ5Kj2rDHwEb++qJf3NWtwnTS+Zte28VJdS7XNv5rOCPJEGos
JEPYin5KLlm+1pqNnZnCZCSbDGDTc5rsrv6uWcjNPj5vOce/WDhneCLnjY1E
rjZ50+n3L+fIcL9ZC75H/JeOn87NGusx/pArrjyr3vOaOb7AjWkPifZWkI3r
GONHFrIT8wr6iZUV7XmWhTfUuKV6Ud1lzj39vE2nK3hk8aLrvid4vdR96xob
qXOm1sV0z6+6mHE/jnxS7kHQ/WvtTxEriNfSOM266Ng5nTnuPWOMwISQYRF/
qFzrtvvzMk/9UXDJw8IsjXyu0I49FMlWrvH+kvFg+Hk9GNwmG7nO+4rng8KU
ca1Gn606JusejcoQVj9b+jh7kZFr+1+cdeX7S271JjaS+Upjz4XesnPvLBv5
8BVdkuQmx5apTQaVGcroF3nfWZ5Cz9U9E4+UmU/GFLn78x+v2fa5tr7hvFQ6
8ui2FPPZjnNIZeaMlTQ2cthwMpIl3LTPgvFJbCTWC8zLdrFV1s2GjWNCBoX+
FmUT2j12Y4GVTa6M7LG9HtpZzTNX9hbWSLQvKVk2X4M8qx7IYbwPuhDx82b6
PD3TXLnmdEZqfSLXbLRe+zn/o+6Xzua11zUceYXIAnSj7Wgdpq6jiO+z9457
wthvb3vRl8PNwLXEFuvyivydXJR7VzWbl1mI1bUhd+f/pew9t9tItq3L9+xv
tLnHVMlRJEEDEJagkS2VtzL0XqIoelKquvd7M3SuvfbaOxJSnR79IwYtgDRh
MjNmzMV+ZiF+Jx6vzPVONwZZvzdnYjeHPt+7nJ696yfV71acz3Nu92rgbas9
KvPRykwqzQuU8272nP+mziO8OV+Ief2SQ2O+t9pFuh44b0VeEPuB78u5jrJd
6DXjnGQ9X5BcLvm2vnN6K8wzvaH7zdyCl86dXQ2Cmd10tmLrhvOE6pO0/2JI
06XajbmeMrdQfh5lTJdsZDhRzwajXAtCvvz12VysabE+1rPhyTmI5+34se/7
nJhYhbazK8m/ZK5y8pG5bUV24kU6VUpPJnNCF2vHXryk/Jv/iY1Mpi/PkfLv
dL7FodHP98SYSLGR4CLllSyzsvUasu1L9j/hXCzYSGO3TwfurFoKVkdem5L9
IYexHPNexhiaE2fVHZ9iOz/nI5mznXN3mSE4qPU75DbSaQVuSvus/aZrjo4Y
Mh0rcRzl6Qn2N5w8mamdOYnDOId2LuCxq8aFtfeLlnUG1oN5los+F0fuCHl5
mpvj/NzQM5fLrORhjY2k+2k5/k9zSembXGKG92U9L/tvfTB/V4yL1BxV17dv
sWAK2sYQYH4PBXPp8A7BDwXeCuzUwaeVMTaSDtdkZFbdX/rI+Uhwud94XVw1
ZobZu8nAMnO4HXnaZJd7wSWuX/Td6UYmVvnvqs/4HLCR8JvRLVs6cNIvS8eb
3EbJR4rnF6MhPoLev6VgrFj/6QUEpyEuxxw0fg6/VMQlKl8bLklxfMydZS73
lzJS4YoEp5KOP54PY97girxpGRuJeXkU/o0MpfLYwV2W3kgwRrvXj6v/fVTj
IsENiXPc+Q++NXwvzkh/w1e9j16Pv6OU75FMSDHeFO40+J3QbjHW7H18ZueU
zqcV4x/IDqKgvxkYG4ks3YOb1cKrRv4TOdrgsyxPG8f/dtXmyo0bQt+PdUnV
9QFYEZ1f5hr33F/E+kiHqcYLegzJdec2y2Ush+62e1HZNy7G3L7q2+7tUnDj
ZENZ18a9kGIJShf1OAttnyE28mbBvJGoC2Ij0YZRIkPbcx7JTrmrtNqv/T8X
ua/Ggirzli5E4+uK9lKykXRhZl+pDGpdR7A9FWtB3L0p/pzH7FGws1qjQa4m
s7t1LYSfS2Z03AFb/p/Go/yfej5ybjOdn7ieUY5n+hsXndtJl1d9O5NTla+x
dNHJZ146s0o2sswZVc7l5uWg2EbyS5lbveTXCPKsdf0zyO/S99+OdTbbzqTh
fmvchSYuMtcdeb9oLrvHxpujgIHXuoyylDna47wk2h3aoVg29HFogxj/6Epm
nibGUrAeGF/BRu5ffVN9fTbaxnjxgX+DI3L3ctVdkUv+s3MtuA46G5JB937U
1hngmum8vg4oz9tqlLJPKrm1yHMeW3cwvi6hXItQtk/WOWVqzzpfteDXGx2u
p7uu96d0By7Xxnf03WLw0ceB62H2asf9xbq2EOu4HExkmW+tfGnlw4ofxP9a
X+DjhtjG5H4WzFG8czNb9bfzVamuC27gzZurxuHZ0cbZ7Oiw6jNQsIaCfU0n
nLTg8fbcFymeCd/v/zk0R6Nc3SX3vfdxzEd8vRz1CMwNvsrFrTUluqbSvpVs
KPr4zbH1TcmzyinbH2ub9XVTuvdU/5J50vV7Y5xb9ZXj93B1Z+Ry/drE6ls/
+sySueS9LRjPRXKRJ9U11odHnje/5FnofWO3SjYSX+mySzbSXMm27YPoX7gG
sM5G2j2FsZHDcEXyXm5Yc3qWmS1qM+NZ4SWLzv1f8WtEXwtRsJFyyHPtcNMY
LLCRYLpRjJO87cU9B9er6DjWHYxiyUuGm/fL/Th35Zq59YtWkUlH/wrmBcB+
gScvGc1t8GDwKVTtAKzwwUeykXJJ0tPctjZEVrgfXPIm+FTwcDU2Mo+bnOdy
JOt7HU/8zvzb13Uv53jRs0D1V6q3YruNwfb7Ua7jK9YW+9yvznvmZC/WxqyS
vdTz2XIsNg688GCX/agyP3R/Hs9FrnVO8n6AuQ66X1DuM56ptY2rQ3tH3yce
mv3fMO5vyB/2667GiyWuW7os78fYlsDtIVcb7J6x5MZFdgtPpHK0+XUda9vx
vMPXnZVFbGTpnsx7QPbHXJ/W8gwBbOPQxj7wkVwPsBxrBTAuGhd50snsAdzX
nYmJHMZ6QLU/HO+co8g8DfZxXEvKY5o5O9k+Mmd70zPmVcBEWs49ntOhX8Ez
cKyh/dB3V2QnXNE4BuBYXx/P2zlT9jjW4nHdTtN8keAjn298FS4+5vjecS7y
gXN5Dzxj+iH9e8YgTpI32y49dlM1ByO+V7Z2yRmKQwQPBdcU2cD7dK7tTRsr
lnxkna00NtO5SDrpZoIPxDYxB3uiYCPvh38PfOSLrfvGZJKPnAwWsvRG6rNK
xrPMBBfjyX1pBKcIBxwKWcUZZxFng8PjMZnwz39Q+Osyu9i8iNsP3KWXrCbz
n6edcZxl2XBX5XpykdgWsFPgpsoif6S+Wq6085QsM+6MnCuykKfT61ewkeTO
yDmAAVQ+LlyRz7ceOA9ZnfcNcpHPq+P+HV6/nxzki937o2927lZf71Y/V3/f
v1/9z5e9keKMyhxk5WmKj1SuLP6mrEexMXKPcjuZb8zic/KHjfChiZlTjiJY
JHLDd0bf790Z/Xw04fOhU84aNCIrWDzp52zkQ/e9/X+zkXgdmQX9vzyEk+7d
mgmW0Ji/A/EP/BxzRO7R6/jjwV3zUSFHDwU8FfyP3+/eqbGR3J56UX9gvkm8
Zu+r6vz+a/TDwb9HPx5W/cXeP0bf7v6j+pyv6JM8ZC429pf73ojs5LLw2PD4
aB+SjZTjccr6BfkfxTOIZ8PPYorT0zg55m0UG8ltkbMMLCncseQuy8xb526Q
F3p4z8sD2y9wqjgW4igxL616hnqqrHLVQTEXyje2jOW3ypSWL7FtbCTyV8FK
kn0kT5OZ7JM1NrLkIuF2/cHdnL8ctIpM7ZlgA8UhGHvmnCb9i8mvyt1IP2P6
6zT3L0di+AKdDTQ28ojMBdpE1un7X2QjxUQq61QOP5aFWv4xHGTk7+QjU16z
8z0H09625zx7vGXvq7at7HDjEY7kSktPWOby1l2BdnyCdxST2XT2sRW+SeNG
fLvIVDVrbNavb5NNJLtSsCnuV2Uu8py/b7KF9Otlxi//7szAhwU7Jz8b63zP
szEfGB8pNxIyI8mRNIJdEUuh/pJMTCO2UfWW/EL6rHD8Lef53Xz0pb+5+0q5
3zpnwX04J8GxYWosA302mIjwGYlFcyayZCuD+So4SXJO8s59nsEsBizPjcp8
rd7R75N5rr8fN2tcpNowx4BkyOWQlftPbCSZSHrZxEaKtxAHIw9hLef6vVgm
sawNf/9G5MMyp3uezru3884a9T0zs/ChFhnBqtvJj3zZLQm+jm4zZWyz3iRP
QkfbyxN66MCAgV0Tl2Ft4m3dvSi2tWQjxfCV/CF/n5xPerB0LqfDz6vfMadc
x0l1ez7O75fYSJ0zZZwz13zezjnbnl6fXC62S0y+fI/KU5bPTYye9f/IDzfe
akju/YB9HZ15LT8/ZP7o82Mh5zUdvKW42PQm1t18qitqn+UxRf3Q9paFftXZ
uL6J/q5gJUsu0HjGMX4TjjnkGGc29FwwRWTBms5GzddctGor3HflUheZ1kWm
trVZ58/Zb045czbjOeSNGntMb+is1y2OY2Lt2K7VdyYzKs/zeA5x6dHlMWj5
cZ0LroV8/ayvpRCT1oy6YI7L40bwjOQjS3cjz7eOrfn/z2fDIcq+xLPMjyac
YZws/MCNUWbbF+zuEeuCGG95i41hNJ+lj0FHDzMDPvjKxqhcH2De2mPV/2lb
96BtydxuOhyVSa/tIafaKvrx5ihZ9MxIlruXvi5mAIuNRBtWVifHk/QoWn16
P231D0WMKTm/SfNZWp9wPO/u4nRWwpXNNRnVex8PmLH7dmBtlVzkIn/3ru9s
JF+j7dF1lOo4x9PpmudV4y37Hrmt5ZNu2ZivtQK6vpGXj2OCcp3rJfJ3x0rJ
RY7naI9nbNv/nTGP1saV95PBmL46hRuYrCldknRwMgtUHkiykVqnweNSz5VO
Br/urxR3CzaSvuaSpaRfU+MX2xoZH3k36U0ceF1pG9dmpRjbSkYSdbPeposM
efdIYu0pHJJgWd6AZznl+JNsZHKBZXZP+VWfL/ZGzwHH1yGUr+HvmDWebOSc
1VPkZ4PHLdlIruFYKLhD8VbYXjrAyVt1C/9gz+eHhgWzlmynvcfZLLPTjcfm
XBUzx/lsChydGGNxiXLd2TlxT2ayjmPZ28X+6llojY08aRX9QDfca+nRWojz
J55MvKJ8f2SVlsLdBP7xj3fM0AYX+eZktSorzkbCx9j33PE2x/7jmXjujPki
rgVPVxv5S7JedOP13X/LNq1z9rJ6bzgpkfEtZorMW+bOg/3V2vX0RrbMT8Dz
Ro8bXJiWU326YnwkuMK1D5wvYFmucZji1Ow9zsTQtoz1pHOobXwf9vPNuTtA
z5UTTG8kWEXxm5FP5R46PqMu2Uifnz1fDjaKvsBuMH5WwhO5xH3wbWeetjyJ
A861+LNslbLdlO5R+tt60fY0Luu5+bgbR21Fz8XprS199Olr5HxIz+ZAuD6B
xfLWLxfcH5AeSmx36RWlU3TgzGsrMphYZoPDxvWj8tjJvQ3IRZ7qmPI8vrLs
+q7XvyVmFDljZpnEF/LnaL7Vc9B8uzjfVeRSXfSDD0wvmXsP5Gi64L2M3MWl
81LzC/JDm8uhxhLqeXiyddy3fpxvzeljvuhLbKSK+RGDyxxEWwcHTQchOSd6
ReR6WnTegVmcdDGWzqT+qMycwzEu+cJ0dMqr6H+/UPsaRD+gOS7up8+9OZ+5
jgx4n9d6fSbOuBtzr+IU5Hkq5x01JyAukrxH8onJXYu97te4RXksS2cJmA+d
IzrClsM3xUz7ZGg1JyZviH5fHiPxouY9OeU2bF7I1+RMgnNpYsfEPpbcY8lS
6nfK0hYnSZaS84jma7tdDvaxzETjPBXnrErPntxoYF44D0pmkUxF6fVbKuZu
klnkvEzP5yvbyalc6bjQTcX51afG4NGT+cT4ZeOrjOfIzHLsRzhsCkeQ/KEa
g8gRls4uZJctG7vBDMOB5YTRe9X3POpOZFFrLoz5jnTVMfesU+MRSzbSuBFw
YZaZSN+Gzf+bX3B1tINjZnn3f89GlhnvJb9hc83nPnf9gVynuQuNK8h5Q2yz
zdFhDIP/5Lzlc7sd8+Ls3HRGh38mr0A/3GocY3GwZX3cco8k6xbO17L7cMps
ZGdIwGF8LHksZ58u1a8tWT2yc1w4BXGuwe+Ao6NfLbmDkp8Xx8Rj0o25VuV8
cjsyE1Lz7sryhg9Qc9Tm73Lux1iNs37Byg59HrZnx5cOSXq/Dm+fjo4+psuQ
HB85SzAvpQeMmYD0e215hh/ODR2AmEect7n4vdu2eQI5R0smZQ+s3/XQ54bl
uVyOXNLD6lgdfHzyGRdZ576SHRrnh8r8R7E98EiWnki8p+rGlzy4en2Z0S43
Ls7l4V/fWNn/xNzp/U+rnnE+tNx1MHyWJW3eM/k6l52PJAPKjG0c98ejt38+
qcojuoUw145+5bxlWas63/T/dZ1l7BgraJ/3Z/Kzcg/Kd4g6vnFBZk39/JZf
E9CzOBwpT9byrz8pO3sQ6zQy1325yMpeDv5vnMmq8xDgZDvGRoKLREF7ZfGs
WzngrvrORTKLnK7Tqp7DF2fbNrDCbSW7BLcbc6DHMjvN75h51+oLlPdsfwu+
XfPq4gQ5bmvsp3/zkbsKxV6v2rgjpgPXm3qtHJHJoBXutQuu+8Hn61yMr1lJ
Rqrwml15vu51Z1TzKF72/D0XY50G2oHGd/q1eN2AbRJTUPKOZcb23+WQ1n9f
uotXRpk9Sx5RYyj2TWykOK43fu2jzFKtV8p8TPJ5G1dexjhNsp6r/5GNlE9S
Duv0eZPj3DY/7Yq5HetsJDPtwXO8etfkGoAzMSDVeTh9ZN7IvcvnxkYaX3HS
t+xQrBHguLVknDfaOhgXrSNIB29Vn8Hb4vhc1DOydQ2n67nSY6s1KclwOwN9
W3e0lm1vvC2Ou0rtmuJmgTnA5r/r1scZy5RfTQbQ2tFS8Mc75nEU077KTOnr
5fAlGjeJ+uxjBdq4nJHpDV6sMZKb5x3nURbsemX3qudjRtfYxszKpjsa/P32
9Uy1bdNWdm9nqzJX9TlzVd83U12Hzdj/gA/DGgoUjkUcp7aq+3swebu3WjuY
3DV8sulwTg8g2Ej6Wlfj+JRsZK5NSRY2OSheg4GLFBvJ/OLqs0qvrd07cc2I
+hHdB6tNlNkIum/c8EyAzIlYDDZS6wXjHsr7IpbF2v2YOHKtB2M/0ovP/7zg
3C2RifxQXVOd4vqDx2XrvB+uOvT3vA7QtVvPWa4FZyOrvkFrDK3fXPoiG8nr
rFX3GeZ6KF0f695kfO2Ynl2ULsmSRWf74j1HctbL+T9+r2ZrdJ2NlO82nLfX
HbtfYHtJNlLvzzGE96i8/0A7130R7x/5jEz9H8d85t7wuaXmBcB+wbtLLpIF
bKRxwecN44ZLNhLXZWRRF8hFXjFHm+1vENeG8NqWbKTqQc0jWvxc5iloPSHv
h+rr9crX8PleN9ZprsuZamsOhs69Lo7Ke9t6/lT6Ucu1EeL8lfWie+YyU0Dj
djK1i59dz9S9zr0vlHGXq8bUXOeMNmcs9A2z5PecQY3+7qxjvCFdxX33R9K3
qD4U92m6J0s2cmH05j19hlj7xnUl7SI7vVXwxx3jIvEZckHyPlD3VWQjsS30
WXo/jWPquevok/FZ2Fa0Z/Rr4COV/w0GGuOkjZenA9t+3mN4ZjcYyXheUro/
c418PsNWlo6zkVdtr/vK1OHzrLxHHtp1K6+BuZYNHHHyy8wLAXO9gWcjzkWC
319DrtLJAv2QcGa8mx29ho/nA9sJ3apNP44tc+HRHfkv49DoiQMf+cD4PXB8
YBofv7pblXujp68njI2EZ/DZ2qSxkt9s1J2KYgr1szK0UcgsTgcjBQ4Kc0XM
lX7gTNO0cWL0VT4wPlPOObwnc63JJFpm7/ZcsIjYnqdvHgQbCQeaMqvJ22Eb
7oYLMzO0H3zmjiwZT/z9S7ng+Gr/t5m8Iv2LDcscf7E57XyheDB45h4a+4j9
xfEW1yc+9Nut+87JcVtwfMF7vnAuUgyjuEiykXJIzn7mjCxztUseEj+Lm9T/
ie/8wdlIbne6D+ltfBilngVdfe5Bw/Kzv9mesCztb3cfRo72j3Ay1rjI6nzs
3IkCRvK73fvFubpjX3WM5DFkbrSyXacj6xu/J8d43/yOeO33uw+tDii7mXzc
rPkXjd3ZS6ZOLKJYDM2BYw6ZPOM9Ywvh4mFmqnxMM8FQgQPDcRP/RzYs2UiW
BwWP6MfS+UBybQ3fJuZj5+s8n3tvuvj/KWc5p9w16fnZe3eMZfxhH57Hu8ZQ
gaUCL4m/fTfGRpa+PxW6S++Nfjy476/9uir/rM7jP0c/vwUj+Y/R9/v/Zbyk
fcbhhG0vuEPkMqOdl/nI2eani69TwdCVfCTdmY3gOko2Un5ItJXMxZ6ouSDl
88R5JoM57ee8YXXhxeb96G/IlGKf79qx+WH/brXPd2x/8TOPz+dsJJgCZY7j
azKWjeB66PKk+5LMApgxOh3puVpgvvbbrvkiySkyP5pZ0NNkPoyf7AZDae3W
c6nlijR/7daU7SvZwGSFyJvMGDNBhkn51czcBlNCXxPnqemNagSXofxSsiVT
wRuJJf05nKT3s32GA7BjBftm3kzPyBZzSO6wGWyNuYPeFyzLQZ2JDj/n/rQz
hHP+3k3nI5XXyfl2nt9Jd8dldir5m3r5cX+65jrk9invGsxg092RzkYeKrs7
ix3XA+dQD8U4P7D8eRwjZc+X7J/YMvnTxBOO+xbN9XeCdjDhbZo598y9dV7p
fD5cbco9LdlIHMPkz8jQqB2RoZp35mo+8k5xHMigNn0+u2P7LrY5j1fmZZd5
5mKftF+1jFt/XemgKjm7OkenejIXjqzS5aZzavzT0Wwc15JfFasjfio5zMyf
1nuoHYuLlEM2fIbGN5Ft+lIGtBiVYE3f1ZmmZKjlN5TXja43Y16NRyJrQQYQ
x6BN18/7TtTzkocsmd/gnQomUz+Tney4h6ljPJR8dHSXJxvJLFayJcqIE//9
W8FHjtfp0hWaLrlmOEctlzvyv2eify1ZXrFsyTSn767ORjqT9U7ezEbwdWQj
VWaK+tTyujHG50auesM9jeo7yPuJYcR7Y/xEu4cvEsX66YMFY6tenix4n0of
Z2YdT1peOZyIuAcumUhl9ObP/Gw5ybRdvxb8L7f/c2ekuMjwqbpzsuRoxRXx
eM4E24fzPs5GKgs6HYL1vlTHSONDej/LczdbbEPWneCijzLPnu1o1jgg8JGl
t7B0gJau2c9L3acpxj/5yMwvJp+bLC9zndvBDrOOztYcV3KsaT/Fg4qXtnPt
Dkc758fMfgYzYTnHH2b8OQj3s8zKTsY+fZfm53zPuvXH+7YzOnItcp0AOFNr
G+/Tc5s+0sZILna6oNOXS77R+cjjZJTlii3Z6pL5JqM6V+Pb8b28WONspHhJ
cZFkB7mmQa+x8SfYyKYzb7PGsoHjQJ+UTCRZ0N/fzUa7Fr/ErGa187bla4Pb
gSPSrqsOuu7y7lbtt2OOyXQLM/OU29hk9uqp2PI5q5taV0M2cjbqdHn9oNer
vbL/awU/lv1zsoUlY1hmv3/JGSl2vO4fLtcO8PpKTlFrn2/J7DKPfLLORRrb
MVfz9omN1PWQHI96Jpl8XG53egA7kbmLc8L6oTqX3mT9rxxofLZJDyJZWq0n
7jo/1BmVzL+8nZlPPu99qWfIBxspf+SMM4HySLaCNdWzm9IZKfaxXEMhflD9
839mIzNvPBy6vj6BbaQXXCSPd8va4rhTlNtPVpkuO3oD6YnsOBu5VMyl9ez4
yz/J8fyh9fFgweCTEO8uH3DmjJO91FoS+T7XCz6yLOIjSo9keSzkzEZdYtZr
PzikzG+Sx3I+39Ozt8G0pftswH09X/E23bd2LR6PfOHQM8p7UV94DmedT5+h
P/JiIT6Hzse++/yGxqatnQ4987xrBd///hYe1F7kwr7+MLT+BX8nWyknZsef
3yYbSZ8crr+Uw92z/Vk/y21HCSYSGdan2u9e8fyYjkq0B/Yhc858Mj+NHuIp
ssCo05arvWjHjH62ZedNe7Xn2nLWkdETx5f536yj2a8rS9tyj6vjAQadWeaZ
lytPJd8z54Do6uzG8TKO8ZSMINo76i4ZJndNnvnrNe/hcxkal0u3pJ6by/Up
x4TGGewX52b69N1clDmO7eCirB9wN3KZyV0+z+cc1oLPqcx/VrjWad73W3zr
otUvcjbKCOtlffD8VvFjKMzYZkb85qX7ezwLetz7F3NpV+kHKrlIspFz3g+I
E+c9lrIZ5SVRPyj+SXMi5NeTWy55PnlsxS6VXrD0qtUz3jiHIVfSkF7Vk0Vr
C/IRKl/e3Fk2bzxgNvgtHZ+lfyDnMrzOXfQ+m+epuXYxNxBzznVmkJzwcuFY
XAx3BudNOu5BEusoJjV9UpqjGeeC5ZPjnOHQeJzSK1R3CqXL8e9+V2cjM8tz
3KkyzkbWGQ6VYa3w70vhRZFTU9wCs6Yf1eqtmMny55KFLP+fPsZH7qhyx9eN
cj87wVckR5QOyfQskY3Mvm7V2DZykqp3JRs5KPi+OhtJvoQZlqqTcO/iPcF5
7n984Xwk3KZPjOXg3OjnbCSdQYNgQZKN62VdjXlG99BYJi/noumy6rt/se1z
Xu1wsmH+i3naA+fchjaHpTmzOhfJuTlz2oF7cB8hmEhwJWK89uDBdA573GEl
VlLHrnQa5e+rOl71D9vnK8GM4XOwH5i7gtsD20dus2dzgZivw7w6eImDj9XX
T/3RwZ/L4bwDXwBuQTwY2st4jqEYSc5HL4/ooF0p5kYHI2XnqR6Ri/T8vRvx
dKvBWSIffvf2afA5ONd7H584h5u8vNqK2h62df/TSszvlU48FfG9cviRjRyG
u4dc57JlNTPjlWyCOWguM2edmXkdO+90ey072wKXIdhIZsbuXDx2TtL9T+eo
L+I9sp5wfrUdTAtzMlvukeyTh4Cv57xj509cJM+n+ygvV5wTfDI6/FS1GbBP
Y3na5bgwPj6M/05cI/O3n1gmLIo4S7Juf89Flv5RuSXlYMQ5PfjzeVWQM/uk
OhePnBnEeanazJ/gaDvG25AFWgo2khzRI/dFsp5jv48+Pa7KiudIM2vamB1n
5Tn3OxgpsxEcExhMOioXo24oU5TbuhrMBZyp+JnZzMlGkiWQL3HgXAHbpRxN
GpOUJzuep53ZockD5lqWqh+uxrwd5GnfkE3CHDMcPOQz+p6Vu1SUFfdoVucf
58AcjQP3MyWHkJ7IpRrfsHOzNKpz/6vFOVwO1j3H5Wzjal9iQ3H9huNG/u6J
O0Of+Pi7XPOIBUMd58J9jbfp1tJ1Bbah/F3JjNT8cTGeDnyfe+bA5j1J211u
g7iuwnok9G0c87XWIX1c6VsajPmX0hs5zkeO8yDyeqnvwvEpXY0o/N0SvboX
yXKhPpT1ifWoXJeT6xi0biTP+SB4KfKXj4KBLB2R4h/H2UgelxWO78F0gOeg
1w/eVvRLGAfhyCI7zv9Ze1/Vh+qeBXzkzjn7VnCPYkDIA/btNfIs43f8ez8y
u6OAXb5Odr/MylYZ96iX/Zzq8ObVoDgn6XOXj23c41pylNu4rrDr4rax3MyR
5piCsVw8pOogPg/nC/8HLhltz1ybBRuJn8UEYj8x5vDaIj2Q8kPKJVnykjZO
XPB6Ze+GLCTGEY7zfXPOov9AZjb6Engit6+nqu2bsAI+cv/TbNUvt6o2Om+M
JDySuzdNy90WGyk+chPvBUbMeGvPeA9XH9uGHIDq84xH9TE3GEn3AovxxzHQ
cZA3ktdWyYmWbOS2Mdi5tqN0Sdd9kHU2MvnI3ihzhzOnNutDO+6D2V+ITxrE
fYueu+Z9WZ15y3Wv+bwq3tPZyK3Tx15WzSEHThTtgnWALCQ8djj2dH6TjcR1
wxa8+JFTLHckvYolG0n3PF3IPEbqtzwnwnMMSn9+yUqWHsnyGoyl7pzlujdf
63ZVZje7MxDr7ZxNRJ42c+k7tu3ZP8qpqDac/VOwkVozVl3Lr+OZpj8TzOOc
aytRmOndjs9nxgMzhDeu5qr3ma3er1HdK82RDYb33L2RuD6z421rprpxrc/r
Q16PoT5uXiQHmeNQjlHjz4TK44vydzkGdPYvx+++xFWWxytLuin5mn6wkePj
hsaacV9ueX+idlV6nb+0zuNL7st6nysuMttprOE99cxrc3P2eD3sPPg4G6l1
YKWbv+TL0YZYOjU2Mu/v/o6N7Nr7geHHWEc/Zb4f7wfadHZf+T0VcuFv6Nnl
Wif3KJ4uWH2hV3LRHZdDe28wkcgQ4Fo73U9W+4HnHajH9hxPz73bY+vl64Xn
Tl5c1n/Ot+HYMs9Fz2xtrUnkiXD9fjokmr72u00/r6/tK9lI5okzk4DZ43PO
RYIhRpmzr+CNkVv8+PU/R49e/cO+F2Mklkwc4KOXd0arf9wZPSnYSHwVGymO
cNy3OJ5PXbKR9EySC6PP8V54I/nZDzz3eiLYO7zf0zf3jRVEnjd8ZOT9Zsyd
+PTNRLCRdFZNh+/w79hIuNnwM7OjJ51JnDS+C1/xPs/X73sW9kPbrmdrYD2/
rj6LvCfZyIKJ3ABDOWkFr1GG9g+7zhTuyst3L7KQv92mS5L/Kw6z+uxqX5F9
bb7OtenRN2vVvq7Njl6sz1elOfp2o2Xlh53mZ0wk+Edsk3K4mTtOxhJ/h4eu
7qKrO+nglSvZyJLTM5Zziw5MOkCnjYlEjjY8keAi4YpElvY38HY6E8lyz1yR
KGAin29/PXq29dXoheU33/cM9LvON2aOdslB0sNIXpMc5V1jj8D9fbP1bys6
vmBRwUmaUwns4V6ZQ433v2dMHPgl/Kz35mc+cG/iXcuPNk/b20n3CU46vzYX
3jqybzPBX9bZyAnno+RrdDZzz7O0jVeb8f+7Z9nYyUcmG6nyg+8H/YnkIvEa
MpD/HitfefnauD+4gMS0GU85xkZ+s/m15WmTjbxrvkjwkD8e/mP089t/jH6q
yg8H/1WVf1bHBD7N+/Y+32zeM98ruedZZ6QaRZt66Ps6U3NLipdE+8P/43Wa
e5f/Sk4s7bM8WPJHKnfbGIhDZjPzvWfinBgbuXW/YLGZmf5NVf++3fnKXJu2
v9Ux+m73a69rk84upaNTXIGypsXt6G84Z+RLHwSPApaF567hDB89Rr8dtY1T
xPmn17Hhnzntc+wdcxmhkLtpRkY15t7FjZPvfmj7TX5vzjmTumdMHB9YN7IU
TecJF2welgzkpPkgwWdlTrN4Cmcj3yYbmXXa+eLwAzL/V3ws97HuGsRxUR5j
6f8BFwO2EMwl6qkclmQjp8KjKn+kMjnlNMK8s9hXbBt9idPBMmQ2OtkTOk+n
7D3NoRlcZNu9VpmxTS5y3s/bnDs7Z9NFe9BwpvuhtzH2L6VXivWZ7llzAnrO
Lf4mR6VcmWKYML+pPNGfj1hX4YTF7+AAwly/5a8eTzl/5czI8UxkqJbZqTj2
rG/T5swUz4H+jHmibWO84DQFo/vyGHPPbbLwu2zH+ZrkXcn4pq+R54Y/k5Vj
xm3kip60apwc3V/Ktp5z7iZ5rjJb9EsuUHONFnVMuef0Rfac0WgV2d/5WvPf
7pe889TfFvFrchKSs5qP/VC7g6eIPEDT+4HJgiWbiboplsp8rId0FNPdxWxG
MinM3RT3U35WyUWWLrjSDaf/x+e/PGk7+7MQ54P7Qt8d2COxkeAk6ROjnxR1
ity3M25lDvVRUd5qW1rBZMKfqjotF3DpbFYfULJhJddWZ01Vz5rB3Ii1LHOp
S4aPdUL1uxWvjfY95iomCzPrvuiHwVvKIc3+omseOrQT5WnjnJE71PklD5n8
ozxvs6PMCW+MMZL8H92H5flOHllsuXi2PG5yZaa3UTxS+iib7jEj0wgul25D
ZX5PGDfF/OKHXh/IFNEROTcq+TpljVvuvLFszBWUQ1VtOPydJffs7kM5g7m9
s+GhVCY5narJgZGpbwZbbef3HblZ9SMlc5vOxDwXLHwvrXdB/SC30nVeksw1
M1nrrtns26d9m9TvTnv7lrOXPyvDlnxdtT3GW88WzDfZQI3bdEOq/xRb2Lfx
Ff2B+upfjzrc9uPZ4CLFkpbs3Lg3klw8vxqTVWS2J8+34P7eZsGwl+w3OTzl
WdPBNDCGhtv3ecF1EMZSjKHYfmbLDgpXo+rYzEgeXXokp82JqfFNbKbGbI3b
5jQ8boXHkpzUorE7uKbCehP5u38zNlJMZMddecoC5zVN3vfLMThb8Npzzpa2
nFfldojH5+9aBS9OxrXsZ8p8++TrP+ceS/ZQ9VqO3ZKNZD1SnZ7363L5op13
lx+4aNvk/tUmlPvcCTbS1tI4J4dnXXoOouce9bWhvWB+cDxZj1q1az2cQ/QV
fD7YNgY1n73RUUdusOt1pBeZzHpG+ua049c3Wg9QeitbxhNiDOP+Jh/5yt1u
KiUbaSzhh8wKz/UY9eOsPkB9qo5D3Z/ZDH4qMrJP02MH5ixZ4mQj5bGUM/I/
sZGov5onSqatG8wZnuOZd/Wkum788NAyhMVGMe+sVewnjx2eQ+P1rANizDqe
/UsnAbNGB7E2HM+4Xut/zgtO0OdiydIVfjLM04ZvVM7IZjynXDuTt7IbPjo6
MukKAStGNrJfYxVZV/rJ/zmbaCzsOTnCZONb/hl0QeJ96IREhvGyZ0PzvcVj
isM09s84zIEzm/Lpce17zh12/Jpuwfe5bcwduV/PVz4dhntRXGHdGZkco1hJ
O7/2rL3pLtBZy1F7c45cpmlngOllpbPEmcXzZffh1d2Qybbl+5d5RxoLOB4s
2DE2BulilZng7xc9y3wpHXKW4/0FNjK4yOQC6fjshpOynr+c2VX8mk4+reVX
/yNnQOmRkBdU/mI7T+ddd260RyVPJ077tVjsDz1nUzOTm8dI7r963o/No3ih
23/e+5V0beL47IJXMZZKbj9xk2JLmasuFx/zyfn54nDQjugTrGdUb16Wz//L
nDZlEjWtcN6nZesPjLE9JTNMVoN+vsiDv+xGvxNctPUDizEHnIxePTtQDMOX
OcmhzduCE0Fml7x/qP/G0Z0/GW1dPK0KvG3ujsQ8L7KuPEceDoFwE0VWdenU
0bxLFtV3XlMtuDPHj9klHQasO4NaZlRma5P/ShaBXKUdk8uBcxDD8Evh89eK
/pOeBPkC02VF9oWZc+ReHgcTUzICylSV15I50u5bueC8QuZN55yPzXf+Xbkq
55uGnxXNNep8b5kT55GzSc6uXj8t8rYzWxvnUkX5xyUbyTy9x849DEbKQM75
4rYzKuRh4VhLPtJ51Stm54mLLAs9LmJNnVO5GQbzQ+cVeUVxrsbU3C4nGwlG
0TyY9JmGN/LqSZyn8WzyYEvHvJHBKwcrLjetc8WX5Ni2se2nyLTsuQ+jFXNn
mJfbPBcr2fW5UGa3ca6M/ALmyZQxRh5xaXQIrtB4yOXIBAY/h2KfCzbTXGXD
OnsxNgdZzhuW6yXQT2AeFu8LNu8AHGn1nmtYq/Su+p8TzRMOw4W5fdFxNrJv
zMSBZxjv3DADXdmXZKWGxi+oPrJOlrzwsvM8K8ZVlVm7nG9fiL6uZGw1l26s
a7XdxsFafrb6sMfBRar/0vgkr46YWmwrc4oXzXEL9m33Y2+0+6nvzEbmBZON
JJOxfSMWNPtRZDUbs3pFnpU8DvOJS98j5lzNG3lNLvLw9nlVvqnOQ9W+zqpz
W/WnyJEVdwvWgUwsGNZlz9ce+HvBB9XLOdpgYeCfGQZzi23A9ojXFDOE3Glw
cIfGw1V1CucDzI05Gp8biwhHo7jisq8jr6hj/cT7vNWCS+VrWOo/Myf7UfST
4q34fvRLkoN87hnaj+N/6H9apUfMvYZgjJStuXvb86zYofs5lyO/HI5OfCUb
uWrOOp6frnO/neqzF82ZuBeeNvYF4JnwOWAj8ZnyirJeyhlI7gK5oOovuc+P
RnJJk73O9xVXHhwNeJvL5PfVtsfb+DgbWTLRlt19Rbcrc9U1106fEdmoZS+r
wWGzPKn+Xp1DXAdcD2tse8lqwtlJpkJZ2MqDXfJx8VGMPfufHlu7scxOv5bj
set5li65Y/QhWtNBZtrb+E3mqKuvLsecrRhresFH7n5MTlvcm7LeyWsPnWeS
F7D0eouZdP/1bafORhqjseivWykYwWGMKbq+0DohsRy6JtZYk+xUPS/3899p
jUZyivzclRE95sqIXXb2qvR995yf9TVW571R3idyf8mSLjvjOizWYLDwusw5
R+eLkndfGo1naGt9RpRTchyZeUw2SIwe2iB4FfVVYCPfHFfX8ceLlhOMcRZZ
p+JVrM0W7Ar7taH7vTrGiXAtwmL8Dd7Inc/W/mQZX9NSspHs54e87izOYbLN
vTjPyel+uWyBAwSjVo0vh/+94nU/18zEeplLvj+YyIO/Fq3/wTW/MaBn6Q/b
vSQTimsKHVsdF7GR5hp2f2LJCHJc77onkmM7XZGdaozvWi72wSc6aMF77Vd9
7OFfyGKeqvZ1wgq+P/xrbvT2f1rV12bV3ueTjZQ/0ty17o+s7ge2r8mxM0db
7rHOSLnvGnOjzyu4YOMjb+ldFh9ZspE4BuCStI5AbGQtQxzHAe91s+ptP13S
29e8Tjf2scjJHvfU2Rq3ixXLfMD1J59plNddneiTdY/Bvki+68ee9aBnZ+Xa
MK2Jyj697Bfocx2aP3zr7JHxw1uep12ykZbni/st4/J4TbpjLjeySZs25uC5
znzcl7EfHFp+Au5t4zrd10WRHcV2wA2HdYcL/uxJfrpkjXVPnnm+WpMk5ri+
vqx8PkaWMr3ddIr2bCzGtRrWQiCPA7kcdo9XOIvJd7pP/mIprjfZZ66OlP1A
T76v33GmvJ6RofvVDsf8W92v53pLrGVG2b4CFzxvaxJ24La8bFn+PPPkuU5K
/RbrpbtOL3Fdt2JrnbZs3NHzgVznZ/e8lxp3FqNNiNXWM12tGdQa0bzPWRrJ
4axnAfy/XGPI5yb9Gi+e99O9uK8ed6l+zvP347qgXKNgTstiTAnmcvx3V7k+
0M7J2DrhTXdjyuW/4c84187Ta8lr447z3ujTFs2VbTnYRa61+kmNR+JU6ZFc
qBWwjFyPBI9j29fTdIL7zkI2Ek5b3Buq5Pq5jnOZXasT5Ja9vlyXhWtazO96
xb6cHKfGvr776Xmdv3murIK2rYNZw/N7fz6UjoS6J4HPIBdqdV55LDbHqQyd
s8XwUtjck3sYXtt66dIvWX/uh2eJ21hzcJb8pvZ/44x8NvjI5CLnrGxezBgX
Cdb42fpXxkWKjSRDeN84PvKJE5aHDW/ko5d3R49f3h89ezNpfB1YxG82psxV
Nu5bLJ2LJTOpXGpxUOB4zBEJZnHzLjOmnY1k5jWzq8VQ4T2evL4XbCQKWT9y
iWA1zbG4Sebyx335GDNTG+yWnJjpu3wQPKiKfjbXo28nnXMPaoWOPORPw+c4
7TzkVHCXOJbkMe/UcopfbN0xb6cch8837vsxeujHbdrYSPg5n76eJBv5Zroq
M1a+WRMb2R59t7kw+mGnNeaAJBdpDGt1zvA7/F2MpPyS+Ko8brCRlg++PeP+
w5n0FO49DMelucb2JoON1PlGlvbjtTujZ9W5BBf5/f6ksZHPqn19vn3XCnyR
kaG9fz/YyKeb/x692P6cjURRlrdYSDGTYtD4P/SygXH8bvffxrX9BK7PvX9i
58gaybM4YewfeDiWe5ZHnTzmBPnEg3tR8P7mZdy96+dzwvnRhud0zxcZ0slG
ioEFP6gyzkYqa1rbBd8cfWWT4cojV0i3HL2o5Gyx/9h2bifZyO92/zX6duef
VnBM5JLE35kdnWxkbh+L1c2dr52lxOv+ZSzkj0f/Nfr53T9Gvxz/a/TT2/8a
/XBYff/2zujXd9y358hQr+qBnLDyx6GuiEFWXrBYOXFzZCOVfU5uomQfv5QT
inMq/yazT5ONJGdIdg2sFgrO0/c7Dwtn5ATP5e7Xdm6RQU7u7J7VCfoip8I5
JS5YHkP5JMfz3VUvyU4W2+p1he7ElrMMLT8ODWPlxHPzvXGs2vRLVsWyuC07
ej44QPal3mftPrR+r8ygFmcZHNxeI3K3VZQpy1zWKXeoThhjRw/eTMGfOV/4
lgyX+Yc8f1v7L28kvZStOM/iZTM7WxnAcoo1knUw9oH5ouA09TXaQ5GtrVx7
co2zzq3M2XaSZ35Y82cpk5Wsp3sj9/L8yGElzgLnibwf6xW/n49zIY9n8pPK
BHZ+1MrESDmkYsHorGX9IsupjNv54PTE/BoXcdKoedxYXx8Es4R5f3OFKbP3
WOxII9hIsYfkJeYL9qVl8+rwfFr++WHbeC98/WkP/EjHeZJOODLJ1NIlVdYn
nW/8PbkQ+cLaBb/2OcOH35V+wy9lRidTWHcJijFh+58JpyX3LbNccU2O7ZCv
E/+vzyCzmo7Y8bxjMVri2MgIpltNGZPqi373HHLNKSuPnOecTquXJ3TGGdvq
+dWs85ORK2mcnbEJXWOhjL07SY9VHpvk1MrjWLojdVxfnigntWksmXEqx56l
+/ZBwcKRnSEr2QhXJtqQMnVLN2Hp+w3fXeGrFC9e5kSXbKS2t/R4imEuuUU6
2uruRHFwrA/K35aH0t/H2WfyWeLD5wo2MutS9iWNYMDxlawjvYbmlAWTdtg1
jhh9A+qc/HLGCh57nrKxeGJqso4rRzrfV3xk5rvKYcZjPR+M1e/H88U5yDxy
Mfzjvk21G9ZvcZ+TzI1/OxFZxehnVMBIInsXnIWy5JWDLvZInFPJRpI3Knm/
sh3Ph99R3kcxZKyT816/yLnacY/jqLFoOto+65Fz3mNtQRxTuhCnPzvWbI9N
dzAuWDsTWyOHrnhB6+MP6/W7dLSKP00utRFF/CR50Zlwo4uBxRw7+ZN28HTJ
8Lac++s6q96zukcml/003ZGNyHvWWoA6G9mot7W36evluViI6xO6pZN55xg4
G+O4vLvqc+j86wVrgHZGV3aLY4tfF6hwXRF92mQXB368ybaWnCB9gHPeB097
/Zh3V+SCjU/mc3vbdccu3a3keNoFU9q38QzHDttnr3vnPJrzncYtvm36tT2d
lOiHxXCpzou7Vn/P+iz+cyHGvuhrC6b517dzo5JpF3M3zv7neJScnYr+p/y7
jhnfr9r3457tI9c98FqPdYFjDxx6YODRt0d+/Xsx4DNF22wHG2k+6w8de44k
NlLsjPhIZfwk+9Q3Zo7jpNpJI7hXrpv2jF97b2aIqR3S5zfwZ8N6HpfrmfHe
WhujtqhcXnKF08FGpiN3JlggFOVrax/oTF2IdcriHcU/qg8teXM9Bxr/G7m4
lq97bQcbWTpWxUayDuq5EnLR551ZbVjB/jBThOwBc5+77hccFO+XecJ23OFc
Pblf7fuEsZEbV/PG0ln2Mrys5wvBsjP3Xd7GrrOtyUimR6++hr9ct1+6yfJ/
Fn1+yNenOxvJujsbXFbJRsqvKT8mtkV5t8bOvh8YkwcmkhxenaHlM/aeuzFb
kSVO1/qs899tez1YrNJ9KHcjuUjyO+unj0ZrH8CqrRgDSB5wkT4xf65Pb6Ry
fzjXlNyW2sGC+1A74auUexHP1ZmXuFKbK1BZK9blk/3qGuOGDLX1K5zbWXMM
4Fm6ta3Ttte1Ivv6g57pa56xzO1OLwD9o/W14PSJduiyiezc1cgEFxuJuRnm
cPfc/aln3h1nb7Ndi4/P0ncO0Od5fN6BfjA+Yx9/RpoODT47F7urfUk3I70a
bIPMj9+M5+Z8Ts8634kxbbxw25W5zYxqtCkVsMcs8563LQa3Z/NccCFiTn7/
41PjMDjP4ufDj2fmqq/U2Ei6JTPvuHQK1d2Rda4M28jtJBO583Eh8sLwe/QD
r83R3LT8InIAA6+/nZiTyHm7nvtt6nMkZXap8ub/zgumXDP0NzYfd535Z+Tm
Ho82z8FFPjM2Em4RZOTSi9l1xwbZVOQtyeGJ+SbO+ZKzwBxP1oV6LjXrX9sd
bt2R8tSD9/L5HPI6nL+Tu1X5Ydh+cZDicUtvY5lV/fncpLiA4Uj+O833k+16
FOxO+XP5O7GR6B80/yDnltwX8jWVrsqSddE5zTmo/Hs6OobhwOH+pcONDrhH
xutsudcssojdETnukhQzKTZy5+bJKPPL+9F/iydE3iwK5i2Ni71WTrHYyKVo
Qxtn1fufPXK+WJ61dEcyuzI5GDBz6XLU/DD3mdnrZNg5FjwJLlL7InarnIOt
ZZjHXHYvvIXMHO2MsZHuCzU/4Krxa5r3IpPRtvlozD+LjdTvlJ2HOSLMxZGJ
XDAm5FV1nYoCd5bcJWvVtQPyIuHLAsNIXm7VsrzXqjFx42xQ46xLJlKuyNJp
VbKR5gfCvlTvt3f5dLR/9Wy0gzZd9WXwdWGOHTmldDCJR8n9sjl28B236RdL
1x6ZoMzZFfORc+Bki93X5MxUMvCZ9Zq55pyzJ99EVyT4V+unLeO17hzU/Hh6
QTnnnO1FuZ1DzndfLxjHbU6gm07ke5YuOvNY3SbHwrZGNnLvqjqG4DSvn4yO
qnEDec3IdgaHUnIZ9NeQjWS+c7X9189HO1U/irJb9aUoYCS3zx4ZE4TzIrfn
HvYfDlvnW/bhOLwWK8l5dpy3fXv/Vc8HXCnYSLrFwN6qmJ+06hs2zzmOy9GI
/GrykcwnV1H/hu/1d/GRmV2f/WH5f3ov/I/epyzpnGR+tj6PPNays/3LzugN
jWMFI4FMS4yZyHlnfqIzoNcrwf2ZHxP7dvPIs6NXIlOW7Ah8Zu2qXg2Cxd8J
z5uzs5965hFUvWRdWiq4eXprzWV6o+NW9T/uO9S4x0xueo25Lod9j/yk486l
L5XM6R1Ee4sM7o8DY5vM72qskxxK5NHAhZKP5bFBvUUd273E1ydWH3a9Dy4L
+Wdyh7zOLbNgle2cHCv2/fCvJ7auAm1QLCC4MDnjwEbyOmAYXjWe5+Sf6fEm
By9WCWPB3p9kY3OscY76WjneSzU2Ui5UXV/kOpGluKZOvxk5NvQNG7g+u2gF
G0keNPdX1x18z5X0U9bGlX5tLYsySMeddON8ZP6c3An7Uffv+lqtzYvVuF8w
t7Mz3Hb97DniWg8nR7vu19m2xlnBzBlPlr2e5a21H+OuSJV4VnDSc15N6wN6
nuXObGe6vFqR727+R2Rnny6FS3cP/bk7jOt8SyeYv9LRKwbJ3GBgkXAcgtNP
/qd0gP8nb2ReJ3SDg2RbXrZxYjyLvMxML9k6nsuO9wUrvr5jsbjm1HoZv66q
+rjdT924lrbj43nStn7CPYliZdIZ+Lk3Use9PHZbBRsJryCztLuWCQwuMsvC
6PBPsJHzo8P/nqn2e6ratqmqbU8bG4ly8Odc1cZmq1J9vW0aF8nSNo8emMtd
rENAueUahC+xkeMsuNjImhfQ2KPFOA6lM5IOuCyf7fc59pGsbPYPy77+a2Wk
7Ouyfy09q8yRHvI+Gus+TzyD4VR52UWW8JW8fH4PAY7Zr7/RRnif3a+tLU4+
u7ymS2dk1DG7hlupc5Fn/do1m+X7ntErbesozpP72oCTHZkWl3Oeg9sxDo99
4aKtPS3XbHJtWcfuQelLbPJa7TxzG8q8+pKNHL+3G3e26jlArh1ODq/MWNj2
urPzsUdu/apdYyOVb8DPX4w+yfqqi5X6+lZfV8t7j2zfyUZ2R3l/1hspZ1su
Sd6zt+y6Efzv/i0ZYHPenc+7q5PjLvs6strGiJ+z3m5Xx3Yb6+oulshGFvnS
ZcYBrt3H10HUrvsv+qNcX1g/zptFvze+3lb/U65PzfXOGi868XwxXY7dWp8X
/dtFPgMTy1zmI5R54Z/fa+fPX/Jflg7L8ZyFGL99fJALd7+6jkMhF9yv9YnJ
1msdGPPouVatzkXadTz6ZPRRllHfZUa65dRnMTbygmwk7qdQ1rGuOvIF2Da5
jQtWT9bPZqp6OGN57PSOzlu/Ce8o6hDfm2Mfti099N3g23kN27SyjqyaqoBf
xvrgyE85b/kz72QmSzZSriau6+5537TozwoXPaOmG9cPcitYTnuxdtPuO8Fr
Yry/oP8+xyiOO7rufnOCPO2Z0frprPGQW5czzkbOBBsJbyQytcFGwr/3bP3r
6vt7xtmAS4SH8cnrB6PHr6ry8oE5DMFFIteZDF0jmCZlTouVG8+mll+QfKR4
sElnFu8GZyYGERzVs7V78TpmWd83ZhDs3jcbcD5OR541WE3kbeMzjW/cmXAm
UpzdffczynmobZ0IDrLM9lXeb+myRFHuL7d1ytnIhm1X7i9ZJXye2E/yTvfD
Uwe3ITyH323fs/3E/jCDu3q/rRnzUeJYyxdJLnLWy3z1u+boxVrb+Mh0PmaG
dpmjDS6ydETq7+InmbM9R850s2H7I2/k97uTnlk86XPKM8F5kRnlcYAz8inY
uOp8gov84WDK8rRfgLnde1AUcpHf7t0dvdgFN/kV2cidu7XzVXKSYMzEnClv
W3mbmXnMrFmwfODa4D/CnDD5P/JscgZF3u3hA8ulVT4tecRJzzedMjYL7wO2
iezkHXJ0e/cyg97ZWvlNxfqJjaw7Ku8XZTwru+Ecqmd4OxupHGEwb/TaNbxM
1997nzyf5UHv/9vyro1prL4nE0kukvt63wqzu9OVmd7DB86Bfm3OyB8P/2VZ
2r8e/3P063uUf4x+PPq/q7/9P6Nf3t0Z/fa+2pcD1nV4GVFnsL3gFMr2g+NE
XkmeRDoM62zkrDvn5pwTfBB8X8lGRj0Md+bDYM3M22d81pznLicbiT6H7zEd
mcc4FmCBwJmhKIecxySZHLy/jjmOmRhdvpezJe43xDnBV8zf4+9kZB/atpFJ
E0s37/7DZBnTj1q1t8MFcxqBkfzloBW8J49RM/ooyy0+0DGajLx1csX0EVqd
2Z2usZEl6/Br5JlOeebipLmZlDGc+cVT4RhjZmiykVaXvI6Cd4CD9jOe4m1y
XOSCpoPhYI63s33vH1r51XKk74ejkvW04S5COr7U7sDFyPNGhnOC+1H4/sSK
lA46bu90sKP0JnbcbdUq9kGf2aoxHvz/lp/b2eI4kjeyY/WuEU471gnlWZPx
UPa3vF7qc8kyTdtxYB29X3BLE3GcmIk5aYyk2IbfrA+bDLchOdm5ZEmcuwEX
aRl5x31nIp3HPehU4wfckV3LK4RbC5yMuEg6NZuRlc52Ru6ZDk/lRTI7ENc1
JVP0pTLORo5zf19iI8u83l+PSi/pnDuucl5dGXiYCyfHm2yT+hX5/Mqs47KA
aQLjpvOG15QMoPLJ01mZrJOxyO/ShQbOS8whvoJBxLlGG5S31dyqxljSE4dj
XbKR5fEbZyNLJ5muRS3780PXz9+cs5Hzti1ka1mXXp1OWUEGJ+vaJPnNd2xH
yjVOxq8RfaaY35IbK7NIyQ7SFRiMlfvxcPzADf18yL7R6sxR+hJ/e5euu2Aj
39UdgWJuxEbG+OF1FdyS8nzZrufcPZmsp1yAyqIteTNmRuNzWtFmft5v2vuB
PWb28Kxx5MokZ/2Ri63lWY8Lsb1iuMXsibNRNil4BOZIy827YP2p+rHSGVny
cJlBnnnl+BsZqtnMwfZ+F+ca/Yz1Ne/vj16eVuf+ZMKzWMkWyd3I8zkf/VTd
V5h8asm8io3UPsj5V3oQ6cNUfzkZbCS5poYx7/R4klXWuGfu3egr5grOtew7
5I10RgouSnxv3j9mpaIvxHNWy0+17SEXxH5uNtYA4PyR7xDr0irYNLGoWeSM
1THT9Qi2l+xJp2DKu/a5+Hwy6+TW4TyEI4057l3zH5Jhd1byqDFWXzNPW9vD
jG666X45kkN3JvosOasxDoD5/XF3zq/P1H7SKykumZnCLWe++rb9XB8x767r
ujdSY6xc2HTidp0ppHs176Gbwaup7ikzmt5rHKdueLaZke1smeezctxrWz17
fTLg/78ruEjPYVddRV8tLzS+rzOw4orLDPu5cEaSAy1ztdXXzPv25vWC9Wv/
gY38kjOyrGP6W5lpLTbSxt6Tpao+L1q95rFveq418+rBRpZMpNZXaE0FubFO
wUc2wyVqfNRJ+YyjXcvV5rnrBItkzrRoJ+5Yhb/yZKbGUdNP2EtnpLFvLJ/z
U2L32s5G0n2K/lWZxpZhb1zhdKwjoSN32voTY0TH2EgdZ+yT5pbqDshOMLLZ
Vy/EMVAbV2F2d9PmJ+nHFLfYrbGR5ORKDq1p208ufdbXK+j92s4v6pn3ovdb
vThn4iNtu86q8/zhvrkj1y6mjZ0DG0k/dMPySUo2ct25MnBB8m6XXGRZ9Fyz
5CW/xEamV27obpFOwRzP13KNySTJPdnLbfiwEPnGydSJGUs+VBnUfL7qz5rP
uQbf3JGn3q79+grsGRi0l+/AJ4JDA4+2OnrjX9fPwPQ8Ha19eDR6/X5l9OoY
bUs50ovmjiTP5zznh4WoP3jerWw/fM86ID6y4/W4b++BPkpzgcnxDOM5dbl2
n769RZtHB98GNnIDbOQ1Ctm8N+dNdyDW2UhsM5wN5C/lYMnn2JGxfZ657FnU
rhdjDobM02M7huh3zNN2uervK1dFLzhGawMn/fB0Wjldsm0yl8TpUuHwXPaM
XPpr4PM0ZrJgI8czA43ZcTdAPvuu+yb0fD69BovOTCaTzTkPzXssBZvJ+4mu
t/2mux3EQ9LfifaFOY01b1toP5apd/nIebEn7rcq54xXPXd4dSxjfcWPy6I/
R859SoZuNXxFYlrFd69fkn/UdoLfFOuxdSPPZe4D52I65jiTe4pZdN3gxpK9
Wwx+EGXzUhwH5wQ/d4AujZVF7+9a9M7inNg5f2R82/op2Mjnxkfid+uYH7d5
wbY9l8d8Lgo4STHQeE6PueSDv1aNiVBOtubXuB0r4V1kfhPzy+SgVK665t2Y
ufk03ICcd9N74niIoeNnyHFVn0taHMl/qr9zPlMOjaH7azVnuOL1xfPm8L1n
gO7ePrMsZ/1ebCTHmYWYA5b/k1/TiZgOPf49s67aPs+xEK7b+py8OBbNIWdR
dp14CjGP8kfie7kila9N5uJRsJFkIpRJ2g+Hze5HsZE9y4skT6JcZHdkXilP
GXXnCct5yWOuhl8zvZE9nwvuhhtMddzm4q40jzYcyenK/D+xus6BBtNR90aW
nuT0QeWxFpNSsrv22tMl81nR7Vd9j775VPNs/ZhDAxtJLjL9kOAjMRfHOS76
IsFHgovEV/mf3lTX3eBD4A4EH4nPW6/67/X3VT+MfvxsEF6hco40c8h7X8ym
U/+7hflYyyslj7eNc3EKD+ayOSTBTNH3kX4uYwyu6CrcxNwj+pxLjp3knZbC
o1XmwdJrqjbFdsZzvDRSdnrmpqv/6NA/K1fTxcBdqE+cPXtufTXavThLsA0o
4hd3jBdOXlPjT7YXvD/9Qyry0DFje0jXl7FnmndnnRlnI1nImjGveTWcXeJS
mKW4aJnaOMbmAr14audg5/yb0d7li6p8E3wksmTxP8muLZOBNL/akr2/5tzB
W+I94ZlEhjQ8iUcfn9hrd9xNZNwk2EDnA+kMXLXf7VzJB/kkOEh9L1YSbKO4
b/0eJd2Rj8ITKUau/J9xLnLcHZk899Mac8n84BXPal6pxg6UZXM4or/BOIkx
c/e26/zp0BjU/Rv6xcrC3Gi5PZ0bMvdmNTZV16E74bt1F+FHcpHmw0WW5nXH
OZ6e920r7i19HM5IsNn4iqz3L7GRyMgFF5gcNhlycI2H//2oxjv/Xd5k2a7l
1uLrq3P6aWhMJD1w9CYd4O+epY1js+tOTdQPMJE7Vb8MHnfnovrZ9mMl2OZw
PrkjktcPA7vmEhMZY+DVEz/Hq34+6Y/F+JcMaGbphlv4ahB9A5lD9uNWrh57
HVjy+Xe+9uC/F4ON5DW89xd+bcm+nteIZDV5jcBrxcXCCZjZ2+mBr15/3fXr
l9aInjSN2+ITl0alJ1HXUOQJk7UpvZG69/gSG/ml62axdHJtb10PfRxbDqeb
fM+bF6txPSwnm3hNrfHh8U0HtrGU53Jf1vmZ9GpyTYzYZ/HKZZZ2yUTqeOia
+I1nlopBSZdfzxxb68gOPVsIrtk4iup18CIaq1v1Z3jt1rn8p10bh+DdwhiL
r3vX9ERivJWXiyyc97tgpwouqOS16gxkuiNz/5d9/Mkc9GzLK8FGlhxsmZku
nk1rFeQyp6tzOa4/Wb+XnENedDa74+vr6JM/gr/4asWPzar1ccoTp5fTedDz
7meOyPANX5CzYaZrN9Y7gMMB2wOuuuaK/LMzOvqrY2wk8rOP/gdluuprpqv9
n66OQ1U+TlWlUZUZc0fuf2y6M5K52mQjq/f92LM+FgV9QJmpjfG4XI+Qpcxg
rs4J6vKHgZWoJ9fLnoc7jAxbjrf9sf3uhjdy3CsLxy36K/UfXOc1nuPr11EX
5AZ1X20ZFmcFo2Wclhz0rE+8h16O3AHd25d8YLk+i31mt+Z+U4aKXTPhfz8s
2TUb1ujIGanzD5aY16EL5orEOcd1HJmvqg7afvC+mGsH2cetm1t20ddpan1m
n9eVV22/r9Oaw7b329luxr2R43zk517J0pnZiyI2snRnsp/vmnsVXCSuFbG2
UxkJum8TG1m6bZWlzfO2HPc3uPfgOtfBWEkOMNd4tmM97eY1rwdsTc0VHalo
N+Ns5O5V36/Rhra2Zedi6O7XJeag414SffZVnY0UHyxeU4wknQcLhQdez/fk
9821CjZOxLrVRR8Ph8G86V6b/fWXvJ+ZM4PnKrl+73MOXGyk+F5cI6Mwl4Hj
aunGHWcetaZUntHy3rzMlND3mVeizBI6XzE+wJ+I/ubw06KxkZYjf9axPlG+
4uwrk6PXmjUxkfqK/gNrkdCewDTi/XeuyEMa830tN+6C8eYbJ9Vxfr/M+7X3
1fcni+yvzrJ9blnW+pxxkRvnjWr7p6vjM1P1cbPm3YWLFHVJ/lHzLH5o2fbg
XpGZBOIMW+aLxP+TjZypzofyUuhXjXLB+1s9G1cO3iuf/8QzQOalDOO5H4q5
VmOM13M65pOQW18K97R5PS+Y/43c72QjO35PzG1+czIzWvvQqK4ByIeCh9w4
n67ec8oKOMina185D3mn+v7O6NHLf40ev/pq9M3GA8/CnrDy9PWEsZFPXk0Y
q4fcZXCRyn/GV7gYwVOC80MOtQrZw6nwMeJ/lZuLuTiwT8iT/sE4MvJ2zL0G
l3k32Eq8NzK8MU+FeTS6IxujH3bA38yZr5GZ3uTVnm/ctf0SrwWHo7YX/wvH
I95P2dniYpTti0KGc8Z8jtwv5QWnD49M6GT19weRHS6nou3H1n13zU06T4ft
+ar6esfcbPg9XmfMZ3Vcf9xlLjZYRTCf4BW/3QS3OGt52s/eNEbPXs9Yef5m
rjof5Ci/28J5wfYrExtuyFn/GcdovsZOKm9bOdvkS6fDB0qGdcoYU/JpD32u
nb4m5ZEy33l69Lw6h88271l5sYNM7Un7+gKuTHBh8D6C+0KOMfKXd+CRvOOl
Os+798fYyAc1blbcGOvsVzG3L5+k5VWb7+9r4//AImHuHJ5O8Kg47uKVLJv3
8IEzgneLkqwb5/injNUCP/eduSLveL6vMpXB17Ku0gc4a/yZOR73UaceOkuX
XKQyfoNFPGgULNm0eyDvGkcr56XxfzsPI4eebqQy49kZ0P17xjPCEfnjwVeW
dy2/HHk/Z0Cx3wfJRobvz/cb84VgBX86qo7l0b9Hvx5/NXp5emf06hzla+Mj
vz/4v6pzDDbyrjE0Px/Jd/jQ+MPvzM84HW1F7lXsJzOJ54LNq7ORc+7tm499
lzsPHCneF+/P3OJGrY6ikJOU83XaOd9Zm9uWrxZ/l+dRPJ7VF2fwUIfAhpKT
mrH9UPYueUxy13JGpjdSjiY6KcXPkJXkudT8+a9HM879kGlMViy5OmZjp98M
TFrynrOekTjjDiB51sRpPvTt0GcyoxnnAvUU89qYH1c/XHdtidOhqwvbju2j
02XOWUg5vKbD6aX8+HQ6zjpLMVNkacuRJK5GTjDWoWQJJ4zPIp9Jj6W4SKun
cLsZx8SMR7AaPCbK2p3h/x894Pu9nQrPmDjBkrez8/wZG9l251Wz4EeTdyMj
0A7GSh4oZAbrHPx0qP2ZdC/czEg5mTpXJV+rOXRxpvp/bLMy7tGewS6BU8rs
W35Pxq7hjN2UM+ITzntPOxspNkNs5Hzwnq+cF/nNfaXwkf242xr9tEceh4yQ
ckHpkBLjLN+act/p7ep5pqqOV8u9icofbdL9V3izSi4tHYGzwaPUmaPMyJU/
LvJhvaSTjm4eXTMzg5fvLeaFbN+Uv3+dL5IPL5k1cmp27qo+Iri+t8oSn4/s
dWXYi0f9/d2cc9N8/1+MCcbn0s+YPK9zbocNex3nzfuRHf/SGZD049U5SWNF
39ZZKPFQb856dkzEK/P1s56z2giOBM5I1DeMCcza5roB1CnlNIsTknczfad1
5+f4eQ5W0xjJOe/zmDvP7PmG7Tvb+6z9zx+e3Ztc5ZzVJzGN4lpLJrBkI8nn
N71vbdE3ezRj72cM1Yc2ebGqT7DrUuPpp6PfYp2bKtjDlnnqkGdMn+xsMFms
Qw/NS/bHSXpHWZ+bnj0sLmRuJDdpspHz4aaXs4ls5JwdM9RhO0ZHynBO/m2c
1xGrozaDYyN/GxncGeOkwNygDrIvrs45nJGnmbPOTOvkHsssX/rXmrbd7Nuz
bcqVmbxinY20Og2/Hfofd+7ZsX2X22w53dX9zeuz6v+PG+4uVZ9ZukebrFPH
c6Mcb5I7k68V+5pM2LS9Bn3WH8c9cwsqt5o8XXcUGfQFkyuGz1i36EuyDtYZ
7joXXnpUk6vWGNPyvlZjnByOC8ZFgsWh+7BnDDsKWEn8Tvnm4kDrDPlMbCfu
S7Hd6AO09obcY9s+A940sDNYn/Hjnvr1jucrN51hnh2VY7pl4p403ZPbCu8i
tj0Y/PfyjfXteNPNTF5Z7mLsMxmozGEWdyr2mj+3nDvvJB/pdQj9AplKZjHQ
+Tnneen98HfzeM+5M3I+6+q7lrdp+jRfnYjbT36x5o08no9t0XWBuHhylrz+
1TgEdiqY7ONmrR8X2/j/h4sss5zt7+gn4D99v2ysF+oK2Fqu51CG+rzXV/cB
mxNc4xHduDY+oJ67N5DtNcdW2++TZuRqaxujD0Z/eNLxTOS6N1JsJD5LTl3u
V9PXDzMrWvWdhe0yS2dU+izlNXzl+e7Wf56DhZtxNnLS+zIxktPORjadQ5QT
ktcF9P51w1mKY0VWpO1s3axn+HZibkIcZbmWQ9wfn3d2rO+ny68TbGdwh2dy
L8nD2bR9gH+OjulGfC4zbfWckdwUOXO2N/CWeNaM54w4Bn98uGd85Nrl9Gjj
etb8kXJDK1MX/Sr6ca6R5zNkedHsObnn8TFXl2xkmbeM813PH+4V3kA9g3SP
31lmspPDaRWspJicvj33Jx/ZpsP1Qzv4SLKhi8HLJivqz1nPO+7EnLNzDSde
jcE8kxcQ8weafwCvI3dfVT6A86HDDl/pjKQjEZyevAzp1lywOsj5yZzr0JwM
60nHHaK5hl7jDp+xy3u1bMyHXCA2p3neG8kbyGfqbXrzkJN+OVOd62lmap/6
tYQdr4FxhWB5mAXOjG24cpJFGhbP/Rdr50icurhdHvtF23/6KZihi2OG8QNf
zTET+d2cB7B6c6Z636cL8YTOz/WzJbJH5l1Y5nyJ/45MEv+2eUlWJOd407uQ
uX798PqkJ2OxYNHKnKdB4TCQ65bOSs1Li1Utsw1xHtj/tqxele5IZdYzr7rp
fXXH5gfgKcKxwnzXxrlyFvX8HZ+ROdpidjk/LW/mYsGbLo6UYa0sR/KInRiz
yAEtWPa6MuW5bfM2D4o8drok5WDUviyYP2PD8mfbwdTJqSguylxN54NgmLFN
zCRlfrbmkHTMxSYkIzh031PX1zN0w8+3ef7Y+Mjtq+ejnatn7iIll2ps03Xb
nF5w3ux4FpmcBWCOwIDAQ7V+XmZ2yc2XfstNYwp5LMATsz/qMPPOXX7lXH76
fxZrrIP6Y82jKJ9erKTaVz3rrXSbDG3f0R7QJ6G+s41mAT+49/GZFTCS21fO
RoaXhNyd5U9jPsl8eBzL8HUDxw2cjrORYic3Ljo5RtlchthIMRScd9+8pDNr
55ZuHeXBsy4y71UshTEsXt+xjWAeOEfItiy2AfV651o5uO4AKfxJNlcJnuy2
7Rw46yj6cfqRmLdMztgZDmMixS8+jr6Oc3mZdZ3ercIf6MyduXqj3spftRJ8
JOoj5kKxT9u+/cnBLEbdtqz1go0U05mfyWx1em3YF4EB3rogi7aNfs94yeo8
mcMKHMbA2A3LOTNvVVW3sbaiunfYOAOHsES3EeYPwSuDwUA/g/oJHhH17QOc
dszNtM/A3NSHoc2D47O37DjlHKrmUcVHltxU5tcX2e04r9U52DE274llMxob
6Szm7hWzTTWXt23MJz2FmHPftLrajvoM/9M+2EjPkV23TDV6iHYsDxtzv0PL
8kbZunSvpPEiyY+IKTEv3KfFYBPNpWVO0cdVvaXzFOcb51WsJbhIy++9Wgxe
zHyPH5PZXL/oxNwg59mLcpN8BvooOMHAVlpGbeG7kROHzNEyWTJze8JFCOZu
ebT/kezi7g3rwvYV68WucXtwSj421yQyzfcun492L8hG7l+9qL5/7h5J9/jh
/S9WfD6dDAzZP3KSqENg3OAWBUO7c/l4dPTx+ejoz28s73urGp/hTNy/fcws
UjglkZ9tfOAqeUHjEZ8aZ852wjlzMH9gG4/++4V9FRdVco/GnCFD+gZ53C/C
+Uh+8pm9B+dPyWQFTxd81RNjyclJrkTmtv5OTyV8lk+qcePJ6O3/rvbvf1ar
87PomcctKxhnDj4us1R94P4tvZloXztg1iyDFj8zV/zw08ro7Z+r1ddlm3te
O5v3utC3vpdsJB1V6OPMl1X0DZZvXdU3ZkeT+0Qfq3xjek6ZF426BxclfJfY
bjgv6760frhXx1mccU+U/DylJ1brISyPFkzVtefXYv7ecyV3jQcYOEcFPnLV
69YjYzSsbzlbMU62dBCr7nNs5TmxufJzXhMZ1+5fmSX+xNcpLI0ix/k8+Wft
t8Y03U+Qi1/xOvIomD8yt3S6sZ/re58zsDZb5l0bp3GlaxjeA2ycs9/Y/0i2
l/42Xgts27i4NJJD2u6B7Bqaa03o7evZ+SLTSXZN1wa8blgNV6auP+zcf1yx
sQP9ifxfYiXLfpr9ku6JOs62JxPEa4H0Q4en83LVeZ8VX6PxONgFjonJgMoB
iWs/tCPUWbwHrqflZCVHUzrH0gsf3PTtU8s5x+eRBX4S60Dkj9RaOF4LO9ty
2nPn7VLhjiSjt1ZdD2NcUX9mdfQMHtxVdyYvGdO1Vt2vI39TdXoHjBQySc17
yPptbKS7JC0n9Yrj1h7yXW+Sf/wSGynWffx6kv8vtrHjdU3+U67hELOWmdA5
HitrW78z1h5c+8dV96rx2hPX5gd/PrZ1Q/RR9uP+ESzazsf26O1fVf99w+zo
XRsDlo37NFegMz6bltfas2OyX41fHLP7hauzb2MSeEhwQwfYD/CJcOdW125g
I3eq67ityzljdMBFvvufTrVt4M+nzRd58NdUsJG7Hyer/Zk0NhLuyIM/yUaC
i8T7wH9GPhI+yr4x7Nu2BqFrPnj023I174qNvKGndh8u3E9w4VZ9FVgr8I/X
y8Z2o4CHhAPyAD7bW9Yt23+wgVdcp2J1BX3Dpa9RwHXT1VJwY9lXP7JzwGtn
3cf14zpKXCTuPex+4kzr45b9XnQp7mu1NpWuel/zp2wIe5axTObobOiv1Tq8
vG/ZdDZTbBzv8dt+j9W3fmodPjrck50uhjcU555c5MCYYcvOhr/cc4TXzWWO
9jPwbOhZv68kq71+3str3eCgnM8bYyPBB9pzkCvdLyurQP7JfqxJ+9L6O/Yz
vJ6382LeX3eu+vrZbev/tGYJXCKzCPBsjDlvTXs+h2Mi76rWEOfnLPnY9cj6
Sz634BqxbYxnnuGNewLUPeyTPZ9zF4Ayd7ItL1p9tWdGvq5i+xoscPU/ly3j
vqyfwjh+wfYoZ6SxYriWM2fkql077tg4hOPYt2JjubWD6ridc/36pmcP8Hl+
dY91Sl7SMrcvxNUuxXMH8u8r8QxSOVDK/8BzFF1v6flFybjqHjrO5fkXrjVs
PFz052C9Yl3Col2Poz+zLBrnIHVNUd6bl2xkydLmswj9TXVJfslh9J153z60
vm3H+ppBdd26ZLnaa8h7g5sYTDoKrt1wPYRjh+e+J1ybtu48pH3FM9ATvo5+
3b6x+GD5N+G1dz5yB75IZGBf0duI7G2sa1vDOuf31Xa/77sHme0TfTTWAohl
3LZM9rmqwBs542WOudLns9YnI6+bjHP12WfcrtfHc76uAIWfjf8FbwkX5eal
r6lV/vsF/dcbxvb6PdoFWXGc29cnfMazbutoqz4J6yjBEHtWz6ZnPODZH9ZP
r1Vj/MY57um8FOdqAxzkuTzGXF9H3yXXBGKbsf8YzzfOZq2snzWqMl31jVPV
+z+otuXB6OnaPSvPwDBuPDCO8embu84APrA8bTB7z9cnjCHEV3CScDN+a1zh
hDkm5YP7dps/P1u/Y9nV326BGbtHV+M287rN72deMboIxUHi85QnDSaRDONk
bEuZy82M7Vn37JH1gacOfOU3zqmRWSSLhfc1h6V5JZlP/c1aY/TthtyXzKTF
58oPAp4KGdnfbTWMAQUrqKxs5hqTx+J+koHksSMbSX/klG3ft86O/nRAFgr7
DfchcrXBT2HunVngDWcX5wsmkk7MZ2+mmGO+jozs6jy8eRCf89w4Ujoxv7PC
9/zpgBmz2D/b9i2wrPJFztj74Ss/E78vs8Ang8ETT8A53XqepWXwuhsQ9eg7
8KR71ftuwe8In+O07fePlhc8Y+UHO1/V8dx56HVjwgvrifg27Ie4Q/z/z57f
98OuWMiHzg8xp/z73TvuTfTcay8/7N01P+eL7a88E/OB/e77PeZokxV05+LB
/dHP4F+MD5kb/QIvZfU531Xb8z28hJh7B69RFXgxX1TbitxwZIj/BO7I3EUP
zCsJlvLbnTv22fisH6LcDzaSLNlU8B/GCuNYbGV7oVdyytjIF96u0pMo36Py
jOnC5HG4Y5wkvjfn3pG7Ig8e2Lwn8sKxLcwHbYyUkfoLMoiP71T78k/zQn5f
lZ/f/mP0+4evRq/O745eX9y3ebWf335t/KVxqG/ppTNP5P50cNCaB6ajcM5z
rme8ZJ422gnZyEbBRU56vvlDd33xdWSbHxq3rBxyul4n7Ljw2NAFm+023bZs
65P2/unlU+7wtDF4P1i2+n2yTftN6xO0vdgGY7g9U10MUJmrLVZLHK6YQRT5
TjWfnnzrdMEv+Our8iN4THjw0Naqr/j5J/CF4IDeN+3rr+DsaqX6nyO4W1Ef
pkbKHQ131ZGyxxvO1YhFKvNwG8HvyYEpFkb5q5Y5v38/2GP8H/O43Rt3NOOs
kzupDhvusyOLw/r20LK7wYThK3nkqciYtWLHqGFuK/rhmiyeMaq80fRSJndp
5f1McbwzS1ssG4ry6slNNIMdFM9Hh13D+rvymDG7fMZdmHPuAxQTw3NJ1iDz
h8VekN+cduan7hdSJjfPHesmOeb7xo1yXl9+wQdkmN5NmnvpFbIjT5hLbk7C
EzGo07W++7cxzow8V8dcS+A0yJvOuQd3xhkyMrZ4PV1R7eB26OxiDvcvyHet
vuJ7OE/BujCjtWnvha92XM3BNufeLJXZkfyaX3JmiRkRV0SWOFnXOA/Ouvzh
3N1vkW/N+Wrsu9qEPItkk2Zq3CIdvveNMQUTyDzXGbI6J21ni5rmdCM3NLAC
R5dlku+3go8ki9P0c1DmAhe558fJfNo+vRPjKf9lL1ycLO1wEOKr2LPM922G
Rys5q2bwRr8fK3+UbKRtB9i3Y2YXI7sTLAHq0+9Wn2a8fjVi25XbHpzzodrv
dDhslYdeskTj2cOlK019a2Z1s18s2xBdlWyLydKmN1Au0OjbvO3K2/ubs8zy
6pFFarnjbd65+qrt78+7286z48OV13TWKzNrcX55PprelqfIi33gfbX6N/GC
YF7wDIQszpxzirNF9rZ8cAtRR/N8oQ8k/2YORHeaqoiPVLuRW5JsHJ1qZEHn
a23s5XvyZz+51xb3xX/UeD9nPKNOqI3q85Lt0nkXbxaMrHOw0YfCRftOvtoF
70NawRTLs8fcY+cp3V/3Kzh/9zjqf8bbQ3pVCyfsibJ13SH3XlnzHc+n7QcP
id+B97E2dDxf9Pd6z3kfb6aNIzW+/93D8IWmA7Def/FcaEzQ+WnE+cuM5KY7
VensNe78WP2ts+vwSIJrdy9tyZirvZFbU2H7N6+0j23kjNt2Lv5AbrcV+jyt
v8Hxed/0awlxwlPmmLZ9teM549dsdJxr/cbvPt4YSxrZ1S1rR1pzQI8jGcc/
vPwuVvbdQqxBwHj10vtxjWmWdX7kfXNVr80h+o6OVnzVNQ8+C323stHxexwr
5ReTU54Lzp252NxmnaOSkWb9dh43MtCzr/+tYL7ZP5AfU7Y2Hamflz+O0/Wr
Uq7nFk+WHsZm5DCr738FR+b7pdEfb8nRovxuzlHWnZ8PnA/1dRIae1l/pu3a
zPojczm24n2ZZd50TjLdw8lwzgdvacfnffaLZSa4cXjvWeez/9B+LNh5RLtj
feiHn6+euduLc8TsaGZSh6MX23SaedQssza2mY/xjFxTOnrbfA9fR2BMWfV3
rtWhi9z83O/dB3zSiP4d9Uc8o1jw7MPn3fXYSnfkmUrH+3OuAZBbWedUz0ox
L4d8bWO7T+bIDto69oHPnw2diRqEhxdfycT1me17MTl6ff7Qvq5dTpk/8vXZ
1OjVGX5ukCH9MG3H6Y3xU3N8lu1ZvHy+3YwMdGVDs04rv77vn5nbpLzmzEDi
M/1XH9qRPT2ejSwGlZxPJ+b05NgVV8qMqMXIWsvsqFyDHgydcQpyy4Hv4/F/
cyb/ZXWNZf1/melefX+6GI4S+2r51/QK2rNV42sG9CmeLhTMZ9uZ0vQ8gqew
OQhjY5ONJJc38GfLygTv+3u2ov5oTiEzxpXL1Da26xWy4r2Ok/ftcBsvVsLd
BsaQzCzzkI1Z9HllzMdsOvtKPySPN3OuNJ/RcQ6ub86HtYJfxLNN8nzLXP/t
7CjnhnIduNb7sL7QvSBfY5nBpIxDMWeZ17zkHJhv+1m3cCnmen9mTnf9OHVG
zOjlXFAwvmesi+b69PkgMb3iD0svAorxlWDfjGXiPPMW5sY+9o1vIF847w4o
OTkWbN+2nW8jI1b3CmqOGMfyzYdFZ0adEy2Oo9g7estWCvck54x4LuWoEyOw
4G143tv2vOeuz3vb6JrDaN3nZdfdIxR8NJ47X9DJQKZhJTnTS7IJNrfruWNk
h7zOu1uRX7sjeUTlLTn467FxTZrHMBbI2RXM6e3AV3Yt10rXeKiNSx5bHGNw
JcwPlXujM1IuJedMFmvcND7XHAS3y+4OpG9R44Eclpk9l1mcPFf9aAvmZT1t
O9euPnkQbgseN3cxqciTdan3Yl3cdHcWj2v6JOUspZfqiRXzRJ5rvnPVGaMl
m4+xOVrwDpdefB4T35v/4YI+F7FU5nbRcb3wOTA/72+MjUf7x9zU0oj5mEvO
GJILt3aM+VPnr0ufovULZ2SMMS+M13Buij5psNKcLxRb1x8pL93mUa14brqP
RTZv6vOY8mLJtcX6s2IsBTgquigfBZshRxPn5xZjbtrq7c3Qs0yXbF81B0su
jq8zH8oHjhHgYZT3qnkzntNejSMsnbYc5xaCfaKjLb2mHIuq447xxRjGJfO9
bGAsRZ8EPhLnAwXtBXNC2AfUIdQ3zI0h2x7+TptrAltJ9+i2+WxW7PdgL9dP
2e+A59o2tmuZOdiWvTd0BpbsH0pmkCt/fTAqWclyTpM5lXifZeNed68fGyO0
dc59gV8L/MHWOTM+d67JBBl7gHqA+UT0q8bxdoxNMQ8UOEBwH8YeDPxYoB4P
jWkwbxfajM0Lu1vkKvmwdKWKI8uMYewPWJLDv8DbKWt5xd00S3RLmdtxMfYT
ryWPMghPpFyRdCS1nTtSbjedmsxthte26vtuV6ONs48fuoc1uTHyVSvGm+G8
7Nr8OpiMnjEgu7fMYgaztgf+DcweGPUbP/bgeU+Z085c46fmi8TvkbkIPhaF
bOTQcurgDtszRmSJXshr+msx1476tH+DbGc4I+l02716xDxy+78V84bCDbgP
ZhJ+yWpfMZdN3lN+uSXrF8A3kpukH5GccWZog5faM1fus9HBJzCUYiPBT4KB
X/ZzqvO07GMj2SpwrljDsXOTmd30SnJ+X5+HbcT77f9Jdsi8nvCO3ZKVA69w
+NeK8TS7N+QMNo2XYB3c8Tq4bfPndNzsWe7jsp2zLXca0tXb9vdktrY4ddah
Qaz3AP9GX+kTXwOxZMxyOJXw2puus7cdy+cma9f1XNBulhvPDP2o13DdDsdA
umCxrVsxFg28iN/RNrbNo7kNngq+NmRrW70b0k2FfgX563B03tIRuenesg2/
TsAxNj7EXU7kkh/F+aKD/JG7HR/5tdOjqB84FnTi6Zqn69zYYuGKS781+mby
SfSJGs/xYTFYD7LsOu483+l2VT+SPld6FZesL908w/6ivdCPav0c1td4AYO+
a20B7XGVfaytI1myzG+cj+3bnmeAL3uflLndrKPiflfjWpE+LmWEr47kcSzH
ulwDUm0r1jLYNWLhznI3cOkRM++v8yB6vX22r20Yv+die+7X/KLYD3OSIYMU
/RWuT26X4/qR3m7eJ8iJXXpR5WZW292oxi+uY9O9Ja8jcM1u4xX6oEuy4+C7
15HP6q5lFLlejZ00bn/FmF2UbfOq9Y3FR9lCHbdrqC65L/gPMUbZOekxK9j8
gH0bq7YvF/2aTm6xcj3Q0I/lku03rxPSVRbrhezepOMerpZdA8kxnP72njP1
9NvqenLbs2VtfHLvqa4txGLZ9eHH5ejbMPahXm9732EsYXU9vYe+o2rPe1b3
yf2ZN/VS62q6xpLh97u3HI91rWlrNsyfyFxYZMIy87dn/rPty5ZxjAefyEYq
43T3dr7qd5uWlb172zAWcu+Tl4/T1e+myEx+nCEX+WneMrXxHnCfgdcBG4ms
7sNPfXopP3aKwrGRvKtfb+B8oE5Ux2a/Oi6H8DDfkgMFy7NlLHW1T8aq9WyM
BXO5c8NjtVMUO3a4vrjyY3CN93xqfRldaCsjuVR5vbjk9wPsm9je1Ofq/pVO
fmODcL2q9YV2re5rR2u5CMrPGMZ9uT03Oxn6OkZ5/vLaVvcZa3oP/P6MaxU3
cT1gfRyYS6y94fpYuzZz3mnbj6W1CXveUBX/Co52y64NtU65FWvs1vy5C++1
ubZObDvrfcsztefNQ6d6j2sb9OlaY0zefTBS3nN6gYej5NmcTbd2yuszq9tg
Zc1JyTFsC9kbuDfG2sELrCusfkZuy+mMPRMD92XXdNe8/+DYoDUEvJfduMzM
gPQoumcy1kV1fQwl+4d9w/PC5Nj7VifkxuM65Hau4dJ6twuvbxizcP9i14lD
y83W+iC7zsb6hKre4foYYw7WSxlTZs49uvc27N6hG1/XkDlzyv5zwxyEvM5h
XyJ3nzjdZMD1LIfrfXkvs+Hr6bT+K595fJ55Tcd+36+Rl3hP8GmV6zmuFv05
A/tV9KW4JsI1u64BUBfQx+3c1D9P7Qn1TJmC1rYuijZ1UawB9LVxXBvm7dTr
E1lz3qsaBwmO9YZtwPqNK7LDWJu4a/cy1XvjOR0yqS/978Z4duM17G8GVnhP
07Xzi3Fn84LrqqyfQV5CVSfXTmdHb5BvZG5HsYAdYyatnLfN522u8lMwkHJD
toyVpHd01j2Kc9F/oj3AWcnXNat6MG8F36OAj6Q/smXMIXK118xLibZDntO4
SDDO2Idzd8+ineM553Fn9Br5OKe4Xlq1nAJwkbg3wb0q1s1g7RzW6K194P0v
rp3WqvvhNyfog3rGROo9162OLsQ+q3DbZ23f4VYlI1lt5xn3dwvt+5xc6NM3
E1aerU0aMwj+UQwkOcj77mqciAJ+koziw3AzWl70Nnk2OBLhaoRTjZ4055R2
75Gd2b83+vlowvxXlpe8+cDfN1m/Mn9buddl0f/hq7kgC7+gbY+xghP+PniP
ac+OnjbG8NnrhuVSv1iHm3HeWUhxWU3jGMAKIo8a7sbvd+aMofxuuxEuRbjx
sI9gHM17uX0/PhfHhsdyyrKxX2xMG5eJPDr4U8BlgSHFtoKvtP20TOtZ+7zv
zBE5N/p2Y86zsuctyxzvYSzkOvYRr71nx/XF9r+N+/t2++vqOMAB+pVtG/Oa
p/1cTZjbEn5J7Bc5S/KheP8fdmaYg2w8GplFsGbKfEVR1miZa6xMY3BwqC/Y
P/AfdHhOeg6dvDEsYA3oHJ0OhyfdoODdHhp3SpfdjGcgNyJnGQwN5lrNC+i5
xulLvGOso7KvcVy+3fnKWEkU/PzzYT0bm2wkmUFjKsF6wSMIfuN4bvTjYXWM
qm16AdYP2wK272jOyvf7ZCORG/4j2Bw4jI4njVFCdvV3u/h8Fngc9Zk4Z2Ij
5RIUS/bj/nTkusuPKF8hzgF5yYkaa1cWZkSTWfvePZfg/H4y596E/+2BsRng
IunSnIz5S7KVd0c/v/tXtU//5+i7/f+jKv/L8rN/Pf7X6I8Pd0cvTx+M/jhh
ti/9k/hKT5gcmOIWld1MD5E4qPnIHh/nI/M1szWe2jK1PSeb/cKk1SHmvjeK
PHJlXj90xlQZ9/KgNqxOKYcac/Y2V/0u80blfDTuseoP4MyDcxU+V2VZGx+5
OxncZpm7LeaH7WVq7PxMBhtZZgIr5z25PeUfV30I6giYS7Cn4BThoMT/gUOC
Dw0M7/EM/w6eC8xhVX6s9gOOVrKKyqueDuZLbK48W+I0ftoniwtOgrxRI7hb
5a6SF5sIFyrqtHlb3a1X+hm5j8lG4poPc6mocxgL4HXkPHO6yMROGccANtR8
kHJKtb0sFFnOnKOnE4r8njxcLGSgwGjS/Tnj/EczityWzGBuRr5mMAzORIgb
VdZucJbv0nEonqX0Q5KfKHMzySCQO2+4Y66eEV3PACePylxZMo+Wa4xcWfg2
j8qcX3Fr9BxiDl2556XvKrNtZz9zUhnDdjTj7TodtWofdFzOGm9Hpylzheml
6rrHrG1Zr2CcyEbSVwXmTOdR51BMExmaOi+XfKScm+kgLIt+r7GpzHS23x+K
Q0o2SO+T+axzwSaVx14Z8+SnZtwTSS7uD+eTft5v2/4juxSerlfHQ2OVcCzA
n4iNNHbm3dxn7Gc6Fj2X/XDGOa8Fd3K2Iqdc2drMpG0VDi96wILVOXHXWXA4
Lc+Id4bs/VytkF3Mcw0mRj4cufDI7M15HUO/8pC57e8mx7hm1kf2QVOxr2o3
4gbJUrJ/MndhwfKK8dP//fqWnkCyeMpbbozG+9+ynY33yyximWe9T8TY9zC8
quYtPOqYL8/O337bS1mfW86BkFEV+8tz5k7U4IxmjRUCP8NjRCYc3kL8Dve5
ZR8wzomWLFF67ZJnZdtI/6FxrMfJ17FeO0N6NOu8D7kSOtdasc10l5HzxLUX
6q2xIgU3zf2im/alMTQzXm+mPzsHZck+dCb4QLo82Z4sT9l9tchxRkHb+sMy
rpkXDaaL3B79jmCm4OxE38J2Io7Yc5SdgVZfly5F9q/GO1uG8FT46vR6ch+d
YNjIXIoPmy/6IZ2zhvl8f38Pt++96uuE8UWvT9VmZuM46HVq/2x/M96/k716
eUKHq7HI7wvnozv1wIOZS7LqX/7wPGl6e2c+q/PyU9bdhPNxTnQtw/rRruV5
kzvrOG8q9yevG8mLk9WHew6eMtQHXU/gPeUUZV1lfjG/17478+oMqp1b8HtH
LKgTOPfM4eb4LyY8r1/U10zSL3rWcv6/5U7P7At+e+vnOVjtdALn9fCU56bL
/bgQdUljhMaH7G9b4eQ2ptddkKr/L9+L90s2smQkOQ42ow5bPTxpfrEo56Tm
kw3+N7l48waC1X9LLhKMpOUAv1uq2tZg9Ms+6s3A2hg5urZzrDPePh46XzXn
fVhmi2vbyVTOx9oXMVwv7TxPO8eX482X8r/F7Zbuy8jkNr9p17hI5usuxXyM
1v2y/2jZ2gccD30er23mnUucNVcai/KtW8Eryc9rud8fMmfd+sTTJttkVcdf
nfKr8ZEnrO9gLOm+nC3cnvNxPvQ7unX52WIyS0+l+k3Vpz+ck3192i64wFYc
G3J3mTudOcHkI82Be0wvn/E9eL58NWVc5JuLh/61LFNWXp+jTFrBz+uXDctp
XjcfIflJO46n4lkX3BvZYWa98X1LwcSV2Wfp6PPc6ZN2ZJ/LqZW+spZ73FRa
wZTimGi8whjF9d/8jFfOLMpVyWPTq70/zgFz1Oeyrn1IbtxYN8sSJ3+pZ6ta
T67xgUyc3Fmd8KyJ7zTu8rQb2yffIFk88rycF9Az5IHPNcqD0Is2ge3F/ILN
nfuzaDCUzEzvhvtMDlS2s7bzfTj2nq9lWc0Dr0Oq9wvBX5Oz7IbLQE4Ke3Z9
xefMZR68+NHIej4delmOwrqwEjm7qB9vLAed+6395XVJ24+5e+jw7P1qYPMg
2M9tmy9YDJ+bnBHKJee2DGI+gpldXa9rvn7ds6GVmVwyuZqXwLl75eyqXASc
hx0Eu6ksRWW427N8y1Xt2bnCPIrxCR/p/LRj/KFjc9qc239cy9dLr6qyuxf9
3ImZ+VImtbxonJspGYbMdRXP0KEPo2DMMOeUbkBlLstjMhhlLvnA5xGGnkf6
zPg8HgN+rrhacQjrnllGbkrOInmLut4m6Uc5/OuxzTeELw15VJ84z2uewhvn
zC677oGSj805j9tkI/U5OSeyFH0P6wnbnXLsOAfSTfbXstI7ce7JJqR3ZCPY
4Xb43TUml+3H9k++3Uu5AfM99LNtx1XmEisfeDvOad/nZDj3Tb7osc9LLY2U
ZW2+JmTg3jLfEHMzzMLqOhvZ/yzfC/4bcyhhO5y127xINpNzreKVyWDKFwWW
gR7PZfd7rTIn3rkG8AybwTLwPBhPe+V1I+qn8zrm9ukYcyNHm8p4neU8fi9Y
WNRfsQA45mwXq8HQyFXF47VSZ0WcD8mM88xwTRZ6OZyQeB/1WWLedb42LsWz
LzhzIDdcmZ2s3Ne+s5GL4UwrM9/kNbHtvij7CHeQ2nb00nGCvxkHP7T5bPCg
G6fwrj6tzi1y6Vno1Fy1Pnn9jO+75U5Em++8Ub5t8o+lM7J0RZZuudIlG4yN
HxPy0uynOIfdc7aLP4fjCgzmx2XPR2e73L5iZuOOsSpd84DRjcj8wC131MHZ
B34PnB+yH+HAhDNny+ZglVGsPPNu8LTkTFZiLhRt7PCvJ97G3BFzsxwut8ws
7TkbuRzz26iPO86T0DW44HVVzlV5hoZeD+lBBD9hPtILOaZUT5ejb2c7h3eY
27Jn7r6BMSxwfYGD43gDvhOuwSUeyxsylZhj3MBc4yldaQc3zJHF8ULuIrgi
84ee5/d7mlO/Im+04wzh7g35ReZRi5ei+xWsInhJY7fwftXfwYhwDpsMI+vY
IDh6eLRwvMlFPoqvZL3oZCUb+Y05hPduX1T/89y5STJYu58WyYh+6psLFHPp
mDPHOIVs9J2r5/7a53wvz97W56hPoPN41Z2dS84TLbkXlI5RMkXY9vR5k8sc
2rhl/jx5EMFpqJ+2c0q/KFn8prESZa47faYDd5D2/dwvRXakXk/Gse0uXXm2
lIvbMr8ufg+vMgudu/yfVnWcOv4/Xc/edjbyou9e1GGMfdE/Rd5vxz5v+yNy
xpvVfi9YPTQm0XPhbcy6oidtH3XiI92WW1fpUUd7NybzjNfcyrNnlv1T87Zz
THlG99Y187PJJgzDO8k1Bex3yDoPrQ7Iz2pe19vlYAx3nZfX9fbmlcbbfhx/
yxq+4fUT3hPnn2seFoPftDHxnLw3eGKxeXBlGqNnfx9GLi/akblV4S69oGd0
92bJuUuuX2EfQleW9TUX6bxKP1lmbNt9z/uBXeObTxSZ12f0MiuDnL5UeRd9
zdJZ4WO/ZN887gamI3rJGeOVkbKvNZ7K30g2c5h149o57U99G9PhJN+5Vb6x
e8BuVtw5Rk+61m6RhUSf+NzGK/j6N+Ecvnwa3nuuCZEv1DksXK+eLRvnSOYb
48CA7uRzXufAKUnO+/8l7D3b4ziSbd0fes05e8+MDA080B7oBkAjOyM3o5Ho
QRCgBQnCkZLm/rS+tWLFiogqQGd/yKeBtmWysrIq33zXzFnwW+bBRcF+BM/2
9CIZ5UfF9UzulvX7ydmWz/XR3Jmp8UjifKoHrZvpWs/1j0/bfJCdV50Ls+PL
j+G94j2Mc9Zvt3x+kpyEt7y9nIXbVK5Qtk3JvaovkmUrmH72xZrjGdnWv4/n
z37Hb7N9eXzW8zkrA6uvzKufGJ8lB6m1kZY9PjEuEjwkCpgbsDliI/fNgbaR
bOTFOnOyf1v33Gy6IsVEiovE68ZQfthoPrPRYiPTHTlsXkfpN58BLzkyZhI8
3LOLrAtWD06n9v9Bcxw+B4MOrt5492Y9bX6mZ93DcYnyAXPeNqzde2Jt7YbN
hbNyOvT2g3MfDj5+FRkBqLd0l6e3HOdB+iszz1ssn73Prjsmfg2g80F6ftmn
mM5zXk03+wD3ROiQxDJYtvOZnMrpfNX75T1UJjSzoHetDaJLckSuKzzo43Jd
M8m+oV/fPDmTB3Uc97vY95oEG5ms3FZ+Dq7W86H1n3CuUo4B2pODP6ZW53j+
HMT2VnvV5e3Ur8e+1jUR2C/Ux73mu5+cgulaaf5u6uHZSvP3shXUyb3zdbpN
UU/h2Gv29eML7O91u6eGc+qz3935fD72+Q5+vXe65fcmxn69ucn+5/nA7g2A
FaUzmPNqcJ8n3KGn1Ynp/tD3mzFPQXPz2P7weeunnnO+ETnQKZlH8dlyqb/f
ahVzTJ7QNdktes/jKPShPr1IR7zuwTAbQe1yzkvFtTT7ylvhfYz5gJ1898pH
qp3cu1DfZ2cuN6Ryu3GcoK+IvpVtp5M8d9K7XNbf6zruE9GDMTLOUtcuvA8y
8HPXll9fqi+gcyL74Xn9veXbfuoeUtZh3W/UXCnO4esbz8o+ic4xxdd9pvnT
Nbtl4uc3OeiZEWP3Yd/CfbjSHNerxvwhX12OxIfvWA4+0NMLthE+SLTH4NXJ
D4J9XKP70dlItJ8oe6f0LarQGdm370BBdjjY9yfGINKzbK+dDJkrjuU1ZpF8
NPyxOA8/wBzK181xDzby7TSyCugSR57ALplI82BuWUY4rlfQf8Ln7r1qrq1f
I+sbmeRjm/tgeeTutExms2dMJNhIFG6TdS9rvr3kwOzPv3ywYDnQ5lJ8KPbx
ZuRoww+ZvkjkW183l6T8jWDZ4PUDpydmS5yi2EixPnT7wdV3zbx1+BtcoTKp
mUu9YIykPJF6nvzcYjCUYPCwHHfvfWaOSrCYXz361B8/L4ziouVUKzOarsSm
PFj3smFZ1eT1mLtrbOSzvudOI5M6/0eGt/GFT27a+oLtxDrIVQcWi/46coFf
3m+27333VD5cNk5SOeRgQrHtwEYar7VPBlI52n9/3Jt/t4cc04H9Pr4Dv2+f
je173di+v+8znxvl68efzL948BfLnIbXzrKN9wpX+jCXR1ndYDGZO0zWC+um
LPKaU6yxU7Fn37v7U1wo9o3yzrHdUfA/xqvhzCITScaU23KplEXj2MBlgstS
Hi+dZfwcWTg5Ccncchz0pvsQyTmCtcLf4CLFPwYb+SLZSLGUYiPtfYfNNkPO
Ofizw6XMBYeDsPlt8JH/ALP5vKkbhyv2OnLCyamtzv8FbuZowTJvvzv41LyN
tn+a5cD++Wbv03DwiSsNvg750M+YaQiXJDi/758tRn62tr28hMrSxjYAq2SM
qGd38+/r4aisbBUzwReDV6Y3cjle/wGeyZd/MTbyH4f/1/zvB/93s77Izv6r
+ST/9ea65XSbh/LwhrtPFyLHmpnEqy32UZm7cm7JRffnudrLzlQrh5w5zWQS
V6xNkM9LTjvyjktRVO/FRqLukDNdC4ZO/F+bjVy232NdXLd8exz/3+/3whtG
PlLM6pI7KJeC90jWYLFVKhdZuRfxkd1ibCT27YulYB/xN/hIPffPN2t/ykb+
w+uGmLrKNmId1UZXduIH53NtXx7IZ7l8idOrWcPkLpfcD6TMWH1mxb+XvBoZ
oZ7xB2CqkNsq5uwyG6ks7o1g68iCDVusLUqykWRru1yOMlCVix1ZkMEjbLQ/
38piHniGX3qIkotZKUyecoRrNnS6DbWNqwvPuN/n9JVpvyc7u+K80WJwzzXb
Odie8r94NOWc6/3iWbseufQTrgZLkLxIe3lYX5fNTfvdgTtCnVlGG/9Pz+EG
G2lMmWV3Djy/k1ygGFflPCp7mvtgPfid9rHhXrJSnywL2719ZNDIVf4k/vWQ
XlD6eOhj0mfoGxs457XR4lm1H5MfzfpsDs63ZNz4/b3IccV6gpvDeoOHhKcL
eYLge4yxeyG35sAzV0veaKlTtu6v1p3lrfU0XWT8jlHkubNNcieZ70cyLJWn
6xc2skc2suW862bEcr/jOeUx1wxXconLyUba4+K8204kC7gU36v2kG7IxVad
Vp50LbWuV35J3sqr2Mg/K+kkTS7YGKBXCzaHgO30mm1XMiVbXqdHUcRoyQsn
hgl/WxsSfrh2O0CWcd3XZTEYMXEZOv9cPuaSn70qT1e+MjrMPCP29VKLjeR+
dSb0pfyp8iAOnfMsHNARWU/0j1F3yT1MwpPK9Vp1LgjOsVXb3zkHoDKS1Yeb
ed7KedQxzbo+on/TfXYo+PtnZyGVl0xWctN4yX+7r5bnh74d59gP8goyqz1z
xnVcR579iwV3HrK+m4fQ3ZP3PM85MrRfydnZCyccz9Vq+1csrxfzR1DICq55
7u56MPR1u1THMfnWJfuOX94u+nctRo69jiOOwQ992di2/vvV0DnRnvWHeL5t
M6mVS+2ykbnP1sNPy2xotTt9Z+aSLzXP86sFz1tfsGUFNwYeVM5WLC/nRPRY
T4/SLSn3nR0bbzQXYWz7Fu1ospHk+v71chS8prWjb/otVlHtBPaDGD7lFCvz
vJ6D8zy41CrsI920dl5zL3iOWotjU20g+z/us30j1nHg7UKen+gy3nDf8KDk
hA/Ca0nP9oa7A/vOb+Y+rMy36qF8kt25FzyfbJBzfTWJc/PPxkbuWPn5xWz+
r+dblrdNH+Omc6C9WD/0z8D+WXmr9ibZyF/c4YpHOReVAR0s4ruNVtt1VT54
5SK7zCQZz4nNe1fmbroqyFUpmzx9i8mPK8v6wQmzZLkuanvJaSZzqrZxWPK5
R/RN2/qsWEEdRz2Wqxv3N5Mdrez6equ9JjuZfCSZTTFs6QC1v98Ogz/F37xv
p+07CC5SjKDtg3fKsOZYFffppm+7CV1xp8vMWwb7eLzUfnQmEjwk3gcmEgV/
PzhZ8bJq5f77NVtv8Xfi5JSlc//tLNweyj3D8lVvpBh9uzdeWDzlazO/Ln2V
6fkceu5uspH0VLbzfMiVbMW9ZXFM1eOpOtDOpRd3Sk5WHBWzdibuecyM8cw/
7ztz22UjJ8HpGRsI59gxs4vEHKZLcSsY0hwrc4+CcWBDd3fM5sqgkn9PfBfu
x6qecPmZT4xxGYwz3z/aNaescfbv2seeuC7dq7U65vspnRQTn38gNnLTx1Wc
jfTj07KwvVhdCI/krmeETYNTE8Oquszfm6QPQpym56xH9tfb3L783W1jtNBW
WB18t+2s8ITb4X1uy5q9XJ1uKlj3yq9GPfL88/Sgbrv/kmM8GgdCuwM+Ei4g
cDIYA+E+HzkjdsezPZlnLqdh5jxt/2nRcSRvjsZMIsvWGTvVw8xLHHthbic4
SRxn2g6RkXuSY7m8/z9rLR+zqJl5ym2/6c6MSTiDKkNVWSLtPxU9r9y/cKRV
f9G58iKVNTiYZ1bt2MYwmJXH8Qbl0WUeFsdr0s86ossxWNCxs6GVt53MaxYX
t8NmHBvcvqM4fqoLuMVGFg9I9e11s4jrNpMvY+9i2x2GZLOwjfA32BuMi5vH
zjipXc/omzHDy/N1n5z4GIj5FEbBQ9bCMeKpjQ/HGNhJ230kRleZl8qYTw8t
x1CZn/3V/ODj18YfgW+wMdaT3eC9LP/0lG0Vc+PEdo2DJcNYKNkAcZE99yjR
wafMWXqUxuGNVMakjXXZflM+azvDk/yN8t63L/HG4W+1zG+2X1hfcli34/se
uyfKeG2NE56Mg2e3c5iPq5M/mjoDw3E4tkXJCO4Vf9Dj8E+1j3ktP8YDsfw1
G66y07be4NXeJxvJfPG7xhox4xy5vLfSl3Ymr6nG4JUN3XWptOtujtend0wM
4VX1vvucXHU6DiqD+PhMHORm8JHGRoJhPNuKukvWhXwSGCSMu4H3g8/wqY0T
d/LjT8Vxapl3rN3DWKkyYeXF1fGP49FYTl9m5daq3pFtk8t2Eu3sE2O3yboZ
33A6jX3EHPa75sMT70T2eNvzaafRfpJR2vFjfuZ8y6YfO2Lg6ANkeyg+1X8L
vwlfZ1NHkHH9AvnR4BxPndGKTGgwXjP7m97IXb52xnF35uV+aZm59O+Jy9l1
hyO9tnSjkdsOLvLDTqtdV9uGtp+50Xc8O/quOxLv+DbCsfdF07ahXfmyaWe+
acqXzk3OfHtsuUM4XX9iI9Ee7Z9/Y7yVsZEfv4w8bjKeyUeiLZWvk0ziTmSm
a9nFFIk/0rFM7ig/W3OixWSb5/B04n3Pno+he75nZNOTT37UYmmdc7Vzw6Y7
3ioXOWix5GxHB4WNHMd7LRs86k3mypPLmPr5ZKcUX5/gB8f8TfBBFz3nuFjP
n0b2KRlzrTfYSPpnt8PDyLzQSfiWuf2/4L41To7nFLKSd3w7crs+NL6a9WdP
2bi/784P/9g13kT9AbJk8r3Kvwg2UtnQW+HHVbvH8xL5SDHUnJvhnt1z8oZ2
XgB72PKtkikG/4iyf7ob7ZJe03M41ozHOyc/QTZyFMcu2chJ4X00Z0F+Ls2H
m1pbjqxxnG85V4HnMHKEnvNqDLOyXslP0j25nZxW1Gu161v+mjys6qdlprbV
zwu5c8fBABkTady26t8kOXE7LsRviou85Yzn3aa9+dLYyIfHt62AjcS8C2P7
T295+7IV12DGCMFF9R4Z7uS+6ZCcec72zM8Vzv4YA75jPKW5qt6TU90v8xfU
h64+ZHL76YTUvBV6MDMn+f9UMkegZrnyOodtGLbbwB/Vpk2cRdx0l5pzwYWN
RL207zsdx7wM+dXFP8qdrJJMpL5/FGzks99HVrAc6o+xjzYwRpJ8ds6/kscW
/tjnzTGILG1kaiMTFu4uessGzt9sWJ42cl3BOB587Ddtft+Yx6cXK8ZHko1c
7rCRG8FGwhv5rFlWlP2LQXA9YF6ensEpuWF53c8uwEuOzF15gPkMF6oPXTZy
Z36ofHBcK50Ny/p6W9f8bhRr+/repmoehPoxt3k8+pxEcobKFd5q9R3p9Nxx
BuxW4ZBnMe+R1yhqi7zdNOd6uc/hznFe52ju4qxkOezE/Au1JbiGxr0UY8St
n8v+Ifr15hg/2bbrJV1/az5Mvcap9w5qH1D+UvV56Ut3Hu39OO6tqF/D88vE
3ZLe1z8fhkcVxwbmf+Bcwzkuo6hz0a9sXcNtxjUyWb+xsZHBSh2vuDdvxbjI
vXM+PjlbbfbVmtVP1KGnyG2HI/kDWVjeB1u1OsF2bRzHQs69mfgcywGZ0nN6
mrFOlvGB3z8ZRt+Q3Kjfgzjd5D0om9+KbctzlPyF4aj0+Xo5x07XD2L0eG7l
fK2heSArE8m2cdsK/OCWHQ8X4wV94XhdjCTYtofHdBnyHoq2d15vhaPzfNfv
G3AbJJvtudiFjazX2mob5aOs9yF03tfcYNzz0RwiMZNYZ/ntNa+gzpHM+4S8
J6R5WeQjdf4dhmNbfXf2V9wp3SwH+qnM6sh7de37Au17L5bZYc7UYbSzeR3i
9wicb61zHe2cFiz0yDIUeE90jRn1lg+9YlnRyLhGAfcnDlDOSDgU6fCdGLtI
x2SzTG9Xm9dwDKx57rbysnvOO/bsO+iRHNp38BpsbNdgyAAnM9m315+02EiV
keddT2yuwsNm2z+E+7Fpb+w642THz8O7dt12/3Wzb16N7fHh0ZaXTc8Pb+oT
vJNNweP9N0NzZloO+HHP3ZbyXGa59waM5Lq/Z8P+vn+0Zn9j2ckhXgsuMtlD
5GnfCEYSf4OLvP3L5/M7v35urkk4DMks3qTH0Dk6snLXjBu0/GwfAwffhNxV
Za/i8cuHnxpTR25pxRgmcI93731uyyFesi6b2EiWz52N/NQzqq95rvSC50KT
J5QrkfnU68Ydonz7qEf+cV/eyNVgocRS4vU2G0lfJj2V/G0wiOa4e3KDWb37
y2Q5zcW5bBwisrDBADLfl05AcJFkI5dt/FdZ2ljGfzzpz3/YHxobCW+dsZV7
K75O9FQaDwfOFJzf/rXYxl89+lssF7OYF53HXDDe9asHi+6pXA8WE8smByf2
5RcPPjE+MrOb295I/I/ng4d1/ye2IbYn2FAUbdMuE4nXbFmMv6WzlJnqN91Z
uehevzVzA/IzC+ErtW29f6PFRqKAs0LB38YjXsFGBgd58HmLjbTnkafclG+f
3TAn5DfN/vkWee37cESygI+kO7JZtsOm3qCOv0xvJNw5dEcyt9v8jfus88xR
Xwj+QdvRXJwHK1zvg9y+lUNtuwfT3Wd8opXrVr47uB58pLhIsSpiI/Go4xB/
/9OywG86b9s89+KvzXb4X/N/HPw/Tfl/m/X8r+Y5bL9Pm+30mb3n+4NrzmQu
mGOUnLMy76vP8erCjN61lkcyXyNLAwaLebbu1nzObHa6H8VGrnX4SBYwyslF
kteUF5Ccw1r4T5Oj47g3nYpLHTZy/Qo2ctU5zoU/YSOXWlykGLR2TmaXAyts
pHOQYG/BO1YOUoykWEi8pxaxkT8UJrJyS8r61jZI1yW9mvRwLvl6LQeXVBm8
Lh/Z/R2+j+ti2ZqHuf50My0aV0G2YnGuPG3+nud8P5czclhKOiPF3WKf4r3a
L+11WrbX5Ib8qWSv6nnVi8pJVjbNcu/czdRlSlq/U7iL6uNUkXdXz4uNFBcl
Z2T1iiqrvXKuV3GplR8Ts1Hfi3I5Y3e1VS9VF6vLVG4zes+WzfcpLlp+Yh7L
fc/PBiPpxfcVeA94f1GYZzpy/qrn237NSmUjk4tcLEV57euZr+uMa2Vf9Zrm
osn9VnlYsSvgR+BW1P7N47jt8TTuqTCU4sjED9n6O8cFDgE8Av62vNKXA3fz
uVvpKLmPbAsqH5nrll6xQckXHnq+rJg8+S9XyYGcpJNK3IXxIm/yM2THugxl
sk/imCsb2fVL/vMlnZpXHfsoYEBYF7Nuqz2Ud06uLfnarvouvU9eyXzvUuu4
q8ebjrU/8/qKT8P2AuOCdeG5VfVrYJzev7yIyTN+79UgziP/Una7+xTVT8Jv
Za73SvE3Kj+W+at1m9fjP32ia/F58Rs6dsmu9o3tYJZzdSCuOHOn7yavmbwP
+TI6eDfabsQ3A88VTzbSMpzfyKWWDkB4DcEawXfIOpHtV23H6vpVzlPvIf80
dFZzQB+iuVbTGSwW/rJHmKW6AaufV7+v+q7tp32B+iSeuLKRYjRq26LvFhup
Ooffwr4hnypOkNm94iJVF8VjK8Oeddy9tMZDLnhhn5JZvmQj8X5xVNVTyDaB
nCvOg9Wbq+2gUvnOuh7sC204HzeO72O703N+T8eYt80vmR/OrOGbvu5Ldj9A
7SjbEbKRXJeFuTLgo115LV8zvZHKCGfR/6PwRtIx2ZvLby3uTDx15lyrrqdj
UiUcyaVPo785L2HVz1vqPyyXc2Iy2sxAZzvAc8LAzwk879GFv3Kp/4Gi3GTb
Ny/F/LN+8Vgv54U/4SK1Dy+xka+cjXxd2MgXW+aMRPn3yxn502YbG29sTOzA
v9d9eu9Wk2cNLt3nnRT3Ntb70YnGuIfkzo7XyeK978fxrlLPN/I2V5dkdUcb
4/mK/svqpgOLVNlu8lSZL87twOPMuJ/mvAhWE20W6h/PKem01D4U86li/RX7
XndP2jGtfU9OFq+JR9P6JefZj+UgD5x8pPhMvl+so7vH3o1anBjvbQ7j+BeD
Y21BMJTKYSabxrYbzBbnSZsv07yPK8zRhgPzHZnme+Alj5ftEa8/OIUncs0e
dQ8Yj/bcCbO2ma09cN+LMpGml4qyz1G6mdrKU3pY6g/vJ3Is58kFxyVwT9wc
ksojvyJTu3pU6GgU27PlLrjKL/ajaPxL4w7MMef2lbtUy5mcoHKZN4OFIWfY
ZiO1bcivyKU59XUfkqU7mwUbJzaS93DdF+A+Iht7OifLxu9Mlx/HBus43sjv
z3L7PLTs1113Ru5YHjjqdea1j1rjf2IxsA3UjorBUY699qlYwcpFah9UZ6jx
iu+Y60VGdDpX7rnuiWtOgrZxZWfED2eu+rDls8OYjlwXKOanfLtt3lRu181y
/5ruQewzrLfGVpKR8/Ged8nGqlzFRtJ/KZ5T9Vhj3JvuM+T2xBiTciM5frDj
LoNJ8KbVS1nZrepk0P6QX5R1Mpkj1UvtY7Jo42AJyZXRZVC5WPK+OVah8d/M
o950l+WOjzNsue9p2uKbNHZ2FVN1FR8oRiYzZLda3GCMqRQ2sq6L+EiNu4sp
4dg1+bjMYJx0xhwmsc/rGKP2efosNi+tj449jQ9WNvIqv179bJedpHNiK8aB
6vgQx0y22+PzztDIaWaclmUXwtUz9DFiH7dAPUcmJPJSPfNQzkiMEYMd2DOv
Ch0iOW4vpnA7/G0cW92JY62ykWAXwB6JYeDY6k54ppStnlwaswrFRWLch9wO
mR+1/8qXzHGlUYzHq400T9xvdLvxd6atY6geR8oavcQTekF7gmWX+/bRezp/
sP46DrlPujzJxPsDzBBEP4jrNIi6Sh65F8dldYfEcRI8zGzeZqGnLTayPt9u
J9Qm3nE+8o61/zlGf4fZpd4OVY/V5QzdzUvcdbeO13rezhLfjL+779F5Ru16
dU7msTKhHxI8yPmkxUZmHea4Ljgj8EcaRwMbiXzbZ8bzXM1sKh8QTIJYYLF8
dHDthsdFPi7NiZCPiyxEtk/qv3CMXHVWjlBn2Ft5tbfjuKKn1L0557kN7LdO
28/z+9AvGAW/gT4Tx+hrO8V2cO9ULMhsfvjh1vzFb3fmzz/ejszsOhaucXON
l+N1fB4F+YYv/vPl/Pl/6GzkNoRLh7nPyKMGB6msV2MLzcO4HftWRb4sORGZ
Z808c/KUd80jKDbS/I/gGy++ZhtzyuxncMfG931kv5HnhC3/7rvG2u03n8Hn
0T4dfPzS3cfM5JankoxkMvpk75TruONt7czdhDvhj8x5FXKg5rmMZbcUMiDq
e9VzJr10NXM4z/+qK8bOWF1WVjZztFmG4dsCS042bWJuq2e/bwVXwufpu2KG
s7ed58ohveVMqoqWe+Zcxth/b+Bs0NByvY1/uEhuTo5B8ui35od/NPXjj1sl
y1fn34ltE9YDtk1oc8EWGcfa7PvwrTk//sD8wO41/JBcJApzTsV+bYWbLThe
ZL7jN+xcNjXeVGxk+mSTjdSxSx7emeam/u25/xGcI9xGKPgbTF5lI/fcKym3
pP6GU9Jy2AtTSG9VbUfV/5h1zlHbcS6mi5xZ4+xTznw+gjioyjGq5HeRfZw6
v5/nMpXsh223HHdkJelX5XuUDT+ey1GO8zjcg7yeG+X3BiNOppPcGB3zPD/R
EwnfHZ13d8Ifis/w+JiFo8vqwnvmZIOLBNPNMjMW7uBiK84be5Yli31Bhv6J
Z6KTjZx5W57OSDkR4zx4Ks+Z/L+3POt+t3CsbYdk7U9WNlLnXnvPex7H9EXm
scXjmnm62Ddoi9DOcj7Rjv++5m5M/dqD7s4nF2PPat/0443fpbLnmd1km8Xa
w9F3mY3k8T60dsTalN+2PLtebDf7dfAWv2jalMOPPHdzXgPdkfJI7uN7Lsg0
mt+xKeAYwUo+Pl1q1qkpHxaa9Vu08vRi2cr+hzXL3T78Dbncg/nzZvmeN/UL
GdrwQ4KBtGxY9CPBtYGPhCf3fOj53uQgrc97Mm2xkeAiD+H+tXPHhHykbZ86
/2AY5Zl5NTdte6At5TWIzmu7ZH3diQqWmvPJtuw6sHrr1SfKtp9MuvzdtR5q
O9v1+VGvVc/yfoPKNK69Wbbimk19cdyn0HUu22kce3TPKrte96C682TUF9J9
qT/rw2EbYp4Qne/jufyBmnumc6XyB9i/Yj4A+lCcF1X6OB/G0a/K7HiycfVY
0/Z4eKx5YRMrYL7ERoJ/NP/oBeuVsbnn6+YzDXYSDO95369J+jY/GG4I9O01
Byb7feNo43AvgPNtyT3SITiKMbo6N7Peh+re9zCfuXuEdb68ar5R9k1HcX2Z
uTPu/XROFKVykZWJjD4fmMJw/jXfAUefOXrVjm/GXErN21JbiD4Atz/rjObz
8Nxydduoew7sj09bz8klaXNLTrbLfb5tv0fB5UE/IK45Yp7nLM55OMfw2JjM
5Zq2+mjcoa41B9GXauem85pBXnGxkVfdr5IjtctG6j4M72WUc8uZGNBkIznv
ZzvmQdEb2QuHLeqm1c/gItesiI2UN1FsJNph4wib5cM9AcuY9s9nzvZ6sMPi
I8U+4jtYxsYZP8F1W3FKVj5SHDIyvx8Zkzu2+ZnyScL5+Bj3w4zVxXl4arzk
gzdjK/i726/S/+aefK33jW3+J1jPh+/6ngHes78fvWMu+K+v12wZzXXZLNsD
eAiMl+zZ/18+uEa28OF1z8rmI72M190TecP9hwvzL+7dbJ4DN7lg7kHwhGDV
vnjwWfOZzyxPu/oU8WjuQve/gQtD5rOYLPB74BvBL8EVV9lIcHbgmZKDbOd7
0wfX/P2YjCJ4TMsaNmfccmT6gqtDHjZYQDKKK2QP93pexO2RjfzuKbO06Xtc
Zqa2OSTXyFk+SW8k2MEvHvzNs7WZ5w1mL32XWAZ8vz6rrHB32x0wv5quPfJX
yvH+/ulg/sP+wLyVYBfTG7kUbCYzpZvf2ydzSk8guMnPW9tDLku6N5X1vWbf
jYK/6W30bHBnI/GovOeau4u/Kxtp5emiuz5XrIB3BM8oVlLPVzayeiOxbWyf
PVs0NhLrKM6O3OxyuCXJ4KU30ng/Zx0rG1ndkChgI1scpD9f+cgfXy4YG/lN
U2+/Rl0GvwoHIbLJm+X7eo/+SLCRP75ErvayZR6DQfvuOT+rzHgxkaj7KMhA
x36h95FOPOwfy80+XC5s5GJhI5VLLw6JxfjHg2uRF87ymT9ei4zjLg8nNhJF
rLL4SbkmwXR+//xvzbr8V7N+/7sp/zX/7vAvzfb5pHntU/udf+x/ZutkvOYz
uUnpgBUXif0nVpi+zyVndMlRkmFcKdnp/N+8ji/p8frxBfbNNWMkfyy53WQj
181VV/Pa6avMPHbykiutMWnyDastT1L1c5FFW6avs/l+HJs4juVEleNSOd7G
hR2ueJZz21EmnxR/Z7kwZhutMW3lBCdzIDayKXgOy4b3gCOBX/DVquW4f4e6
BD4P5TUL3v9D8zvfP3d2stQB8UXyuJG3W2zxkVgHMYRghJQLXt1u1TMq1jbq
T8nWVna39tuPh8vB4dmY8ms6p3Tc/vRyMZgE24bu/6pspPx71UHKQvZAWena
7vKt/vicbGZmhZNDIAtKRyaeU94lXGNgcfFey599x7Hxnz3f8GfPPWZGN99n
j8+13LVknRArKy6LvrGVYKCu4mTFEyUPnaWykSpiyHJfc7syX7vNvlVGtx4H
1e+XvtOV4Fpsv4lVfL4a+0l+SHJLzuFFRvSKsyUr7nvsz+l6rHnYy+Ekq75S
cLOoL8agvMq8UXE74TVrOfw2PPN4GB4vMis9ZzT7wdgoFxHj32BT5AdLpo7c
V3oWN4xLkv9LWdXitcxl92rkXCTZJeargiHJrPdkRK7K4BwUv5hYIG3X5jh4
ueEckxgQMCzM7wWzYNefxi1wrF7+yF+c42vnn/aD46iuK/xPzqXfWl6xkawD
l9noWhf5/FK48dT+qJ6KEVH2u+p5/b7KRYp/0vdcxUbWfkplJLM9zv2KXGuw
XP96pbZyhfXy+bqzgX3PFR55XujQ9uU/g+Vdi21IL6QyyZeDYZIrUawYHsms
DoKX7HLR6RnbKBykslc34vjl/ul55jKdlHjsspHBvXm9DZee88nGF7tXks8n
Gwm2Rtnb5Inl3FwxJlP+tHAAdnxpWn7VnS73KY6N9V3+x2TUlTVMnziLWGt6
9uTmW/M6kRnuNbu6zQL3I0O1FjFlzK0e2vai03bVzxnLwRdWHg3fhetbMKJo
J+WZVZa29Z8tO9zX1Y5HssPoN2Luzj9f3bAc7p/dOyk+ki7JJX7nUa1vPc/c
3Wi1f+qLqC2JTGfnfXLd22yd2DC1Z3Ldsh0li6hjLJ267ip9sxhMKLLAUS/J
ZK6Guw/1Reua5ywxtOIFB55pPzZXZHKRE/ODJiPe9/kNyTmyfq3GcUxXY/J7
7Tzzyu5eZrDtu171fB5GZSOX43wgxg3MW+XqbB94/wT1E/WV83PWsr46GymG
L48LeuzoExqV88PlPG05Buv+S2+i8+/gHd9sucN4YiwkcrX//XJqTCS3M89X
2s88H/Q8y3ijMNdy+3pbVhnPo6GzbWNvo9aNC+bc1kHLEal2rfZ7ui7JbGNU
J4fmiVV2L1ntUTjE5R40Xu7dsMOM6jyzPlc+/c+xLqulrVLZaDGS5iZ8O/T7
XO0s8Dxf8/hXnjdel8eK90V7cf7qspFqN5N51j6WF3FY2MhBqQv0Sd5zRpBz
TpyDe8851dpe8ImYYxN8p7kvV42D/OXtsjlqwXGTfVw37pFOyNUoYiHBRWZZ
p9PxhPue8/Kv4uG25ukvGM+VSR33rN+nf7G6ETj+k+M6uC9Oj6S4v7Hvc+Vp
z9x9wvxF41o806edqT1kP+m9O71OBnGPWu43bH+ybSNvJwc2772ykTav/SI9
M/JGkre8mo3kuARZMmMWj8lGyukkB0xmjysvW/fOx3ZMse70I6fJPBHvaib2
IO6L2/Y9dpZNedbgBW1/tH131UdKzmvsmfZkhMXr4VEMX3KRcpZOndmczpVF
m34bZp3DYcmxXIxpbnrbwTENZY1jez86zfv83SKGTcwWHTi7JQPsro2rkgOd
2THATN9peCh5zPaDjVT7pefkMgp+N+7hp6dNY8zMWaf3qNbj9LFszeXhfPhe
/q/M81XuFn9LjoPpXDnuqOeRoxsuP/kwfEzsfR5PuZ3EyA58nUZz+SOV38j2
vs3zddnlLp/FsfadYHm4bJmd+9R9h/QDbs1r3vcjzwNTDpgVz+2uXjTlUmEs
KD1ym8UnMooxhuqP5Pbm7+WYSnKl8sBZcQ6ixUa6ZwN1MbfnOHi+Oj5e+UaN
S9WxQ5WrXHqt8SqrF+6wOMv8SnIx09jPbHemMZajfWY5pk1BW/nMsgOH9Oic
Zz4WnD17zXbbPxubEwdMWbKR8MMxj/jJySzYyPR0zJzLUAbmrrexdFLp2EtG
8o5nbcuBpxzOWYxHaXuIpcDYM8ZPjSHE+Pbvk+CcxH0p+5VZqZVHy7G34FsK
V1i5x8wr3Ik6rTG9zNpWzudt5zLIRz50h04eBz5ed74VLp/wEp5xParTjcyS
vJdDH0PNsVS1HdEevxsF083Mwam3DbPwubXrR80FFxtDD9dDzz0nn74dPqDM
Et6J/ZxFbqNZlOqsoZtVDpjM9zPu79wZS8vf23bP1qbzTzuRq4zvwXkG/Rl6
fTXvYOrtBdlIuJ6eWU7nZuEiyUYeXHBcF6zLI5xjjiY2fgYXibGRyOB19ump
ux/53WqvlMtHFhJswMFvX7jb9064EZUpTFdP5Xu7bKTGPofBRur/yEs2vpFc
DZmWO8HwYl+mBzgZncwYFFu4Fd+NY+eRMy/JC2R+obUdp+lNi/xQsINn8qpt
u1Ntywr+trbh3DkSy2jkGD24SDBu2J5cp5mzgzvu7dn2fksyVelEvMxGio+8
io1MvyN9gsjVhpuWbOS2s5Ezy1EG/2NMlm9rtmP00KFPgEJv5Bel3GkVMVc5
Fp+Z2irg757/55YV8tjJLGCdM/9afORuq1gernOE9CnuxnlT/kzyBWILd51R
vEs+8iMzxMXvpfPNOdyLsY/Dj6yNBcMEl+L+b1vOJMqHNLXnmWUv/zAdgyx3
vNzyZfFz0olzh8WXRbYOx5na2OyPpz/0jmcB83ye7X/WE7ZrvH544pncKGoT
0psmvmhG71owBNPg89jf2fTPuGPS6gMdbmQl5IWdBmdHPpHbte120lwLr1Ng
msFjv6ULCV4ktEPPwK+7b3UfnnCwrbhOQT8afrZ3W+Fw3bPv1O9oLlRl0TdL
32jXM8XF8XJ/ZSb9bec1NL9hu3PuEGO5Hb5DsqVel9w5my7AcfSRtN157Don
qXIxi/eQr6RDF5wJOVyyksoMJx8u1jNzuu2a4ZjnLWNX33M+FwrOx9jmfM3P
1Rfbzq1umkc7HLfYrtGObZp3GM5Ay3mOc8i0MJIz6/s8PZ+Vc7ly7rvzATaj
/02H6G45j+62tm+7z87zNM8l7dejoI1ssZHeb3D2CvsC+wptr9hI1onb7tm9
zXML5sf85pnmH8fm5rY+FXx75pMl1yz3rDHSv43t/Xjc+9A3byV8n202kl7L
gz+25of/ac4jv0+djZSjksfPHuaqgOFEOWfBPgCbCD4H++Kw+dwhlutiVDyS
dEk+OV1xFnKRjKQVcJHwSZJhe/7HcP789+H8sFlGlIOPY/u+500b9+L3zebv
EZ2SF8zZFhu5b8szs75vnudmXqbGTiJ727LVNafsYhxOYmzHWsRFav5D1o+p
9YNxPWrnrY9f2rFqudfvhvPqrdcxz35W9rt1bktPdPZ5Yy7WJSdpOtLZXm97
v3VW+oruGwz3H+eoPnY+S+0vMzn4/nq90vV/x3X5FZkAxgR+GEXuOFncTV/3
TWu/2/1YMW2TaI913UfeeuA+P54/xIpGNsF7ldp33jIOS2wk54z1jH9EHXn5
n6ZemIeULlKwkY8wj/hoaX4fc/7h5Tsd+PXm0LNoMO+J/Xg5MdXnk48Vy80x
n41wZoqJy21Uc2H6Mdcr594NgtfPjJJB3GvSfTFe72cOBLfZOI5Je2/zfZkb
sNXq66mAnVQBdyaO7cHR0NjIx+ZrHpf9L86R10VqD8VG8n7OJJh7nUOiHx77
2+8LoP/U9G9QH++/43zShyeaQ73p58G8z6c5d8ygmZQ5DhO/x5DzkDjn45a3
yZvRN+C5Tn7SXqugrZSDmtuZ/V1xkcF1nmQ2BvnIvvclxsFGygvN+y9D39fp
ridvmXP5nvjcO7u+t+/p2/1Y5LmDjUT9tdJhI8E0im8UG6k8bPwNNhLZEnZv
4Cx9kclGpnuSfGR6IcFGYp4l2Ud4G/vkEAsfSQ5zYgzl/Tfr9rrmZz4+Jq9o
bkcwjPA+GiPJOolHOCbF8D5q2iA5t59aBjcytzet2Dw463sNbZ3SVcn/kbf9
AONfb3rGcaJ9x/kfr98/2rDPgZf84sGn5m6kexE84jX3SIqPvGFev28eLRuz
x0zqFSv0Di4b5/TF/c+swB/JXOvPIpNZ/kgUMnvJ8IGb/OL+55HRDbZOedli
I+WJ7HKRlY3EbyjTu7KR4C3JRq6YK/Hur82y3luw5SfzuNG8h945ZWqjVDYS
78G6mnfyyYp/55L9FphMsJFct2u+vtfJTpoDcdnYLXkTkQltn7fcZLkBPYd7
b5X8ZfM7YCTFLYKLxPJiecQQYh/ht/C7ZCHh4PyrPWpZtD3+4ZnamU1OxvK7
p8wIRiH7uWzvrZna5C+TK6guJjxf87aTRV0LBpI53Wux/tq+3Bar8RwZt3WO
HR4um0uTmeM3nSVdDu8k1wOewnQomu/w4HPjIDHeqtxsOCPxnDhIZGxXHlI8
ZStb29nIb/fpjfx2f8H4x+8OV80XKW/kjy83jI0EN/k1OMqnTT3cb/b9/rXC
QX5uj3JvkhGmZy3ZSNYnc+qZN1E5xiqZmS1fHHxtyUIyt/sfz5Db/Tcvn15i
IzMv+2b4IcEoo+h7I4PbOFFsk+a7nv2l+b6/NL/zN+MijZs8uOZZ1zeNi/zu
2ZJzj0tWx7EvwSOSbV1q+RWx78Bgoyi32Y6np4vhCuVY8UazDPB6ftL89ie2
rt8f0JUKnhjHF45teiNrWQuPZGZ4ryfrB37u8LJPrDJhwaUZ57Zh2bP6bvKX
bC9QL7GOWFexG/Rapouy6wyUl6k6mypf0X2/MT54zvnHf8LthAzP5u/vm2W3
PHd/Xa/hf7zGAvcmXWiXOdlFz9XuuCODR6S7Ds+Tg22ztsycJA9Z/xcbmdnd
N31d1pxPlDNu2Vg3MJE6buGAFW/XZSPJRDKfWf7OLOvBRaqIgRIf1fVFaQxc
vDeOTSyn5q1jv6h+0AeWuZzVU1g9UNpu3WJM7gvWMTkgxQqpzmlcXEyAvI2Z
P7sxVw7sVcxYzR6uucPaN3ik5209uEf8rsZPMW4vfqjLRqaz9qY5wsC/gIUx
Bsg5L7kYyTOR02G+KHNY5b/kd4kNXY96nhxTm4kk5yWfmvNXb9KbKB6T3qih
s2uj4LrIprTfQ7ZmENmszGdl/oDyc21dXra5Vu4z8YurXshRYF247smHypdp
rCXcgq/JQNS86+rJqmwknWEDz1ttF3qyeuFhVVbzz5apTI4KOcfoN3NOGziM
Ved32uXP8k1VP7vMpJaZPN9lN2mtl8ZBFc5RPIjqqd5z2QWZ36F6ULnItl8y
267ahlbH9VVsZPKRy/RevqR3Gm4+OuDWvH66x82zcZNDky9wOZxk5E/X58r6
phuS5zMdW2rr2aaQbaJrcqnFQddcbe0P5hInG6l9J1dVZaFz+9bs5uSmfvWM
9WCbXrEeW31/IZ5s4I7GgeXZ8rhxpuuVzpfLwS3LwVb9opWPFGtQXZFaVzpK
yQWRw+j5MaVjcM3Kv51LZ+Y821X6hdWOKCt7MdyB6aVsc1ja/mKRfn6VnBPW
L4/Bdl5x9fd1/+d7V72+ridr+ZptgHGnb3rBryQbecP6PD+++Lypg9ea4/j6
/OcjcpLgI5HNDXYJxzIyZekbTT8gl3k99+Of5MmT9xm1OLquV9Lq9otsO9GW
i82q7sV2DviKuwWXvA1aThdicUVb3wPzkMCBBkPtPPDL9RYbyfz6sTGR4Prg
NZSHl+25XMGZj93Npv/pxeq89mfqeV9cM9vB1WiP5LG1tvntMJhgHSdZ91fs
eOdxr/3QC96Y558NX97KmQ699EudEy+47nOIe3bvD+Pn1Sl8lTOyOhIrN0lP
cN/5pallZmNbioWM8nJkjmPLMrdzjPjLdc+QXnP2dSn6FbEspT+EzxoDVjhA
fJ45yOmqrued+v9V50P1iyyPxtZDTsKt8KvpnK4c7GAJ67EdntvVOOdkqXNE
qp+zOkfxPc4gGoM2MlbS1v+NM4q+zXN+Q84tSH/kepTMc042kv2/9eijkhXg
etGrl44A+43XG+U18oZiI+V3SzaSjgDbpserbEfMoblqLLP2Fe434z4gs7KZ
pY5H3v/tGQ8ZOS5wYZ3wvl/1W/FepfyNU+fmJuEHrDnazKVO1k2eQt7rzcxc
ue1q7q+8duIOyYDkWCz+Z+a6PIRi/oaWY2Tr6/ew0+HZi/2m+fAaC7DlK5na
zE6u7ivdG+/7velBi420MYbmWLznDk/yjMO5coi63sh6r1ecrW0H85/qHJbb
8d67rPfsK4h39Extz1oHG4M24de341xGr6dqU8RI0rnO+TjMi54GX1YdgslF
JjNI3i9zXpnFLf5v01mktksM21Hz7TX2UtnImslMz+D2PDKSzA85a8p2+GXa
bOTMfZyZUylmUPP21b/SvBPlMrf9ibl+Oe40C25N66RxCo1jyWvBeqRxbvG7
mYtd/YC67652QI7RlqeguGkyT609fqXszuQj5SsYxHFVXR/KoWr7GpKNFAMr
BprHHrdtzZ+uWVM1N/CqUt2IYkm0r5ONnM6VWXsVG6nnumwk2bLcV+Qj+Xus
X2pz8rj/M7/lVWxk19vR5X/0N9Yh2Ys28ysmk9tA+bTy+YnpSzcWWByykRz/
Au+CMWo4bQ4+Ds2lY9mEH+HhYXkKj86Ze3PO5U5K7x7zdHeND7Bc7bIfM9ts
270ydz270Z2QJ7eKs3U3npfPVf4x8nfTwlHNYlwqnaYcf+Z4s5xow+ArxEZW
B4nYSHm2LPfvPJ1Y7TzbWz5u13ZotV2S275Od823+OCd+IxtY7uVI092sbo/
xmQfz8kRHP6n2S9/TIwvwP/yX2pd5JStmZRyUJtr5t2odUzV/dFtJ7rtBz1U
0xgTz/PxpnuDeCxXVrTtFNv29nJ26TfT7drOA61erO5n/iwfT21cZdDT08q2
2ryRNqa11WIiVZKNnJrfBnxkZNuCG8L6ef553V7Jk+4ag6f+A/iz/YsvmOF7
ese5vNvt7d9l/D4oC1KcQ7KR1dEr75fGhvGd4JnING3Pq59Wxwbb6+Gcvjxl
Os/KWPNmHEOoT3IAqn8iH81T82RtmrsF25K5otOWQxaPGjvH32JGsA/20Da+
H4W3rDKB5Nwya1qZtDVLsWZuBjd+nnWKudq3nYkkpwhGFX5HczwaG/mFex+/
NlZSbBc9jtvWPmi7sz0Wy5a5vfB3kTG8Q6fkh3RGXsVGah6MGH1yZDPzRoKR
xCPbInkftz3LW9ncyWSrHP5+h3zjB7o2zb/pnFQ66G4Hh/4EGcLOKYINM57X
21DWA/F/W1Ev1Capjuh93PaTWCdbL/ec4TjAtmF7zsIM48oSNm3KSdZ78o3M
Esc6k9nj8tOzq+MqvZw8tieRhS6u3Y6jU3rV0MelU2zbOWrnbC7Ed/o6R9Zo
ug7TKV3dh1P3X96y7WlZzme7zkbOog8q31N6fjW/ZBTXOtb/OfZz3VvmjcKv
hTaoOrjkYZWvVQ4uPOq5J8ZvJINZPcLkOzajzUxXY57LUL+Y+06+lvPVJs6N
TltcSYt3v1CZOie7aewcWdeR8UfZv5I7M+tZ1wErfoesrXuunOsDo5tsiHO0
H7ZjDoiugzS3j32HWzYfQXnAVg+tXu44a+s8sdd5eGuf47jD+QbnkrdkJcBk
wFlIX+HYvdqbfj5JLmgP2+Z0q9WW6bgOTulYPvF0x3fnXNT/M182eRc5n6v/
U15Y+kuxfYY+t4LOQnG+2nbi0JVtHm2G5RJj+UfO7o0j01x/oy+S7sNR63UV
ZEUnGzl2j/fAOEoxgtY3O09HsuqJtfvvyaHh3PLsfOrezqlt96c2P2diedtg
JLFvkIHN/NaeMYwHzW8jPxu52lmQp71medooz38f8H0Xg/BCHnwgG/nyj5nx
kfBJHoCRvHBf5RnPfWIjqztdfQxytGQjHzpjxusN7gv1T1Fs3k7Mc9n0uRO6
pptZew0u8uDjV02//Eurs8qnrmxk5a81l0FZAOYIDR8uGeQ6n63eV2Efqu0S
ZxEf7XPSztRnmDhfqOUgM8m5mWOfl8c5Lvg93e8yv2m5Zoxrx3LdnvPENt0L
v2HFWNwPOScIbZHuH/B42g5Hcd4nGM+VeSy+rN1vHl8q1TVo1/3vhuaxAyNF
Fx55MFwzgY3cO1uL8viEWcP3Md//LXKLN5rvS8ej+Eb9r/EYtXFYNrSnaP/u
H6+7u6SffcTTbD9rxkO9Tte8KfZneI2bc3n7cZ9M9VPv0XVh+zkykw+Ph2RD
32cBl/Y/Fb3vUXNcPz1XnzMd6Lre0P2dVqb2u7bvlG3YLOpM99pZjmL5HFTP
VafYZ77j9/ryfpnufdRrePX5q6NdTkuywRPfzuIiN6zY/G8vmpeH7ckxvyH7
6HL9FjayrovmyWseamUjeT0w9O3CexyYm8J5oTO/f8Z5H+G1PGUWO8Z3sVxY
TrGRYiLFSDIHm3MiyUduhN/ROMnjobXB5MU1h7LykRtXZmqnO9IztTFv9C0Z
xMpGin/H+fbem1XLrkbbznYerORqc05facpqc1zS3Qhm0eZtoq/mzknjco/G
dk33+B38zk3/E/fz3mxZeXg0s4zu+28GhbGchJ8Szsr7b/pW8Jqub/BePMfP
jOZ37v11fvf+3+ZfPvzEHI7kI68HgwjHILKzv32yxvzlx+vzbx+xkC1cdZ7x
mudbf268JQrZus8Lw8esbbBi4PnIey10fu9mOCLFS9bXutna5ro0NpIsIDm9
hciQzlztJcsJv/PrdXNfKk/anJF7a85yrQbHiNfFUCLPmnncq8b7kY1cdjbw
uvGRlim8T+eiLceevJZLwf6RC5TLbqmwcjeYr723YstCTrFkXT+i81JsJAoZ
VDo5xZzeufffzbIwR1vb3fhIZ87ou1xMP+b+OstT3w5P5U5bNEZI21SZzjVb
W/wkWVD5KZV/nY5IrXuXjazPY5uTc6IPCFwg2Tfs6xvOwi5y+xhbuuQuwvSZ
gacCKwgm8DvLeb5uWdbf7mF7fBa5zPgbz3/3jO/Be+Hc1POWSf0cDsgblqn9
LdjSZnm+O2x+96DNRv70quds5OL8K+Srg4UE7/tM7tRrxsmiTspJJ0ckCh16
a+FUpAdp3bcjXVh0tHnO5wv6KOnEvMZM60OxkZ80BUzkX7184mzkTXctLoZv
ktnUi84mk3HUe/Acyo/mvmS2NljLb5/+zfhL8qM3nHXxnG9nkeVoJOO64d5G
ujDl25EXU2wk92ObjcR7MD6OMUUykX9ptv1f/W/uO2N3H16zY9E4SDgd9zc6
Zc2WQ96pWIbD5cgsTzZSfFdmI5JPWXXmLnlL/K3/WR/pvYzfabko167kEzK3
cv3/yERace7xBzDJHU6yy0b+C1nAr9ftfd+BXwYX1NSj7w8Xfb+n243M4oK7
Z5ON5PKvRMb0z+6IEoetOqSi/+VK0/Oov+SmyMJxnTeMUxBnpwxR5dyz3PTl
dDbypZjDXjCRKGw31iNbFduffHE6QmvONdavjlm3Mid9H8iRK76lsiLGMb3l
eLvcg/IQygFVn5MnsOZIow6SjeT+YI5rl9WpbGTWJb1Otq3Nb3BcfS04SHFo
Gv8XF618Y7GR8qppTBDfn87GZJbEcsr/bL6v1wvGv1ie8gvmgYOnIJNDlgwM
k8ZYxdFhvXn+XwwWUnwaebTVFheZDKg8eMvONww813hY8qqHnsU6Mp8U/kcb
gHNLzd7le5SNPPHM5KE9h8+JO+S+lItObCMZCKxTspvL0V78K+prtj3JnSUX
iWsjchG9Vqlsotyy//btSv9X5mbiu1Gvyd+tG5tEn+cNy7WFB4puKHqhjGV9
peVtZ7eLTamOv65nr7q+LDf49Zpzicnw6/xCv+ZKi80VGwmPHv2fS2Q5X8s9
l0UcpDhDPcf6uxpsZW7/rq+3sOVXuiJrrvaKtTv0E5OP5LG1XliZzCJWNnVl
eMGGgR3BdgYTZh5F8/sxp5ntY5eN7DlvPfA5J2LCV4JNrv9XfqjLFCVTsxr7
g/uA3E/lr+VLtPbN+UKec5X9vRoMotozHDc4NtLR2mUjl8s+yWOZx+paMHS6
jleONDlGOUT1+qC0g+u+LeTQXXEOLPmh6lm2dsT7THCZss1YjeXBuoeb9uVa
HFfGNr90hv35Suxfuj37wUYmWyp/4lq0d/9yXjPztn1bG4OqY7jv/rnq0Ftz
fzL6d9ea87nYyBtebpZ87mVnI9ctq5iZwOm8Y71eiW2jOqvtFLzV236LJ+66
FFnS1SnuzRixo358f7Yhy+HKpFf4pu2DaBeD712mZ7o5ztoOQtZv+oB73laP
jI1EIRs5MWcg2mmxkekVTW+nOOTsQ1Q2Un7djegbZBvXzeNmG8Dz/sjP731v
/3txvJGhTPcv2V2d/8XIc14HzzNk/Mhb9so+4LHy69s127e450F/n8772V+s
fZjKtur/YJosZ9nZyKNp8/cW2dIXzXZ9MbRHnP+wTOKVsH6ZQ70SWdrIoLYS
zkNxmWJmB84jDoNtFFt5/z3Pd7W/U9utynhXjjDZyIGPRWz6uP5WK59ZRedG
cux9P86GPj9jPbZxnofb514d623OlBnd+A46NcfGieNRfRDOA+Fxbdz868os
53ryN7OAF002MtlM1U26UPtxv1u8gJx6ZDf7ndeSjeQ+nVjbTbcf77GRjeTc
9fvve/77bH+Nxy0copYPfZbMoF53l+Ra5GlrDrX8GZe5SOf73MH261Hfty1z
sc3HWBihdFmrpNeR54nhPLOix8HaKeO35vzyWBtEOyZuEOsEt7Z8N+nO68c8
bo0BprNg4qxV+vQenUzivj/vzQ9936aDkuNom153p5FvjuU3b6NxluTtWLeT
jQwW70RZ2cyG59gAmRzbhu+Sr8q8aXeMvhHfPnaeUT7R6uv0/GjnKW2O/vuJ
H9/kuVG3lKkrt0s7t6tykVvOQnL8UJ6+B7p37X7FvH/dzZ/qRf6U+FSUmhmF
cQXcQ+ZyzOb3387mv75ptu8b5yPfwpN229nIbWcm5VGbzeUkzPzsUbQ9nOuv
e/FtXkdspMZw6NHc9PUkfxJ+SPNGTuddlk7LjrGfh+8LA1TGcbrcEOpvOkZn
cT++uiPlrtTxxrFxbrPKy/KYHbZKl43MvECxRNPSroy9bWF94rHH93S5qG6G
YM3QSsdJvlYzBh95nm/mjcoP0vZEVgcmCn0dZKrklk1Gdxr1Ec5SHit9Z6L7
81bmbfE2pTdoEmyB/HFy5+V4YzdPLsd8kv/OccNWOSWnBZ4EvA49Ybd83PvW
/OB3eMpu2xgpxjPRbsNpcfDHppW9D735s996Pna8MT/4jR4U5BRavuDZwL05
E8/Ekpthlk4G8zbJ5yK3h7hW8gv06N2aK5/ssXMmdBRmxid9VneK32rb17Fm
i4/n6YRxpul86L7ILBqXJuOTDFD1Z2q7Y/vmb+66m+/2peeuYhnIfs88B/HL
Znt80WyPO+mPPFZG6bRwyMrCG7jjsm+ZZ+AKkEsJpgD/a94ic0ZH5nIyT5O7
usTBqT9kx3CnTcjc62QMYxy9PKfjT3MTlG1Hj/BWlHRWdTPFlUU+jWNV31+d
eJWPvIrvrm1bbesqE93lIXM82zONz6bBMbSztDMLEzwMGCTks5FFEu+747zv
dF79XWK8dV4jD3bL6jCZyLvOhTHL+ZnxwDu5TJa9upP8YeECyGG56/lEczwG
7HdcTNz1p7aBPjt8l7KW5SEly0afDcfBJ+boaWec51i9ZZn+NjOXIbxi4rEt
lw/Liu8+YQ4ecsnlUDGGReOSp5k7Ka7lmTEtW+YCe/ie3jfycJXLVH7xpjuh
xs5zTugr/DiNvlW7bcycRNarWy3uC6ze4e9fRf41eEbsK8tZNo6P9RBsJFnN
STk/yHnq82ZOvZzdCm6P3PatYIuuytTeOxe3l95f8VPV54XXwbGAXwfvSE5Q
7sg2K8X13HUe8bb3B2bO0+way8n2dNfdY6yTYMPQBpHn3fVlmkZdYp73zM+Z
WPateWawe906L9ndH5mHLC8wtitYnkfv71gfCgV/4zjgMoiR9Cxl/x3l0mNd
eH643drO5FB5TmP7Qi8tncdyDW65ayt9Yekr3IzzA9gx8+GVDO+nFzlPqbrn
+Tn2ceWItXPXCd3A7NPO3D94NRspr5fYSLILnGv0yPO0mQu5ZawjmEhk1uNR
uaTBQaLNLQylvW71P7niLnOo/gz7HrO5cjfTP5iMK/t7w+gzc07OqLRLYhsz
O5t1edM9zYMo4vLEN/LYTjdpMpLpuFW7JWZWbQHP8aNop3jcbLsndBb8NufY
aF6VZxC8o+cYx+7j5nhgToDPo/H9ht89aI49uHD3nYNCXqZlh55wXgj7P8Ng
JMFgWPF5Ik9OWfa8z5nzLzSfahw+uvACnip/Xl7VnRYvqf5GPafWfkh9np/Z
YR/HmMWRz6GYhCMvt+3MjmP2QdM3bufUM362spDiIZXTzb5JOx+6FrCRzNUe
u8N71OIi0T9DP8byI0775F8vMlP4ySm3KzlEsZGzOOdwu2v7jz2DlQzrQbOu
L/6YNPtzvSmrzkiu2v/o14KJDC7yg2dnn6l/y8/THen+SOR/Gw9LJpYZ69ve
b6h/T32Z2EcGG/n4JK9PyaeO3Lk5djfvwOc/VPebzl+3yeGfY67FXW8Xt+fK
p9b5Mv2sfi/keBS+ejFl1ZUrho7XwnldXeeL1vmLzBUZxXzU9jVgf85MaM0v
cwf++7HPv/TrG78G0r0FLv9lNrJyadlPmVhdenSOvu+6M7YjX+fJXN5IXl/s
+DWQ+ud+LXwqHjTZv/QvjqIPrqwErqfz4Dgv4nrNXXJkxHrOjnHuGPLcwUPC
FYmCLO2Hx6vmz6Nfcmi8r3IOdO2nvgDPG54dAgbyfOg8aD/u6z7GNYy7ErFe
1iczln3seeTjueZH8f6aOwbP2X+0ufNnA78+Gtk9LLQNupdFTtnrp+d809Xb
J1OH+3/H/f+Rg0yvZHsOkvXB4Vz9MAvXs9zfarsrL675kqzHk7nm87Ff2L6+
vuraWfebNZ9G9zDQxplH+nS3cMB+vX+szA+d86bzzD7Ynodv2OdfxjxRa8c2
go1EPbV54M5GPnU2kvci+7bvcw7aZouN1LrlPNs2GylWlfV4nG1H2Y5ihK1/
FpkZyPwe2Fx1W8bT9cjUrmwk2EbOg+R8ADCOYiOfWD0eGA9I/2OPnt6T9Vau
trIm8D14xDlU3knykeOYq4bvYhlaET+p34e3EqwlvMAoj0/W4zizPG//PZ2X
8VvIwn5w1De2EVnuD3HP8mizMJHNMfi22Ydvm37zETK2h+Y1lW9SzlP5TlHo
QOVzYClV8P23f/0vY+rgPgQfaazb4+vm6zM346Ml4/Lki/zqwer8q/ur828e
bsz//oS+QfB/ZNjIK92996kVMIvyD8obCWav5mwbX7hHB2Tyjlnki+w+l4XL
K3+hsZFPF9yTqEIm8KuH4C5vGlsIJvCHZ/Aybhjfydzd1WAYkb195xdkiS9F
5rR5M93bCD7vu2eLwTbiEetEVvGmsW9cr8XCCK65d26Frz+V3/GaeRLpXFz3
XO218HPib7gryUYuOxt53Ryf3K5kTrEPuW1veL73Z7b9kS2L8V55OcFyyd1o
DOOTVWMywUzacrgPUqyp8p21fcVJio0k+3rTnW3kR5WXTZ5xNTySckmqiJcU
52RZyJ63So5uyZlOZXOvupuQrkLmvC6Hhwb+R3gQwQXCofn140/Ci4giTyJe
h+tO71POO8Zs/3Fwff7ts2afPLth3BnYSHgj/9Esz5+ykXt0RiK/+Pvn2rc3
rQ4Yw1m8ieIA0xPJzHBxXlY/ni04O0VPC7Olbxi7gYxpMIvkIeVUZKHX8VO6
MD3vWs43HYPiL2rdFVOg/G6yCgvu3vyMjOn+585cLc2VM2sOOGcjsS7i1Oha
XG2xangPGV06QcVGip/MLGTPvn4Jtq9Zr8P/brbpX+c/vPiUvOYBfbNkI8ke
g+/Fsdwq++vORYl3YPaxPGJkIxeTp2ixkeI8Vuz4IdOqvO91r6sb8+qqxPrT
sXSZRfgz9rHL8XQZnhjXLy5IcI9ddySe+3M2cjn8o11vJJnZLhfp7KjvC2MK
Xq616pGYbPwvdgfjv/gdsZbVP2j8gXFlzE/OerZojrZWtv3hjRYbKY8U6pWY
SOWoy2klXkdeUDkcNbYtjkP9+GScruZTk0dsZ1P+4plymcM8jCxHPFpupTMP
9TV5LcVGKn+cTFX1RdVs67VW/Ujf6FrU0/8pi1h8mZ7HZzBeWzO1xVpV11Y3
11ecCVna68ZHg78DQwZWGW2NsoMv8aSR+7rm+/q6celot7Xe/P52Vrs4K3G8
bVfmsu8DZxxLoQeSBSwtjk886jnlssOTpYxWsDc/PR/Y55nTuen85DD5yJcb
wVsYA/K2z2V8lXyeslCrU5S+QdXFDfMU4ZoE/iUrx70oXTZSud2RX2u8Wrr+
mEO+Gm4unCt+ennD+CqwVPffr1ghG0mXG7mlRVtuMeBdNrLykXotfZ4rUWd4
bC+1+Nmav149j+GJfLMc5zQU/F3zseU6rMyv6kV1RlY3Irm3y4x5ZcPaLORq
6zWW5fDX4lG/J34Gx90/o06qeHtq/N2i8ag4LsCFYb3g2uIcQR2f8hY6Y/dm
EB6+yuhrH+jYU1tauaLMIM5jVK9pX8jFqGOMmbK9uXKYtV3E8ZOp6ge/+asz
OeRxyU4py53ZxMrwXS38YdfH1vbZ6vWat15fo4NPfrVebIef4jy2dInbVh1M
N+Sy1S3bj55rrQxgrZ9t7+er3jdYj8I5KjoXsx6zXc4sZnImAzu+dZ5U+8Dn
luZyNzIHuBdsHo5dXLPTi7nh64LtsOS+RdQhcIM3zBWJ/1Gv8D8e5WP81V1u
P7+WIzj3PcpV2crJM7Lui72q/st6fDB3fRjtDdjPf7+u+c+qV7593zBbnW3M
gvcv6EjX+Q372bzSzXGG5QePxXqitqfvbRzbdmP4jI0cG8cOJu0qNhLtrNYV
y5X9ko1gFclFJfuGdaS/WG3aenG+qi1a9c/3Yx/TD0h2RuvOtsKZ49c6X/Sd
yRraOeifz+kpxjqQKxnO5U1W/9NY6ncrVtBmg4e1nPLCVNe+S+3j1PNu9UaS
cR7SC/l6k8xpsJoD77coj1nzR0o/w7nI4CODjdTch2Gwe/Ydzv0qk5vnOm3b
9nmly0ZWLrI6tVmX+z6+v+lMzriV58t831JfX6bTkvMIVoKfTWdajnXJpyZP
Uze33JhRYyPx+1ssb7aCkxT/pfkT6ZAUk8nzYT3n57l/Y56ezF4cn+ZCPRoE
5yRPoe79de+Dp49x0uKX1DfFNsL9O97P7s/lOORvs+3NTFnPgn6fc9i1b+4Z
m71q+xVsJT2JIx8rEjNGP5UytG25PBNHXva6jYPHK/7C/7kMY85SZom7F9Fy
vKfep9M2qD7RvrVZYI/l5OjO55Y3suYcyUMgv7F4YI4/5j1ftifJ+yrTOtjI
N8yEF+cqvlX1G8udrJn7AJ0XtPMksm4iw2kU21HjoNXrkNnro+DDxPVx3ySj
1XLYvc/58GwfeLzJy4mxYG7rP+ci0wU2mstd88jzkVBqhnod01AbgPUlR7EV
2173z+XixP1uus9mkXmr7L37R7tNySw+uCORJasx1cdnybFoLF31S/equS2H
lzK1Nd6k7Vl5T7GRdWy6cod239zG5+l7kQtS27v7W9oHKPQn7fh6TzrtgPZB
mzW8nEs+bG1vtYU6FsO5UVgojSuo7igbHccZ6oLGhPnaOD6H3++2X9Wx0F3P
ykUp77rmUctPJj9NZSPFdNPLxu2Nsavky5Prk4MR41NiI+XgEBN9VZaibUfn
PLWMXcZTvrc67tPNmKvutMrbGAtqdUi5qXc805fjg3ueGUpvZLM9Pkxs3A3j
1XATYjz7AXIIP9CtwzHltfn+h/X5U7hakGV32rex5/QyjMlpvCcbuWdsZLOf
342j3nJbimllncc2pCNk6iz3zlzZqfSJztwveTscSXRC6Xs0djqJ9pNt7jDa
4wdNH0IseHrg0tNSHZ9ypAZH0ux7ZdJexUZe5UjMHDh5I5vPnn45f3ICPvJu
yQz3MW/zvm611oPjmOIjOX4FxgAsAv6Xe5k5bZe9UOkX4Xnn0ckknCzVDat6
WNlIyyr3NoLukanNPSAfP5gr105sr3wqNXf+apbjMveo9qvLPYqbFBPWdcde
5ZPVOlQfZbfQ67V1aZw2czAzHxPMEXgjcElgj/C/cZEnyX6S+UynKdyBls/s
XjLLbT25E2wkPIV0pe7Guorle+psTj3WxTJonNvG8c/IGz37bdOyn8k26/VJ
+Abl0yF3N7Wxb+NQTn2+wOn0UhtTfZX4PLhItBPKFsT4sOXegomzLDz3upg7
beLjnBP6ZP1/5MzxPcxFBVOyF7ng2f623afjeF6sBV47/GPbXK90PbUdU+TK
s+7QI5e8MngSsJEoYCPF3CmHnPWdXKRyB5Mj8tzfCx3bu9FOyWVIfm836j4Z
yeR+WUeTUUvXdXJmar/ImDkf2WIj21xk5bLVNuE8Khcz2n3jD0/oukR9fHr+
pRXURzr0tK2qB5X5lnaMftgxNyXyq1VPyTJmhrcYZ3GZ4DCtrp9/NX90fHf+
8N2dptw1PvzJyReRSW7FmJ9b4a3Dd4gvJf+Y2xnHjvLLbd3OdufyfXIbZh54
sFWFtxX/EZmsH4ae+zt2Fm+nwxDIl5lsJPtjW76+ZOywjVmf6F2kwyuvAVS3
wcfJ6SbOVd5I46pP6azFuVR8JF3M28FDql0Sv42/wU8+Q90MNjLdpOmjZR8h
eKMOKy8nmjyu5HTYxxNHV8+ZbXZx6u2UuyI/DO08hZJuwbF7m0etY51lq1Xo
qs3fq8eHnJLVbRqMX/Gt7vm1gub9iGHnXAu5qsmPsP7k7+1/4DkBXLcyPsFZ
kIccWq6yGDoyH+7AUj4oePDz3OYtt1mZL8Tz3rSwNne8Xuv66GqfpNyRV7UD
9Xxr285d2dZPuBjH9q7bLa+PJnFetuU8VU42uUj5z8RIYv9WDlL53Znjzffx
OIN7cjM8kWIj8TzZr4F71UaRLQ0ua79pf59/RB3fDiayFnA12Obi78Xo27kI
TsmP+A70X5GrzbL/YdWytA8+wvXXN9+fFWR8W6ETFM5HOMue/7ZphbndE3se
7srnTVvxomkXwdGCiTxEW9ksp/H/qAvw/sEzCgezM8dy15NlHM+rs57nNT9+
P3Ae09Nz9N3v2DyLrLO87uC8RB5PdKBv2f6lFzDvc2Smxrh1j1zXqTHnquPh
z+v8ieepcZ7+L0eDvN9y0o9caMt4wWPxWnOOn65H048vl9+D96M4NqonsuvW
Z6GH9OHZclMP1yKbnf39sbOL234M7Pj8qtm8Oi8fvh+XOUjta/bqWhQbqe1X
3fx0H47cb9dz9mtgmcJw7+kRTOTDd2vGRcqX98jygLdiGXm963MBz9UvGPk9
tJ5tUzBsnA+1asfcs9/p29bxrvO35qlie6INxfGvudQPbf4bOWQwluGc96Jj
kL/F38T/xi37cypgmDG3hYwonXzVs9flITX3qFVwrF5s+blamQi77shOP668
87oPoWtqZX7XDPRaZ6pLU3P+dV4Mj6TNE931edCbztG7u96vBSM740T3s5Rl
4vztuXjbgW/r9ciqhtsUbCTqKh7Rb9//yL4J792yL451rnPTut5Izf1Pb2d6
RfFIt2fdDpt+bldf6pZtW81vsM+eal+vWb0iw7tiHkaxkXA/gjNEWwiPLur6
Q3czmg/3zLOwce/jaGV+/+1SU5btO/LzQ+fJR8YQgyUGX3n/aN3zuYfBvmu+
mlyP5CcHdnyhGBd5hvmZPbsX8eSUXtYnZyvN//h7pXnPmrsqmQF+/2iNPOc7
8o5wbT/APffXY2MjHzd94L3m+mwP1+SWsT0OhhLF8gPcz61i3wFG/M2wVfDc
3fv/bVnMzKS+Fr47sI5kEZeMEyQXuTz/8v7K/Mt7zd/3152PXDNujSwlmSc5
JL95Aj7shmV200F4zRyLZDA/Cy8hsnGZTbsU/J5YyTu/ftZhIbPIG0n+bMHz
o28Wb+SCZ1tz2eQfVOYvc3I3IudaPkWUrx4sGRv5xb1FYyN/PBjYupL3Eye1
GIwP2JBvnnxm62Wuxf1FZ+CUBy2n3mphI687F3ndlpkZvWQVv31MHhVcpLK/
lbUNplB54nI5ilUkt8ScceSkw1sItgvjQlhuspFcHu435XQv237A+7UdlZUt
v558knpNdUVuSawXfgNcpOWwx/eyyHmpUllJcY9kz1YiA888ks/02rq7+tIb
SQ4Lzsjr4Y386tHfjHMUG4lH5fzib/0PfkhspHLe7T37n8+/fvqZOSDJly1b
bvY3qFPP6I9E+QFjbS/WjJ207G28H/7Fl8nSiafTfhcbibrJMXV5ROmQtLH5
56u+zRc85/OmcZ/K0BYXqfxs+CLFRSIH23JBX9xwB6Tq581g1sQRkA9ccJZl
uWTdLgRz2vZL3vBxbjIIyLgEw/r9gXjGtfDnabya68KsdnOjPr1pTtVv0TY8
oeOV7G5+lxyblvt9+Nem/O/598//0mzXT2zd4M7EPsf30OGaDlTzRTbHNLhn
8bbGyz1fcS5y2V2RV2WXLsc4N1mNRefM3C95uOIcxYazn/gNtA394CTJ6jFr
FePd2F5kXjIP1DJAsb6HK60inyWZa/o48ZzlMB/15z813/k9mGF8F5iKNz0r
eJ4+yTX/e9XqLJle8pE/vqiOtcqbLYXXSUwR1hW/L6cnecOV4EnZBtwI5qHy
O+KqUYeYj8oxe2Mwij8vedRl47TkjDQu6cVCWbbV8EiRG95oeWYrF1nZyHRe
tvNG5Yoho3E5Vzsccodki8TFJEu0cckRSfaR+x3/M7dPmc29FnfDOrBs/CcY
QdTl9Kslb0ZOQC4odzG+WIu6283Mrh69q9hIsR7Vhdfm75LD6nojK8cgRxy5
NnJkaDfpml3y18mnZV4wM2N/fp3MzD+RyR2uszbrKcaK67M8l3u0XVbcyzls
sZCVfwT3kcdlL5xdeg3OLDnJfjqEX5Kvk1vZcu/kINoy+d7kpfrF6vaybwc6
OSPb+G3mAcsXqTxP5Fqb9+39GvMqjzfME6Zcz/TsiX9Zi+3K/EyvE682nINZ
dxfjCj2e5oy8Yc7IBydgI5fnvx4v2v/gJeV1swzkV8W19z/wkVdxesmsieXu
8mrkFsP1aHVgKb1yzhDKS6V6WjnIbr52zdJOZradlV39eNUR9+fuXrnilqxu
hqMU7scjZgVH/X3J83L1mDJbfsG2O7g2nKfAsYFv0n0GLvfKXNnBZHQGxgug
TolRVLtZs2crQyR+ucsDtvfLWuwP5bpq36QDNJlbbqt0Uiar3css2TfkbcRG
Bif2ptdatsrDimPVOTVZ1uQir2InmTdP16baB7UD6pvIOy/nNdl/92TaPnOm
7I1cs8y3Jm+hdZdPUO5huf7WnC1dKqxquuCMv3PeUX5stO/k5nt2/lFuNrad
ccx+jsC5gWzk0F4XGwl+E05IHqc3PUd70fk4cc0L7utd8rzqVdY/Z/PkcU2m
sxesjO4jVIZY7FVlCoPDfrVGj9vxmH5Mc4uuFTdhFu2v8N81bZwxkq/El66W
urXqPPGCr8NaMET2fW/6Xt/o5vvXC7bx4NXJRY4in1pzDtS3kENPWffWPr7e
CC5SbKRYQvV3dO6Si1l1UXnsP7/SnJ81d0+qXVmfK78d7+U60CVq8yBe9YPJ
0jlHPD+es3OJ1yt5K8m8LntZMj7WHMBH2Se4qiQT2mad02M58PkDE59DMPR+
k3j/vrO83JeRL/6GPCRzl9MbyX3m3siaYf12FOd9cSbk6PD59RZjn32djagf
YhTJnbb7JOZwfTuKPpb6YOQVh853jr1ftuF98X78j+MU+45esOTYlHvbzdRN
1ozMHvtjA+OqxF/B2QIehPfYeL875lC0fJ6ZoZ3uxSy8x9aPojaqy0aKn6OX
bTOKXHHpN81toqJMJOXa8N7yxLk6z+10ZkJtBv7PTGZltPdsX2I+BvoudHD2
I7OZLORmsIk8BobBJet+fM2tVvvEutzrsJHDK4scn/zdUbCRYrUqG1n5zMzv
Htj1B87TnCPey/n0dq9y6MznMOplZr6TlxWXKZd4cpB939/yIA+cBZy02Egs
6yM563zfdnPQxUZiuXVc0LG8Zve3ea9VrFuOn7BOa78N4viUn1K5WvePJ7ZP
K08thoYZxNPi18qMu/RypkcwOeXCv1kGfHu8pOZGiRex8ZnwdTIviucWZRFl
5rYySDPvufCwnrn38PiWFbCRv77edtcbM/lYP7Z8OcVbZo5t9VdmLljbG0nO
tctG0oH6UByTZY+R+cDy0pmw6YzTVotNwvNg3sCuPDAXarpA7x/zO/E3fsMy
uM5nzvTxOfohN2MfVB9ccNPvxB9rjCiZSLWHOq5iPO59MoByFJEZEyPJTG26
o+441zGNdkljx5kVPvVxE3o21S6pTsov0crfjlxZ5lEn8zAq/AvHKTXugMLx
Bo5TkI0ct8aqWbgdVSfl6MjctpohuRXtI76Py7gd69JiSM9yPLC2qRqvEcu0
dwUHYXXdsj1vcUz1/LZ7iGY+/qZxI441ir/DWLY8Pw9OlpvP1bHklfmzD+vz
/YsNG/ejm2FMb88p3QqPwc435zdkVe29T2+kGM7Mlh/HuUfnIrpu2e5X3ig9
SG2/lcav6HOZhEsksyvJacQ4Unhy5dhINlJ1WdtYxx/biK1WbmWbi00mSRme
4hXwGXFKxv6cfTl/cvqF8Ugoxigh0/fjXRu32jufxT5hYRapMTsfhu4c6QVz
QF6yF+Ob4E0enWafQOuovgnrYHGUvtd+GPs4HNfXfMYYk8J4pnNC+Ftzg3VN
kBynj0Oar0c+MvFN5JbkWOSYtXy7WVQHqnuyspFyWOk9zH3d9Xowje/W8/rd
zIxV1ipch+Iet8IJgiJnJNgGMjHMR2XG9k6ySNi/ZzWH9nbwLMxU/uISGwkO
TRwYPHpiqOjXI2+XDF3JXA1ON5kgc0eeM79033Ph5T6tDEF4HoMfSv4EY92W
G3+RrIbVdXmR0K/184lxbx93glvQuegp3mfsh7wuE/qx3JOlv5mZN4rnjTUB
I4Zx1lN5i+gsgvOU3tP0F+kRz4EHeP7/Nfvoj1lwZsmDT8x5pvOM6k2yA/RG
Rqa2s5HkeHeCpZXjjR5Z8nDpdNwO/o91eTf6MWT7lf+cfGRmYTub+2E72mgd
O9W5185Sp7dRmdr87Wx7ut7abn62lokZ1uIiv4j6KHekZWyHV0vH57R1bB3+
ftcKOfG2pxLPi40k675t7Dd+Z//8m2b/fz1/8Pbu/NEx+PCvjBHnsfCV8ZNc
puoPTvddMi7bc2Yfaxvfci7S+aEPO87Pbc73Si68neONxZvYHAC0peATyC30
itvO3Wvwel7UjM6J85WZQ0wucOb7Y9c8hA+P5TfetWXhPp44x7fpPkvmfeu6
kXVCOed36IM723XmcdM9zFutAlcR26sZs5v9eeY4szyN/NitOI/x+K4ZtTrH
lffKAfpxFtm4ymKV21X/57FR259Nf21k27hykXQLiolTuyVfZx4DNWM+t9Uk
+k/yQ2f/pWZzizuWD9pzTt2T+eh06m3ujveHqmNxFt/N/bsZzJ38VvQIKlMZ
fjg+oi9Eb9zI+chmeZ2NbHttmSesY0vsiuq4eOs6N4T945k7iXfn6ZPcDjZH
Tm20b/TfZr67rY/73zhvQpywttvU2zpfRnNdzgqnP459mfMxNqKvqH1bPZLd
Ii7y4I+tFhspLvLwP1N7jTxk5kzTczlu2pfp/OXvO5fYSOwf/V+9kpWxYaZ1
s2xnK802WWjKohf0b8HTsE/74o/md34b+/4dOf/I8xUzu1nkjHzqedroM4CL
RBEXyWXasrlD9KT1jY88kAfYyo73U5PjjvbqXH0qb9vP7nj7fXsulyjbZs3J
Yya0vOF77qBkX3Awr5nZdZ6mGGPxsTb/oTOvTNdpOVd2WOa/yRnZM8Yq+b01
64vyvK15HfKk5rV8izX0fkvNndAcu/bcjRFZrpMFG6NiOy5mTDylspFncX8h
ubdp3LeqWRe6j6R7MJrzl6/l/aSH78k/Gxd43A+vHjiwR8dkzMBFwqHHzN91
ywF+bExk853GVG4ZU0937bbfF3HH+fksjj3mHnMuq9yDuD7bt3kxt+LaQ9d2
yngQf8uMbs6fRr9PPl98F530g0v8o+X0HK/5b250mMhe5ELvnU/c8TcOHjJd
7FnMoxvMZDpg983Frbrv1+fR5+/OO2uzkcoe1xztZOfTN1rnvKm+qq7n9frY
68p2YR43Y65afja9kcwy4Txl8/6fTp0rH4Y3EscBr9mSj+T8toFd13HutDjc
y2xkvd8lz6nmaXTZSGWfV8+p7ufwWmo3rjFzvfHZvi2njRe8XZo/eLds2e9X
eSPFNsobKTYSBf54HAfBRnp2PL4D8wfYno6jLTSXI7yob91B+a4fbLvOucqs
53XD2JnKDc5HQI4CfMUXYCPhulxu1nPJ2nP8/fB42dbl/tHS/N4RHlfpdgWD
jWuEY+caX4/NE4l7FU9PyEY+Od62zG1xkWIjNVdFBc/RPzkqLkr+/eXDvxnT
l+7DG5bV/MX9z8kl3r85/+rBonGRLPRGfnV/zR6ZM70UWddg75h5fd25RLCS
zNeWYxDZ3crwBsNHf9yyMXBiJMXx3b33eWRo16xt8ZPg+VDAXAUb6d5I+eng
l0MB7wn2kjzVinsi15xJXPa8aXJ6ytTGOiNTG+yE2Eg6/lY9W/qmZ41eN77u
q0dcr7/v3Yic4fzupcwP3l9wJvK6M2wL7kgUN7jied8bxkaCk5QPj/zmsmcQ
LzgjuJD84tOFWG+5+bC8+H5t28qhWm66MZI3jWcVbynmUnwkfXKL8Xx4OpW1
/WzZ98uSZ4+vXiryR3bdkSwr7gHMnGawhbm/1n1/uXuxeR/YUjKpn8y/2UP2
8yfG+mJfgHuED1LcI4pYSbBD4CrwHDhKc6G5y+2bp81+3Gs+B/6rWWfkaX+9
19TBpj6Bjfz++Xrz3JpzkmTQ8F5kav8dudXPKxO77J7LZc93T58p1o+Ou9Xg
z2zs9aXGDpeMwYCjDT49spHI/f685Ghf9kb++OJzZ5ba+0l1RPyI9nE6FJda
r4u/4PfcaLGyzChO1yM5Tz4HDpHMwZo9krVbaHG8Wi4tk1x9uUzku/5x8N9N
+V9N+a9mu/6N3OdLuit/MLdhHseZz75BR8+LvnMLS7FuWs/q0yLfs9ThNpZs
G8JvB1ZPTjhyevzuHw96TdtAbhp8JP4nr7cR682s+cXct+6OklNT2048H7np
peASLY8c4/7wir1ct7r4PVxXWI6jgRW8hudQmP2+3CnOkhUnn+o6/VJtr5q8
kWqr6DFdsv2l7ah9Jkeg/hc7if91Dxbj2eZmelFdjpn/CtZImdrYt5VJ5XKT
e5Crs3Juyen0nW3JbWu8rnuxMmeyH/eZxXVVd6GYEvKRi8FHRl4pGNvnq8FY
0E/kXlLl0r52n9or8ow6xpUTL7bQ6vHLm4UFExu5FuNSzMMchKNMrmJsn65z
rcu+VpasyybVPN7KvIlXEOckxq1mK5NXIkcmLk1Zt9W5ie0t94vxIy/JKiFz
+JejZNyqLy5zSteC2RPj1XZZrjnXQfcVjncUsZL0ig1br7FNGMTrzBUduzty
bAyOXFrgb8Dm4FhHG4J9iOtJjOPQS+XeNPM0Xrf2GeuBcXCOoQ+Ch8wibmzF
+Bc4l8SbWJ5ucSaSD11tsSOZX9ovTEzZH6/FTpGr+uXtwvzX44X5L+9uWqGD
biHckWKqyJwlH/lnjOSfFbUd1T2H75JnFvUnGV5yhCwL7sNbMJYK87SqI1Kf
UXtV63xlgFkWom2vLrxuucrFqrxfsnXyf66431Lco/OkLS/kYsunxv8XbTuL
jwTXhmsrXJ/iu7DMcuKSgeyHeyrayfAUptv1KjayeiHbbGLblSvuSo7Prpcy
XZZrc2Vwy7H486vMOKZDdei8cC+YtH+/SS8hv3f1UqnMWeUiuyxabbeqf7Lb
zuEegeqAntf8F3PxmleR7j3lyNOxm5m1Vhd0TjLPaz9ycbFOmUe+3tkPPK+J
l8b2gDMaRS5h8vMb1laAR6C3jnwa2R0yOr8cqZ0gz2lt49tFP4YX7H9zsx2T
mTNG17Lal70NTr5UHKp4Zx536WWrOcH1eMBzuhbPPHXWG52D6jGudqfL7GYu
sXKpq9e0ZiiTmZU7Nllab2/C8UiOHe12+nzH5Vzfu8RGikljUR57vh7vaTky
6/kl2+Hctuvugey5e3w1fL0sK1YP8RkyhRs+F2c12EjxnCxDeySzl55AZgVv
+H4mEwvfL/hIqwtH6YLsFvUX8D26ThP3ynUVI0hnJbh/uq37fnwn5w4WmftR
Oe9kWHGuUpFfs8tGyqmcecVkm9C+i6ms8zDq+S3za0fOJfZa55mcL5J9otzX
/WBfce9Xzm65vOt8eWxzba/ufSv9vvioOgddc2rQNtw72rR8cmT3oogXE2ul
7Sr2vuXQ/JNCrnhjXs/1Oaei1/Jycn76LFwAcmbikevZj/z4X960nZNkCIdx
D1a8lO1Dz7e2/435G/jzYl99u1ubvxHnbMsoB1N7NCh84mSuPOvgNd/0ov1U
/ajz+zU3SH7fZK/7l/nMwgTfP5ZvcRK/TV6VeahqO/ias6Wen4NzOY43zLnm
3Gu/h/1ezOHA2dXkVlv33n0bKodecw/IRPK4Dtem52ZbXXmnurPl89iVf7wZ
YxlYbvRDOVa9afvg51fyT5ONtHvdJ5xzrnFfcZLBwB239311GyqvuI5lYF3Y
lg6sTsnXIL9WZqXPip9zKxylZN3GxkTitzWvXscU2bNhbFd64JRj1LO58Mx+
4rbPnGPdW/Z837NkRrlO7ggFc3o0M4+PsZFvd+a/vJ4GK4lMPi0vP0f2tcs1
KLNM41LVFaP73xqzIW/HMZvwAp5kfrTGqeR5C9egjy+JlSPjstVpmzJHXC5Q
MaL6X9lR/I3NlsOTx0U6Ux8ct/0ZyYDmOFPLb3iSvJ+8UOLI+P3Kft9xJm53
3vXwVe8H/gd3hkfVGdUzjXMrlzy8dz4+Ig+aPGziIjVOj7ok/jy9gptzeRhr
FnR7vEbjKGMfTxvYd7OOkt/Fb3Ksn1mbaAvxWXkQ1Rbz+2eFaZB3JdnIboZY
dWREjpi7U3S8MWOVPK3Gw5U/zVytno9j923sDZl1excYT16yAs8OHDuWqX0m
F8TEx6HpsrI80ONtG2vYA3ODfVrGmFreUeeEMytZrGy6IzHmz+0za71fjJAd
RyeT1nEgX0qyFZO5sojlEVNd1XhadY7QP9d25yTn2HaZVEZJ3GRlI1HI8Nxx
f+Bt9weKmbsT9d2Oj1YWqpxamzYOCf6eHi7yBhjLRDE28sM46pvmGqWzeJJt
UDd3vePKrAyuxldrtirr8rAc68lHx3i+Zw9HhvpZekyvytquY+/KFRUrLv+k
tq3aJH1ebUhlles+EhOnY8zOjz7GJeeaxrjAG4GJBONANpLOG2VkWgagFeTW
5n5PVkveuNuxr+Xqe/bhaytgxSxL+IwMmNaPHtJk35S5WtnIlpfNcoCVTzsy
/gC8Rc2+Vi5wN8NTXiBm0coduzNXbjodovjsdsmm3g1mM+YXIL/bnJB0pSHL
NHNlx/YaH0fOUPI95CNxTIHBGYUjTCxMZWZqAVMDfibK71P3OyZrGJ5D5GJ/
vOXjwdy+B7+B6/sinIP0Dt52pjY9iJlpPY1zeOb2OjMUDkgyTWIjwcbid9Qe
0HV7O7hXG/f/bZc+Wt+W+B058irn1cpDDg/mjp/7t8NdWz22ma+bfBXPq7eN
PwSXa2yuc5F4NE7yXP7FZH513OlYbLOXeY5OV+V2cJvMHL9D/vG8qfsXfw82
cu/0G3NHPj4hMww+0pbFGX4sL3kWZSG3OWry0Jm3KSfS3gU9gdp34vQso7b4
scSVJ7OH1wbOf5ERJ8OmNlJ84Mh5QGUk73j9Ylb5/XfkW4zLvuhyydNgI7Of
qHkynAuANgNc9d7pbN7NH1XhuD4dzXJx6bmHb+FuapYR7z3fiT6m+kHiInTd
32WO1IeUV7t67Cq3pfkF6bhLT2c6X0dxnkouclQcZZOYi4IiZlTbCufu6qMU
u1fPT3m+zv528pmjzIotnkRztp5vx/kE/SGy6clGsq1kBjI4uz20v852g407
/Eh+DmwGPIPgNMiQ9OnGtc9tWV7snrGpNRfY2aez7Vb/gX2A3dJXy6JrJryu
Uq+jzDV6ccfaM/hwxX3TPbnj+7XO/9ks54TNwmVnafclJ8ES4360uEjlYzNr
e9TxRA58v4/9fVvzw/8059b/bFvbrXa+cpFo3+WPDMflB/K0h2Dif5vyvNEs
08GH5CHxCB6xy0SKszmw9zffe7ZauMhFcpEXcEf2LE/75X/wG5PIfQXXaG5I
nFs/bDknSU6H/OvYOC/ymG3nNJ+jbxL9ZGTNPnzfs7ogF7DcxFcfP2Lmd/38
gbZbnmNx+dPSPvG8zux6bjvybvKkd+fr8ZyGZUDR/jenbKfvq/5ZixuL/rz4
ro24hsg6MqSn+lzvG8U1Yf37cmZ2mT9WciyynWqu0Y5X5vdP6O9QTjGd/5wr
VR2xOpcoj4JM6WZrTlVmd8sVOSz3C7q5H5g3hD5jc918xGxh+kVHxoLdd8YM
j2Aj4ZKEa+/B257xXuS+mmu9o02bZ4k5BOZ1tuPa5xCdyyvNPj3mhzNHm+54
XgcMrb+CusD+M+8lGfPu9wIy32bo16TysY78+5KL7PKPybq2/9c1B9yH+xf0
+7V4Rz8G8TwK/sfr5tg0x+QwP2P9SNyjGgUbmY739OQqJ4D9082yT5KNlGtY
PH2ds9l1ErfnoUw8v4B9Nt6TGfOexXnOU+JcInn0Z1G/yKhv2T24zLXnPDXN
mdY8Npb+nN72PC6tjT5LLpnXte37KLo2rB51edfxnHJ6Yv7we+Vp6Poo8y2Y
78OcdLGR97zOGtfrTCQemV9NNzK5yLXwPYKPxDnvKZYfde0Y+dbkKuWehF8Z
xwa+A5/HeZJsOeccmDfymLncqhfIv773mp5HtMGH6DeB43y76j5IZn/DGYks
7XtHN5tlv9ms51LTr1w2PlLHIB2Wa3S7noy8LrK/9OBN0w4dNf83bcTjd2Ai
ka2Na8LNcEXq+rDLSnZfExcJd+Sde3+Zf/GAHkc6HT+zPOw7v35qbOQX9280
5aZxgnd/XZh/8evi/Mt7y/OvH4AfhDNy1bg6OhxvGmcnnyNYRHokkXvtjkhz
DX7urKTzko+uB6en3GwxjPIc4lFsJF4Tz0i2DxnS15kF/uS6O+luFmck83vB
/oFPI4e5Ej4/PPL3F53pWzMOEr5MeBt/PBgaA0UOdNn9jyvBcJEfWXA+8vPI
tTav5P5SWfZrvq41S5tsJJnDJV+vzLq232yWAWwkPZKrzhPKdekM6BN3Tz5b
DLZK66/cYm1jsXr4LTKS9EdyO14LBq7rjtSYm0qLrXuWv1Gzsruly0rqeXKP
q8w/37vhfkGxr4vm9MzvWHZuS+7NZptb5vOnlqlNFpLeRLyGkv9/Zv/DO4hx
eHNOmi+SfAXe883TtjcSbNlXYHwfwym5bFzkn7GR31oO94LtZzG8xu7uLZY6
ecO4TvkSjdOwbMdlH3Ndmytj1nxIL9wf+eKmcZLfPYM38lMrYCThkSQP+Xk4
Jb99+mnkrXdZRLFLcn7W/SvfDMbjzB24T+4Y+8T2y97NwsIuuh+T71PRcVF9
o7W+VD6yy2vqfVyeBcvS/v45uMj/nv/w4hN3opFVtM8cysm5Zi5YljXnIzc8
x/tm67d5zKYnrc2WLVr5yXk95aviOb533R1Q/fkPz/rmlDXn3MHA/qfPcMP2
J5nQm+6FXO1wpCuX2EixkzH+7v/DVQguEuwj6hse8T+YyH835wbwkWAiu0W8
JJySP79Zd1Yh2UjyRoslDzdztX96nlnoXE5ynpWfFINUuUqxkXgMv5Z7I8MH
VdgKbPPK/tIfeTNchLZMz8WNrrXYSLATYnU0Dh5Zw74Nu3Ua4+sYs8Tvkwdb
misPVl4yMhJiu24GG1j9ePBnmWNJ/MVLcsDcDsq8dPbihXsUX/d8zHTd8zKd
qXqdea/K2+XYb79wHWIzlGGc7EaXO6pcR31Nnj3s8z/L5dUxIS5BbKS2QTIN
6XXkc/Si/uQuWTxiHFxuH9Y9+s/ERnKZlPW+1OKQWMfgLEVZtvrIItfbqjve
6A9DIW8yDK4Rj/RIDjvvG9pzPyNT+9U48jHBjNA5OSjsysBdsWtWf+FsIcem
+rvgnl5lMKdjlHVDHJLYDrqWOJdLvNOy59Cy0EO44v7IzNWuDqrKW5IjWbfv
oc+T7sKfj6437cMNe7S/j+ShUx6vsp43WrxKZVaqv7DLSNZlU96p+ACyh8lb
hj/wzZLzsUvFkUcXnvLhxcJ1s7O7GcyVp5Nj9nJOdrKQNVe4Pq8iZp4cMNmD
8KQZv3rTvcXX3AtJZoj7b8nZSPKn3Ac3bFtjP4Mnwnt+fH7T+T+xxsmaYbvh
3CTescst121ej93KFpEZlitvPdgo5bqKM+a+3fDf599YZ7KGS16SQyZ3JA59
4N7kdXfj0WOqHF66Ud0n9pYZwcxNXrFiucuvOf/AzrXo37yoLk7xk7kfamY3
Csa9xfUyF54eSZzTjI00ByOX4efXJRu5bDvjuM3LvOYck7sHX4u9ScZPLkbu
G9Z1skfyFdNDrzYIbRMYemvzjwbumNwIdpL5xp796/vp5zerwdgae/t6MZhh
c8uKQzpKv6zWX9sqi47R2lZkOyI2VFxknVvZ9WNW52r1imouwdXs/Krvl5pr
L7+ps4evybAmQ+t1+xXzqOmF7Nt8E2xX8W5iTHXuZw76arBg4vOMT7PjYCPm
pKg/pbZUfGR32dp8JLYnWUzmrbfZSPZFk400v/RL5acP2jk2rzK/mq65etzQ
Acp5E9eDj1X7mJ7lXP4uK68cZvWp1ffB8pALHLmPU97KfjgN//Wa/suf/dhh
m7cYbCR5/jWes5zBVftiPOTbUbKKb9KVaHX1aCUcodVXrfNl9fGJn2qzcb1g
0sLVV9m9cNvm9uYxNjIOlBzUZrBx8rBlSWeh5uLTWzdwTrTn3Ou6t62aYzEq
23TonsaBOfLkaNKcHJbKzPX8/FvdumrT2+d79Z0r18b1YZa3uD/mt5Nd13Eg
Pvu+e+ju+XbrZnDHMRN+1dy2LSdobL+Br4P3a4P7Sy4L9xyV2ay+v9yKuB+q
+UD4m1k2vej3VP46twfrlo5rtVHmwHQ2sjorxe8lByc2Uvcrh8FG2r3692tR
wBvafcf3/eBWsXxiZzUGDs+ReYDfyjOa64fPkQMUqzhybxaWbccYPbs367la
maGsDCz2SzmOPHGePl296EfqXjfGULC8WW/FcDJHqGaw8nfcH1XcdnIXYjl5
TA2LE5Hek+Qit82fag7V4+qlqOsxjvER3j8eFSffIO7jc/k1T3/DCz1xqmPM
OVZ+VmYa17qbeeWbnpm9a+MWcEiClTRv5LHG7SdejzNXuo47aR9XNtJ4l5L9
zN+fOItL/ycdM3LR5jEmd2v6EbeCjZT7Qhmc/yc2srozxUaKGa71i/tq5nVN
DOOkcJmZI55+jZFvhzZ3dSmb+yTH2XJ8QSxc27sl3knMmcboVF+6XGS6+7aC
oTMXm4+riY3UOHwdk1Setvk1PL9VY4YaU2f2by2z4D45prwV34vxfxxXYnnF
VaivhLaUbCTHxLLtEe81bR9fJWu365S4nDvnx6P7Njk26Hxa7Jtxh43cKK4f
spFPUE5XrOxfrM+ffYCzoe952kNm46J9wJicjTEgT7vZvqd3zMOA7OG9Mobb
ZWbFMrHIEZJOJDI5O8YUPHjP8R7myG+Hp/BBcRNrDAlsxeEfu8FYMNtPmYNi
zHLbYayanhV+by4T9zm5qizVI3kVu1t5SfGe8IoxR/u2j4Xe8vUUBzj1urRV
xsF0nNLNY0wPHFDnQxt7o5+kF/ULj/ISVxbSzg/HXedrcqrpRcnc927WMt87
dM4027rKR3bHHVvlVK7h6lzN7dfmscWLz1p+vOqRIf8/CVZSXFjdH/i7sl72
/Lst5r7jNbznmI4QuETgXoOPTbwRHsE7wAOlDEA42R6fyD+WHlxyK/J/3ba8
dJQnzqWhgBczn577ccn+3i558fICusvNfbfkKbadoZuR5fa8UTndUNfhEQKz
ZQ7S8+2WP0esrdUdZD9eZE60+YYj23Xm49LpBpT3UDyGMX0Yfz8XizKJYs40
9yrZ2DfGTS2DUmOf9MOAPToA7/L7ljmQyPeOrOBvPPf8P822/2Nq2eFYXzpU
k62iGy75cSyfOELmUN8u2da3wxspdohc367lQmPbVZ+XmKHKawWLadt35kzl
Ld+Xt+17wV/q2Kc38jIbmfnkV7NK3Nc7zn3OwoOJorayMr/y6Vavbs0UfQof
4Ydmvb2QkfzKy5fWFqW3qu3nrUyimK42q6j3af6D5wKf05MKRyRckWIjH7//
yrK1Mc9EfKYYYiyH+t3sh/z/jL3ndtzI1m35ot1ff+acqpJET6Z3dLLlvZNE
72RJik4q1bm3nwyNtddeeweSOnf0jxhJJpOZCSAiEEDMmMu9spfkFcEckgdZ
8z5zrfDCrgXPsOdcsNyRYLHoq1P2b68qc4D5O/iuiXONmc3MOlBw6mIdwdG+
Z/ulz418C/fbWnEu1v+MPe9W/WPJi8OxSTZyF5xGkUs6nUcqRnKamWTGK/xK
4E3K48b6s3eTbtj0/mYfX3IjqP/yU2H8Ii40n+M1l9ZUydOIcyvOsWijZLXI
yYnZKj2wfK9ku8v8bK7bKLkWdxrD333G9VfPYo1Ovxj/uhv0RnydmFexICMf
U3HfyEtOZ3OTI9+/UcZnyUYOjY2UN3LvEqyH+JGu+wXdZViXfesjsk6qDyh9
tumC3DTGtiw7l/J+M0/ZziuX9+PvuA7E78bjXz+0OoS2TtaZHB2d0OJDm+uY
LDvcme9wmd5MYk2EHJwN37BnXqO97LvT2q4fjYVV/jaZScv9BRf593rdl29Y
OfxrYq/DeQj9+ov/vW5tM5lI1Re2UbzP0V90NoKpAW9orOI1jw285UfvwUeu
GQcpZrJktcDmIG8VHnS60Ovx7PtW/b6d6uTjoHrx96h68XFsxxZuNI5t+TnH
6PutTJx1xGeS6+L7rwYXGW3yauzfk3UFrrMdZDRcDOI6jecunsN3vV3Ah6wx
Kvb/4Qf5xx9aP8Mx8bjo59TH9d0B2CnanHLU03mr+w469rneoshTuFprFI21
dL31/Dyv+3hfohtZ2uTnyINZHXE2MseJU2uQimvR8tqlvG4tx7G8duo6f8mM
YnKCPefgR77eVOPHXFvH6/tRXMfy+mMcY6wmHzks7tXouX6Vvnl48nrmvAPf
RWa252wkuKwly9LGc8hhR13YwTW4OxbJRk6MjcR5kOto7vt192qMszg271oW
idZGBRtp92zGfg009vsRw2DecSzJwGkbxNHRR4/MEGuHN+TIyet1Wey9eU+I
RZwtuT78bmNPXD/iM9yHSV6YYz08h6xltUusmcE4EM/hf7bBvdaPe8Hd+1jV
rwmVBZ3rosYFG6nryb7fD+J5SOcgXePJHy2XdOkTTifyyK8THvq6St7r4JoC
rS+S57m5vpPMutYh5BjOzm22PrcTzLC1z9inQy/juFbXuqTM11htXO/ntVXe
s0iWWi7n9Cfz+l9ZGut+vhvF2nLWh77VK1vbXRewhGAb4T9Fn4VHFrKR5CKX
G2wkzo2o23A/GrtovlRxlS1/r154H7mGYOD/13Mn86DBzj7Dev439WecposZ
bCM/e6n68/WCOSHRxtDW/nwzWz19O2ecJDK1xUZaiXzvtmfa83PANj9/Wx8j
5HcY4ziOLG27n3E6cN4R36dXPX3djYLf8Txew9fpNb3qz1ed6sGf/6gePfun
uR1RyEV+Vj+Ci0Q29ozxkY+ezlaP/px1l+KCeRXB7MFviAzlJ89nLUdZbCT9
jjNWlK8tHgo8Fv2RX5ijkgwl/w+eSBTwcMxSphcOvytHGzyfHJPBRhqLds8Z
yBnj6sQE4hHPiROUk01ckvhFOQ+/3VtmVrhlWLeNjZSzkW66FfsfMnz3fD57
3jOa77kP0h15++TksA9QwHCSM7vnOcV33XdDrozfSduGLPPc18g1Bx+J7yd3
JJg7sZ8lBynuSttLVnLuFhspxhTvYznq23eCmSu9kGWebukaLLk3fs6ic5u3
2chPeSObjKS7LfdL9+ecc7LyRrbcLem5vwfMezb3ozkV7zprOmdcmhjU9KIy
x1wMApmw+ciSxmvARn59cMc5R+Roz4c3EmwkvJE/Ip/tZMUytZlhPG/OSGRq
//BiMThc1TMyZp61HexfOurEQoo1khdKmeHkP+Y9F/zzejs+t3xtspF3qp9f
0mX14wk40X9UX+78w7nbuThuOqaYN8V8sH7Xa0rnFuY85Q0s2wq/f9MzKX+q
+FNleYvNvP3a275Kzec2n5szV+T3x/9Vl/+pt+0zbudL5i3zPbVvl6MYi+g8
E3OqSzZzNuqCWIfgbtyR03AYenbwr6/mnEFYcTchnZFkIwfGRsIv++Oh53if
yL847xnaKw0fpDyR08+Jw1IxVvJFq+GExCPq3S/wK7k7Us+LiWS9XDGG8qeX
yz7HuhyuLWXRqv7rmMg1JBdiMp08NmIMP8VHyh+pPiKdRWRywu/zuuSwFhq5
8ZarfUKnJZ28C2QOT1ZusZHT3kg6mvrBR+oY6DvKEVWygqUrVPtGv1v9M7fm
nP8tvXLTvFLm3M775y1WTdZsqVJWJX1mZA2Mj3xT8j+F9+1VJ5hQ8SCW9/oy
Pafy65UcGdmgprNNDJmY2GkOrnQFilcgS1XmI09n0C/F9wUv8KszKJEvbiyh
uy+NM1q2bca8M5glMiULxfunx+8XZyztGB6vZCa5Z97SAdbMUxcvU3ICpesu
60n+TOZm6Hmtw+AK5BlDfbLtepm+OOXE08M3Z31EOu6c+XhDv5VxPmKfnBvj
flgxFxxzsBcajB2djgtVZko32VU5D3VM6OZsG39CF6kynclG/vLqjhXkPctF
x89vh9dIvNO0z0ts5LRntMnkdYLdEOuVubxy7a1Uyh+3fFhzoi2FE+2nF/cq
ZtKKR0tvYOnGm85izjq/WCnrV32O+Efx3iUTVrojVXCuENeb31t85GIwj9i3
ZPTnne0i6weWrWSZ6MNcCp4oPHngjMQOvl1p8CFltnnJRuo5/X2akVTb1TqL
9OQlE1d68pgt3W6U34yNmovMc/aJS76fVpz557oAcIDkAZUx3A7+TW5Usd/J
ji406jo+A/W1sQbhlT73dsb7NJc73X9lvRWfKeaT7OT0PtW5rzw/8Ni30ol2
ulycC+bcu7niPHzbOb5u7Bd5a/EcvNY6VmTl2tH/kOP3vul1x4/RirOjnjv/
ijwn+04yh+XxZn1Yarh1ec5tBY8lD6TGWPI+lmyk5lRRysztkr8uzxHqC0q3
cnpQO42+ROsJ1P9xv3P8gePfdBCSgWMmtrj3XoOLVB0U94Z9yXq4HB7P0iko
V6R80vG6wq1K/7Xq16c8zEs8Rq+6yVe+LL25uU08hsnZkq+Xa7Vt70PGrG8s
Gb+DjinZRPSFKOoryVwvJKc85cKd7vOmmXCt09B3IcuHuQlnC61/x/de9D6L
rtLk9hesLYuNtHPWazk23UtbsJE855V1Zsnem+0+27OYx5KDFANZnnM+xUY2
HMpvmh7JMteXP0+Konurw+D8zIU4lU0ut51ykTWOYt9W+hGVVT3wY9ovHHny
e3SL785tk7fDztuFFzfHgK0p9rWbTk7PrOb6D5VBw+mLulZylMZnTXkXSw+l
+LLkklv/lo0kG5aeTbV5zHdpjfM0/4TvbCzraTKiGHto7Jp9QMs5xFwvoFI6
Q1XPlNFtOcHhxdR99dJpuPoJNpLzAhiPYywCZyS9kcvOSTKLqORX8bh1MYj5
Cd7bTfem8tflYhAbGffqI5uY82HI8ePc8WpwdGTbtO9WI/s5ti+Yx25kI+Ge
LX0PHZvjKP2jZCDTdcjPaLJZvA/PeRR5GMVGlhnlpQsFcwLgDS2/+pwcVPk9
bVvDM6d5jz4dlzY/1w2PCdfk42fmTbE4H/kuM+hjPrpww4lTJKuoOQbxp+u2
j80T6Y7X21xkr8ELac6x9E0ol0vHSFykWFzxfebEu855qiYbyWuSdF9MbrkF
lMGp++mlo6N0S5aeIP1duenMeU6GVXxasozjhtegnL8q88rT45X+AhV5DJJf
UhapMmkf3nJXlbxTk6tsehzVZ2ieQfN7yp7LrFmxcYOYM5IXqfydLoaBc8Ca
T191X6vcP87J3JSeIzpw0L6UcZx1wvPc3o3ccSaGTpxwOh4zr13zqcm+Tu/3
0q2SRRnJnFOyrMR4j0Fsr+Y05XpCMUeJzXFgXoHZWHDg7MHDVZ9/zAt3RSaD
+VQD8y4cXD6oDq8emTcSmdr7wfsWTtT4zsn5/jufoM1DFXU65nCn5lBLb6TN
K/+1EQysvG/kxzaCw7jFRt5sFE649WCq5HfCPHXJR8ppUtbFkudNNzPnaVHP
kZuamZdrjXqkdm1ZxuYlo0OQ6z6Ypcx5PbHiWjPRDY6XdX3kjKUzcuDnzwe3
2Miyj/h3/UNZv0oOpWS/VTQfaf2e1St3m/jcPDMVcz+V7Vttt+nSTTay9OKJ
ORUXjeNx/PGxHZN/x6lG/nndvg4uN6sjHAt4atGfemba/uVaOCPFRoqvAPO3
h3xAuL8uV4PDIzeouisXWHr76KN5SB62bhNgZM0D9f5RkcX9oPDxlVxC0+cm
ZoXsnrxrcg+COylzpNe9PomNTMYL51O2jTI/cy2+O+un3JbcPvkjjaN0b6S4
rMxSnH5uEpmKZCaT+doD0/KXWJBJ+HDkwcFzYGnA1Uz/nSXXICTfla5LcITI
f1Y7JQf5sMjTvu/+xQ3bd2DmWTaj3xA7JA+t2NTy88g+8txFH2V6I5VlKLb0
U2ykXN0aG6qfwvfA99LYitvzwN1F6W8UV22e4auSbVFd3PBz6sNwmxqHdyMX
GdsM111MO56zLtIdutb4uzxKzec36VKtPwPs4/a7h9XW2cP6XABG8itjJbfP
6+fO0R7o0zUu0py6GNfKk1f40TxHk/06mS1w9ejXmt8heXYyaWOvS8zzJW/V
qw4/DqwoB5iOO+fE3rPfVTtjmTSy6+0cb3XNtxV9+vUjd0iuuZcs162ItyPT
UHj6rtTm3OvpbKQySlHERpZuuuk2JmYSOc7wRh74+Cn5/WZObskCicct6zz2
MR51/am6iefU15e+4MzlXfV9NHRey5maYEIGlTKdy1xfOVJLLj/ZSLlTpz3v
w+AjI1P4Az2FZb4zs6Dpx0/eKa9pxJmJYxVPu3ftbKSVkftuR54POjDuqcmO
uGfwhrnO/L91c3iqjqoNo08Qu1z6IMnTP2g4h9E+ptsInfYs5eun/xdjjK2L
ZHZy3Jv1Usx95r9PGuMktSFy60Nj7cjliMkBGymmfWxMu/XpfyWHdPQRfRo+
hxnScp6BWT75X2vhjJR/Uq7Ro7/hlRzX5/aR86jMdj3+QN5M3Az2+0n93sdg
c68nU2zkmN6yqxVzRcoXuW9rfTrm/jz+axAMIzgespHuAL3he8JZST5yEpne
ao/wSicbybUC+H+wkXSMggEjjySGK1n/QXiRsS/gQwbbpXULPJ+vu6tu7Pcf
kqvfjbbWifxe8HOZeS4eWQzzahzrHJfn2Hm6b9eaEq0bxn0Q3QPQ+l94DZ+F
O7LrXHS2dY21tz3b/lP+8sZ6unINVeF1xGfi/o5cfGJBmaktl/nYz2V5TQE+
jP0G7rMMbJ1VmceQDs7kI5VfXF4X6trQ+rEL5mnjWog8bdfYSGQJo4ALQ717
8XHV+Fr6Igc+1qyvy3BP5MzXS12ivd4vznlrdm0Uaw+dR9S9DuaWtys5B7cu
cqwuzh3HGcdH/btYdHKEcgJr25SN3vPS9/VWw7jeKPdBMInGmvWDkQM/rjZZ
tk3l0uvv4OGw77bOO2QjrwZ5veE5E2IjM2OiZCNVp/I7lQ5Fna9Lx2Jz7OjX
vRdce8y1Jnk9p2xzOpR1bphU8v6m0/J+nPN5z6qswwOec9AmLuWK7FWZXcI1
l/s+vuP950FkI5Rr0nAvLj2XPH7YPvSreOT2fJqNLO+pKoelZCO5xhj3JleM
JQTbyGv9XsFH9qyAjUQ+PI4djqGOMVhYZmSDjWzZugH8L9yTLB1jG83daO/V
jzrAejOy9gFe0bjFM/ok9TkqyMXewb1LrF91zhLtzHjk0yW/X7FiTkn4L8lG
LrnDsm3/y/chm0sWc2AFfCO5x66zk+In+dxTzL+8alvB7+Qq9f98LV/XNgby
yXP4Iu+a1xBZ2ihgEOmDnPMy75zeopclZ/YWjY0kFznv+drkHJWzDSaQrjzk
P88ZjwU28snW5+appFtv3l5LHvNe8I9yGyqrO1188+FBtCzonZkoYgTBooGt
gI8RTkl8B3jvvt0ns2j8nTN4JRtpmdA77mjcZa41uEh44X4+4Vwc3t/ywHfu
OGsnnmfGeba5yLcu/Y3iyujxIxsJRxqYSrg1yXQu+n7kfsV+xvcAHwlm08re
UpGPzc8A2wgej3zYirNXi8FFMlN7PnPIGw7NRWM2lX1e8pHi2PCo56Z9hMZ7
InPavk+TeSzztLFvsV3K3RYnqUxtfF/k+ZIjzExtZCZrTn6ajcS+M8b0+C4d
dM454m9iI+XoVMExEt+TfNgsecoD+B+Zj002csELnZHgIks28qeXK9X39XuI
jfzxxaJnnTOPmN7ApQZHyDl5udjEW827N4leuJLtJLdGNhIZ4mRq6205oEPy
p5N7zvXdM38ms8PvmdsRzAf2Fb2PM+ZKglPqx6MFL4vx8w9lca9q+AtfJvOS
PIEyWeeNafuxKDgu+A5yQ7LMF/xjWRbiUXnexoKefGZc5PdH/zAO1Ni5F9oX
Xix/fSHqDfmWparJvyyGx1FZ9nKFkjFb8HzcZPTkE2GO6mzMBZMZbDsbWfcJ
x0N3y3br0jZ3pbW/Ex7zZCNZn/E3ug1b0T6xr7mf28zklvfQ3IesZ6hvdEGq
3tWve9Wx8v2xnm99oiz73PlS5NCKqxOfpv4qs2g5PyrGmnV50ebY4W0BG0Au
ldtnz6FO1c/JXwvOhO6yljsVuR/IvC0457NkTBfm3ZUzPZ2pbdzNy7Yz6eQj
lZle5muClRMbaSzESXojMzfXXawFH1oWPSeWUFxksgALVWZJz/t8+YpzDU3u
9Jfw2olj9DzUt/Ph7/vDeIFl56tKd2PLt3kp2EjOfXe9Ts/HcSxzszMze+UW
GynWE/V+OqNa8/Elg4C5VXGQ08wW+066ITWHynn5PC7mX3vb9znjjnnPyEa2
7OdklBatT5IfEhyi2gAz6jvBMf7qrkewAOVxl+ORc7kDz3DsR04uuUmVvrM2
dLzme3ecfclsdMyfysfH/ZMcIbmfOTum4nrklVKOJb1yZNRKVsSO2dtkx8Sd
hPvx5VxxXKczrLMPxnew+X1nwCKn/dUMc7XP0KbuWhFnY9za22THSv5xmoP6
lKvwtsewk0yMO1vFG/J9vA7a+emufTfUf3CR9Eayz6V3c6VRj0t2Qn8TD6zn
5BicZiOn+chP8ZAq9JC2ov/l8XJG09rsgvGcKOIf8RwzjuWxXCgYwEXPPl66
xQniOONaRoww+Une92u6Qm8zgeLQSq9WtuOVONckt9dieyqyw8mwOfPhjCY4
QPRDOEbMDl+I84M4ePRDdKa3nVFvTWUaa59ldnpmkWcRH1n+XZ8LNlLsedkv
JaOn+r8Y4zf1l9Msr+YbtY+0D8u+r2S+NQ40zu8NXZc4hr9Yfz9XvJaO3OTu
ul76Vn610vU1KDw/cL1BO/ofsu59Z5p6xpGTMW9V6TFWG2q5J82Ppby5/jP7
IY3JuL+MU/KMbLyHxvDiIeUYFCspbqrM3U7v3+389bLuZa57+vGU4a5xFz+3
7eeUhQYbKTY3smdP+85pMVObfsOB9aWscy33L6oPbzXyg+nv6wXLqL9rLINx
QckLY/8ki7X8CTZyMbypkcv9ul3sl4L3jHN3y89frfjO4inlfsw+VWsn/Lx+
MmPtgH2Izi/L7uNsct/TntxpN2gylKp7A693PePtIvPa+rEyy33e++Zssw2G
P9h0cWu9cDeaI/XlSsEqLwdj/ltxPivZSJ07p89z02s2sn3LqciM7CzdyFQG
y8A853EU8ZH0GPZ9vQ7fB/tD53fm99KLiPOMPLfmoz1tRV3NknnEcsyxPXXi
/Uo/pu7p4f1L7k77Q1ygstNKNpI81rjgIlVKh3onmEi7B34+bHCRYpDJxvbD
w2lc8mueN/C7eSbPCu7Tn5PDqjwW4LJKNlLuKOUWP3U2kvtELOSK53LTmYp9
YMyfrfeYzo/37xmeUM8Ad49ozLWdjSPjt2Qj+fwonIm875muBsxHgM3DPUaw
kVrToHOjXNZiHcm1+DE/H4Z/VPONJRsZ8wqWsbzqnpH0DNDHJeZO3s3V+P6s
z8qp1mf0izwlMobGcto40ser7gfluvPMgVZ9yGzwYfH5o8jeZl86ND8p2o5l
5b7bqLbO16s/36xasezq8HOO4zhwPk/3gnlfm3Os3cyUvW65N6Jd7dy04nds
D7epY+v2WSeSXRSnKHZOc0Col1vvxO/IubfmzNqqt/8pLtLmW1maGUnTRVlf
42I/JoNNplXz6fJblq/P70Kf0iS4l/yMQdSVnFuSzzHnmMSU6W9y7zwNNrKs
96vFZ8tnqO/PPHGtj8g8xtXiM4a32Eh5DDKP+EEwQuI35NJJp85Go/D5/L30
XEbuWzH3JR42cuMuhzGvh35UGZFy65CLlPe3y7ws5020H5KFUv615tY5l4Q5
T9TXZ+/IHGe+mfOR4YnwvHm0DXAh75TTOon1gfIhlhnHtznD22yk5sJ1fNI9
N4m5P55POuYRwVyJnDPWP1x0mJOFOaz6dfDlIJcKcyHiMpBFvF2fU7bqcyS8
kZanjfm+83o73q0GG1k6Bhtznu6PlLOurBtycE2zkSW/x35R81Lu+LxJX5P6
Efmwkk0pmKprnx+NudI1Z4ro8xOrV7J207mzJRcpXlKcH7aN76ecX7lQV31e
btMZxrVwoR1/fGjcFV6DcxXnvka+DTlvJq7Z5tHflzzTesxtW729GN3iaVVn
Nc9OvteZuatRsJSqS/x5FP+XbCTXg9g86s2wSq9vyxn8rrlqLCfafT7M8FX+
L9swMxB1/lKebvJ68idxPpIMMX4/+ftLKzhet/uKjaIvqY/B1f3q6PphdQwm
EewiPudsbEzSYX1cjsDWeVat+ArmsPXNj7Jn2XprkatLt9OmMVU8l2x63VXO
trZx08/ZG8FFBqvm21R6b+Wief6uWe/FSKf/hnOhZLrEQ+Ucr1yx6SJNVpgs
bWZncj8/Mn6XDj/ltvK9jev5QA/vrrvqWMRoKVd0zRyc6bZbdSdn4b8zNiyd
c2Q9R84jjHyOW5xIk+vkXH5mbYqf2r9p5oCDjQQ3q3aK/Sw2Euwn2+Vq5Jym
N3I99pOYVOU1ivvXmpDMVdc5LPsGeSkbbOSHZCPLdjTtjSSLSTYSfZJcmOxD
kqXF2CHOP1didpn9ve91gk7SPK8yg9cznC3Hmj4y4w2L92C2On9G/eJ8+9iZ
ROwP5kc3Xn+1Hm2OLNcDYyH3r76sj/lX9XnkiTGRKGK/yFGS/aIHj2491DWy
qOzD5YWiT1fZoWyDanf70Z424nyMugX2CGN1sZFgr5iv3fWMYHglVYfUxpL3
k6c0s86TkaCj76HxbbyGKb1ng8YajMxrd5+j9xVkI7GmYJUcdpTkjsVIqn9i
pu9qsFlgt/frtnf04aH75h74mGVc+NImwfeKjST/uxZcu1g5XXNhO0o2MvN5
1Q4mxblk5EwUMzuTuRGfMor3UTa2zl04h2/5uTw9WT6mmeY7G+M6umSZ4Tyw
Y7z3HtcJbbsmsLVrtl5N51Gty0hW69Ns5Gqw8QfOR4KDYuk5R9fzTN2xcXPK
lN3B8bnUMV53NjJdtjmuJRcJNmr30plGL+IcyQw3mUg91+SK74eb2trVzUN6
2LxfUV56ZoePg/nW9RFeBy4bRRxds18ee58s56AY1rH3W+vOVWqd1qBK/nbV
6xjrhOUCu9NVbGSTVwYfOazfb1Adoo3WY9PjD+DNRnUdHxrDiAJOElzk0Xvn
sK68XHumNthoZGf/1a73f4vlfcdLz0pyPF3nd4bG7MgPKTbS3u9mzct6o7Bt
us8SHOf7vrGXB8gbx3VrsFvcXmWOH/09tmxxODTJisp/txZjujhPX5b8nq6L
eQ+C178rzkd2Peec2eR7zrTiGGU7TTaSY4S1W9fF6Fc1nqU7JPM/5PuwHAq7
jnLn4LXaevYT1s6KzIHpMr2Wr/RFavyvz6Ojsh3OSPYxA64DuVz1vk7XVnTO
2xrY816lDAfd10g2srimKPdvsHe9RkkmkNyYMojBYdFT1/K6yf4bHBXcclun
6NNxbbTh6wDu+znvvp+fk40M/hXt71rXk8yPQ2n6B8Wor8V6jmQj16LP1b0Q
+TA1llIms8byWpOqc23JiwZL+a7JrmmfiJU0bq74GWykGMl9z9LevlC+tF+X
RP+e6x15Ta/r+jw+YjtRxHXyHDsOBhv3f7Q+NtnPXLNo9+Ts2o3jdI6tNGbL
sR55+lzHx/UpD72P3fT7JL7e9qLM1OjZtXWuox3GtWp659dj7Xjy+ulQ5fX/
xO9bcFuwfVpXhG3W/Tixl8opYZnEuET3GclT9mwu0dZ3uzdyx72RYiNZr8k1
ki/sxLFUMVco6s/psnmUD2/4v2gD4IXhbMT/0RnJtZXgHlHw/+hbMZYBr4jr
LHPMXyQ/aQwy1t55n0xHqZhKMInwWa7492TmNthIK2diI1vx/XeD6eW9DHwm
HJVP34B7bNvPYB1ZwHySkWTp2OPWGXPA6YOFR1YsZad6/IxZz/BDgkkUmwi+
EdyaODbwa+n/IxMJXlIsIbnIRWPc+H9zwS0yU3vGvYLk68DgIcv78fPPIz8b
XJ34R7kN5YvEc2Ih8R2R943n9RmlM5KMHvkc8lBzxvqJ98tyN54nXzlPHvE5
3ZhgI+FphK8RP4OF+um4a3PExiP6e5C7u0NO7eBOZGQbB3cw33TFOS+V3Nvn
lvP81c7nnm1+13PAyZqigIX8bq8VfCRYya+25qcym+div2H+GvNxZImUm03+
io5Mujy/3CKLKYYPTJNlnHtR3nKZg6y/lfsSPysbnWxk8o7yQ6JO/J+4SHkj
8R3BESpHl995qZiT/5Q3EjwgvZE/Hs80uEh5IpFzjkKWMr2BmtuVM9L+96h+
z6N71ffHc8ZGIjObrj44+DrmjfzuCPnGyi1eshztr+EMBR95PO8cML+j9h0Z
UmaAg8kD44d5d2MCXs4XXAszozFPr/2L/xdHmOztbOSJf39417O3678dOy+6
P+ts5rLNCculqhxMsXfN7OTFcEXKLRp8ZMFFgi+j28nZgcL/pGLspnGIPCYl
Cyl+Nbm8/D39dAvG9Px4Ajcm/Zjml3qhHOjFqazsefcMyr+Zjjv579IbORNs
GTm2hWDzyF/eC4ZH+ajxubbfwEr3qh/2+9XPR6P6Z7GRnXp/ddxz5/zSSbZH
PMoZBT5C7lYxWprbxO/0JIKHYb37GWxA/ag6KH9pWfR3vQYsL5ySnEdf8Bzt
5P2wjxpZ0a/Se4Rjrvog96kYBHF7eJ55w73gD/R6MbWls8nq2/Fi5Nfi8+VW
EyODY6HsZ7KaTTYS7lhml5ONk0uKmaWdRi65GF6xM6x7M1Z07DNfPLlRsZHa
T+myo9OLGfdgIcQwLBjPZnUfubnIh32lbHa1DTK2zBNO1io4Ife0RQZ4eBiV
xUofGc8hZPGVIVvyj/jeJRdZOjGVoz7NRpZOMM3npwtTx6pgI0+WCrfQ0J2L
g2AX8RiM5Bt5oFacF1sM5o+Z4ckBk+uiM4w+MHhZu9UvJz1njurPeTmqfn81
Cj+SOLDSGYYi/9H03zW3jufKOmrZ5y/ImtAd1Y/5f/Kvy85c0eFWOjqDJ3VW
Q1mEdFeS0/k13HrKwBUXuWSeLrGR1peezDhrs/hJhrFklfL3JW8/855bDQ5v
scHymbP0tBUuumkOb9oP+Sk33y2u9hWzY8kpt+JcMZ2jy3OE8qjJbv72ZsZ+
ZoZw8kFqn9y36W5Kv1Z6I9MzmHxQyUZO+yMbTKT6BmdqlDVrPK04tTd5nOB7
xTmB+3TBjqGcz5lzv3ir/ZVckY433ovMUfol5R6d5lN1PKbZyKbrk30Gvrvq
ufplc0m+bDKEcnmKzUVBH/zjyV3rrzLfWi7Xjp+X2o3+lzxpK5gx1q2lW/xj
yVhpf8hHJ38q2cimI2/aiSdWs+TCxPiVXJ/YGjkSte2f4iR5HlzguOyEjGae
j+bcZ5kZ49wf4u661vehX/rlZFD3V31nJb2Nv3Emzp2BuC8lHhucGj22XWez
VwruccWZuk4w3uzT2oU3t23rDnRtQXdi26/RB7btqOe6HhEbWeZka981OSQx
WZ3od8Q6YlvEeamvKD13pY9RPnB8rjgyuV7lXRX7TMahZywW1zgMfB8l56hz
BNurHNGZsV16gtMz2XRg/3h8e+1M9q2fckfi55bz+srlLrPZc6zAfr1cW7Ls
42ed75b8/RZ9nJrZ3dgvOkenJ3femfGWc3Xdatp9W5bIuJ5mI1812Uj2Ebwf
Cjcqc9xnbLz9yyv2z+yXZ9xDnNcm5pF8K6bVPY5ve41jIjaSHDa+u2dxv12p
pllH+RSnvcTT3tgyX3s6S5zb615yrwvIIkYJLvLtquXsModa5+UiP/q05/xg
Nzy+ZCNXGn0WebkV36YVrvmI83M7/adv241tLfnIkruUH7rMX9ZxphNxmo0c
OhuJ7Uj2E9vK48vtj8zswheZ98E7UU/0GdNeydJP1fz/bvxPeiPpbix9crjP
SE7VHZ1neu92nB+1TkDjf9R73DPUvf787EHweupDrZzqPXvOXw6dgUnnIksy
LuG+u+D9YczfWP7sVSu8hXRIMrMahQx3q3F/lr4vjROHwZhpLvU2Gymeb5W8
h+Wq3XcWbOScmrKXh54Fv/oJNlJztclG8vu6k/1sOXzUYEbFsum+L+tE5tZn
BnjpER1W6f8iU4g6hu+iOTyxkfBGYl5AmfXKcMf975xrdWfBVTc5m/d4rPf3
1bJl/+7crFS771tkJK+ajCTX7MvH6Ryyu0J5r51sW+7/oXt/0iWpbPent7jI
dmR7P3/XcS9DekXFOYqNLB2cZN/kqZSLkffSm/MEa8740EPG9uHzBJfl/Eav
8Zm3v0OW8m8q3K6hc3nrBRu5XnxucrKRsX7edIjenufKHHFlPMnpNu1YK92i
YIjoj9qslLetkvtiIzhOY28vSn9b4V+7kudr1dnIUTpPrJ11b7kl8LvYdfw/
uRa53cpcbWeZCt5UvoiyH+BnJM+jPolsLDPcNedt8+TmfUvGQl6Xafb037OR
yjOW/0RsibL86ETR/JH2gTL+7O8XzEzbPh+4Q2818jvJcKwZWwYXH8rueb0/
zurvfYrsYrDQmP8ZF31Ymb8+dC6CvFHyYKvBINJVtlrMB6frMeZU3yVDPJ0H
uHst/0bmCZZMh/i2aUdacrvknEoXYdP12HRdlr7LdLx6zq95IJl3zL6F/Y/y
cps81cPq+CMZLrTHp2ec65L3VHmXxpK84zoG5eA266ba0bp9pvqCcn+UpeRH
S0eYuMlpNlXnKtUf42GuVfe5VgDnRcxhY46e33W10a5V1J7Ltq++gFm1bPti
SfQaPAfeDVyRfi/7Cb1On3lw9bA6tHLf6iyY3udvwD5OjI08BMdyybm6YCOx
z945L4F645xhMnPrwSxaJm/BwYphK1nvZMCnt3/NxxnpM9Zca8l2i9sqnWrp
x2y+n9zSZIYzQ1OeuGQj14PRigzwqwd+nJxVc2+kfRfzQYKNnlhfAOfmQd1n
oeBn9g/5PLnTTSvH2C832Nb0xk1zy+ozSq45vrP3JZkLrgzkZJFQwEbCJ5oZ
16wrKKxLa75PVxteWfGRame5v8vcXfI+PNfcj7o53XeUOenko8T7TeKz5Wcr
HXzcH2QTcXwyJ5yso3yYaPu36kPhzj3++KDIF9/0nO+H7r595Bwh85ZLzrQ8
1+h5MSrpp8o8c+V/k+NZ43qFd5vOQIJ/fOL52Q+Lwixq5gY/ckfeQ+eg7wdH
auepK56b6CQc+O/jYFrp73xcHb7/si6P6Vu7VgYlc7XZD/Wcn+vHGgA87n/g
vud5I7e7wcvdJLMnDpRrMzZtW9l3rVXyaidD2PRG0jtJfjU4amw7XLZXa8HX
0bU69Cx69kfw1YnXttx6fy5chTjXRP+X/mKtGTGu9X2eF1nfxCazXWn9ha7d
ygzuTzndyjzccp/RVZbn/JKp5PhwaN9HOdMcS60anys+OdzQdi2y5udHsa+q
s2Nzg6Yzsj4X1dcIdk1w3fJ1a87pX5Xu/nFjG8ocVoxbyjxzOyfAq3hJdzYZ
D3J09ElO/NiQAwcXCW/kXjGuUPsjB1/4Ii/vf9IROe2JfH62Ea5IMsWPb7GR
ckbib2gHxt/crEV/kH0lt5d+2qY3cpqNLB3b5PDznJeMLTll8uX3nb1fjWsO
Md/0vo45zva2R05w5G1S2dAd9x926/8hYwiGEY5HZGAf/8UcY7kkkbnNbONh
OB/BMsIn+eLjpP6f+v/+1atO/u5aOf6rV79nl2wkvI6X3fB/GvNzmed/a184
vu6RLNlIjBe0puIYDmKrA85G3vSd6azfG9t01XfvpjjQQbDa8GO+/H/r7/q/
14yThD+Srs0cN9r6C2fFOfbq2jUGrnOZtdyKa+JYN3jNa2a4Jffek4VN7j/P
aRpb6LpY/khd75S52uQjmXfBezpcn74VnJuYaI3zJ9G2tws2smQhy3tIWm/X
zNLu5z0oZJeZp5LrHnXtbs716/VYe/jcGXWt5aQLUVz0aoOPJGtdeisHPv7t
2rW+7j8Yl3mRecJ013WMAxNfW/Jg5kd0p9yfr7o23tyHI/Jdfe16llkBXN+3
7vdbxnRbFmN1rWPDfQbsa97rKh3aw4JBJhspl7uueXX/p+nITNYwt3vwyT4/
10VxDIZM7C14hevraBW5/kpOsvRKki9ngTPyud8XI7Ou8yrXjZX5ELw/OKnS
kdn0euq+WlkHcc+N7oTbbCRfz3smfH/WdTroH9pYzfhCWxeQbCTv4WiN3IMY
y/N6RfdmxDFnHnv4lsOdv9pY5zl9z0Lj9fTFk29lNk7Lr7eGcS3PdZydWMuG
76r10roORdvjcdQ+68bcpOVq149wLqIOg49UXRZTWLKRJftqYxTUG2cjxVUq
V1veSGVz41HMI92iHO+IidT7WttBnTrrxlgHPCJ9jX1jEvGzfI6oi1jHye/M
IlYZvkuU8nsw27tvPkn8H3yUyAt/CtbyTav+uV1vE0qH7+0+Sz3Pz+u6h7Ib
beHx0xnjI8EDMj/7Ln/fmnOWjY/g15RpDJYHXkO5IlXERoJ3w/+J3Svznulo
vGu+SHkjwdOJEZIfUk5E/IyMbXos+Tdwkfd//8we6aecabCR4iOZeT0TfFny
fHeT59v5ov6/Mtd7zjLEwUYyV3ulevJsoS5kFL8/aHlu9Lz79ebM4ff17ufV
13uf1Z/3hXkgydrhb5lpbcxQ/M+MsXpf7X5m/wc28svtz+27cBtmyQ7uLhkX
iUIuEqzmon0f5JiXfCR51tyXYktRsC/hqwOzhP2E7PTHz76wzwK/aQzU4Xxj
f8kZWbJ9wZJOFeMld2ZueSOn2ciSixQTyZzytvNjy8FGMkdX7tDFcEsGG3kw
X7ghvzA2Ffu+maVNtyX2Nf2Ls8HhgTMQiyQ20lg9+NVeoCwEGwkGEp4++iLJ
nMHVp+xi8JDI4AYb+cOJvIsLjX2X3so7ZJRezMbcu7gRsiN4fsnmuuF9hGsV
7yd+TTnBPx5r++8wU9x4vzmfX51zj2Iyj+LbxAplTvZig49UUd1RTru937FY
RrI7P79UBvVdy/NG+enFHdsOMIb4TqWrU/m52t/TXGq6ND1L1XJM7/m+uVfM
QXMuuMzhlouSfNhcJf9gyV7KDYr9k1nK87EdLJwLlkOH20Mu097f2Ui4In86
HFY/HgyNkWSmdpcs14t2HivzhpKLlAMP85eYt1dbBfcnxk9Ms9jUH8BUgpsA
f/Smb4yk6qF4yJKTLNlIMLxwnrLupO+wOe+/FPPqYlDAW6jeiK9VvRBPJuZW
bCTb61LjdSWTIAZNecA81gvGGmLeObNV55z984zvl/I+ZV8hb6TcgclHtuJ7
2Hc/XiiYz5bXPbKR2gf4LPQb8io290+664yZ8LxZZa3Td8bCdlzWHz4vbhh/
Q53iHCZz/MRGMsN2wZnMJee1lB2tLMxhZLWKixTnWnouIyPeS9OBJX7rdlbz
NIugzFT1lcksi2F0R9Pbic3T//aS3OIfryf2+NNRx1j2X14qc3upcHEuOruR
rkH5jsUM/VCfa1HQppBZb8zRyaj6FeXFyPkich+/uTeK2adt93YtmyMMjBHZ
EGU/dz23tR2OSOVey2/Ga7DMG6D7jRwPsqjBQ0yzkeSwxDAMnMEYFrxOt+Eb
M4YMPjD4Q70od9n8x8cz1o+p/okNmfa4pTesyJ9+qwzUZWdw6St85vmE4mzI
lLRulZKNLB1904WM0Urwn+K2zMf1Rh7KRfbH1lZmg8ExDue1sr7nzcmF16o9
oq6UzshPOd2yjmcuculRm86XLV8jbsj4EJvfnFhdBgNAjkhZx8u2P7EPxUWK
4SbjtBi+Y3F2YhPo8pzP/O23C565PevMPRh8Oj3RV5BxLvvH5Pim886n6wOZ
wG64U5Vbw/YlBi5zark/FyIzFwXb9d3hZ3Xd+8L6LPUV5KvIm4GLRNaxuD55
yshGdSOfQ67MaRZSjKi4SLGR7AfVP/n2vCZvaXx8ZLWz0IXXdg5rJV6DcRN4
XTiUyJr0wgunDOOyDZV57caD+vmo2cfPF+cB7yu838K+MG/bq3GwkXaOx+e8
1XvTsUfuZBSOXWZwZxZumVOusQIzkEfO7PYL3+QgXIalHxHHQmysctTT46q1
DysxfirXD5SsmfoGOkbJRoIbxWNyjrf7oXINjc6/eO90SrJPCEep91nBjzW8
kV0/LyzHeEJMvuq3nMVlYZ3sRt0UuxvrJk6a60GSF0ueOYvWaiWbSX5VPvJy
LNk8d/M7t52lXPZz/Dw9pC9ynPrLK65v0NiEda1l+5vrH5bivqLY02lX5HSm
djmeUx+tHHJyzGijLXcVs08mrw5fOspc9Hca83BcMx8sX36nJhsJR6b2qzGG
yPm1dt5k8kun4nSOdrlOo3xdsFFeB4PldXdgusR7xiz/8QZeNzJcZCPHfl7u
NdZLmBPR35ef1/F7WCvRP7LPWnKvIAvvSy3xdW/dN/uaaymyvxbn2C22KblI
ned4v7Tv7aRoi2/K7+mZ2q/Bfa46u7Ya28Wxx7DIYJ7OIU/3ZnKNTf8lv0Ov
wUyW9U/bk8eCfKDcW/RBiY3MDGexpzyfc38yC7YT64MwPimdJPY/3ifQ89kN
B7i85H++zX0j52LJ9KFM8wq85zmgv9C8JMtWwEaSyeua14B+g07F3LF+3L/F
9+Q6b51re7EvdT++5F15r1osnzvmzjeM21QWe7pXybeKRyR/1/RG2v3jK85B
YQ0Mi3yXbFvwQqSzUPfr81igvolJt6ye06Hvw3HwQ2LXcA4y/9TlQ5u/gy8S
bCTm+jDHl3Munr3+rsyl7puLQtypOTHe1/v4ut7nl4vV1tVStXOzbHwk54RW
inxt5XwlY8rvL0/oKOaMue97MYdLJ5ty5Z2LPEu3gjkpL1p+TbZs4xZ5QZUX
qAw/sZHlPAxdPmIjdS9dngr3C14oM3ozWCLeg1/1ephuTfG2cgeU2YfJC/er
aSay+bpJxZzO9XB9iksS/yXPgbaBLrhmXm+zJLtmDg/36YmBoz9n0zneSXxu
5kuv3+KoSq+r2inaLF6nHK5gFi9yLi4ZQvlS+rfmUzRvkvN7Q9svpROu5ODC
o/ku96W1b/MUtYKdzffl9zCXiY3pxt42lIf40DxaNofu+bUlb/op58qn+ATW
C8+ydIeTfmf+4Sgyx8S20SmSfqA9m4sgN7Z/yTlgPBrzBJaq7ofAQ+5fbJqD
D48NNtLcLeIzR9EGcx5uaHPpmPuRGyfnjcg3lRl30/9rc6bOvpd5sJEL6HPJ
6V8ZVyVHijl+Ov/KcjvPXQ6uzFxrcpJljrbOY8knkr88+dd95wIm0SeAHRBz
q7xoy1i+Abf0pH58YnWCbQHbN3ZXHbmDzEIus7zX3cW7zrnXM3pvbU6uYFRK
TvpT+ajy2eXzq+7lyXlV1vn0tfC81/KCPni5fm7J5uztXGksq+aCm3miJR9Z
cpLJPLPtl+yk+gj9L36fZiNL1tre4x3q6X2rq6i7wUaejZ3rW3X2d+RcxCSy
AI2NeE/fIXmpT/jNrujxS39hkeftOYHk0W6zkdg3GmuUrO/Olfw1qwWHWfJV
pRvzQZTcn84L3iQTFf465/bkMCOjQ8YM9U9Zg9YWrnIb982Rxf5gv67vKuSl
J9ZnkI1ct9cZE1lv+3Fdz42NvF53NpJsX/oaV6N/5vz8MNhIOm+T0ROfmr7i
Ziao2Ei1LWVq0x35iEyWzT2LJyj5yE0rydSXnjR9p3V3/yS3S8Z0s2jP/56N
nOYuVdLxRp8V2r4yeVmnHtgcPt4f/SXnzuXXnAQbyWzu++YeowMSZT04ahZy
ken+y6L3mt7P+b2VOZ1OTWU5atxirOM1mcit8/rcfbZpLkkbC15sRru0c941
M75tv9l2kqPi+M8ZH+cZseYF5zVjWpEnD9/TDbjIr63umifzet3b6NjYSDiR
6VLreeYy+Ug4bckYuIPzqmT8lF0/nGrza9Hudi42bTwux6oyMZu867g4Ps6g
Xqvt3vcM5PvGWomNFBcpNlIOQ3GTKpEfDD4S23ypvnO1cBonM1yyceljHcSY
J/kXerq2vJAdGvv6KI3TR7a/dF7KtphrNPIcnu9Brp9uNzKD8ii6ZzEYML8O
PaXPHVyhuGD2j+RfcXzFmuH6AFxkrJe61nVZx+rMNBuZ3LnawdDGLXTdpg9w
1/1Y5HwGxlPQhaVjs+puz7r/sD4O9V9j0VzzUfLrZRux+j+Vn/1vnZDX7KNL
jrLM4ba/f3gc+xKMnXF2RTsWr0iOcRx9LfpBFNTXBhd0STft3s1GeJLRdxi3
eul91F/09eJR/SvZ6TXjLTkOWq3oaCezjLx7lMOPmYcOJnL/Q13+6tb9GJjI
rrkfwTSe/D2gj7EeU4A/hEMS+dX0d6rAJZlsJDhIeCOP/sJ7dOz3g5tOvZ+Y
iy6+krnZ9E6KOz7GOBF9Klhs+NevyUYyU5vrAYKNxHnB+My+f7ee+Sn3wete
ZZ+jTOidm3a1B0bzIx2Z3AcD2y/ml/Q1A9jvOHfQJTzhtYv53slAYn/tvW9P
XQez3pM17Vu2ttYXlOtg5FDHeSLXDMrzuB58dV6nK19F94h03al85p7fH+hy
7Vyx7pXtINd2letny7Wz5bVOyU6i4P4mWcx+rOvDtTnWNKIO8jpz5Gtqu8lt
XvWdCVNGSbk2ZOJj5BwT61rO2L2rgo807rEXbCS5q2XPZO86V8bn4aFj/m79
Pd/U7/0W60nq8SvuzUQWzTjWUmHsZ+vmTjOTIRk77t908zLTHpnbzK8YFLw7
vbo6X2/5vRveM1iLPphjugn70cKdWfb3vO+j62Bfy4bXnLt3r/BGlgxkmadd
ZmpHge/Q/SXKNhAbKRY31476fZOLZDy5LzIfO12QuseWuRBa+5jncjknR163
eZ5kVsB9r0ODYA3ZD64l42vn1M3whee9mfK6kOM31uGh38PTmrl1GzdYuRQz
n/dVxAZrLCdOne0q13NqO9TexJjq+lDflUVrAVh3wNnyvvSi3VsDF4lMbTlQ
kzGkT1ePpdORPGzfPI5wM4KN3LtsB5eI94JbmW7VbjCJmUlf95PX7GfBo4uL
xPsnc9s1JhLjIGZc9ywDG9cY8LA+ew0n68D89eb3P9f3bxWM5IplgoNZBgdP
53PXuc36de/ITeJ1f75erMsyGcm6r3l+2vIcb/GT9FQ+dV8lil5DNnKWjN0W
WUf8rMIs7dlg7sTqZDbzfOZuPwfzCDfdsjslZ4NnJF+14P9HVvLLrTue33y3
4Y3E/6CI58P/ww+JgufxCFbywR+fGxsJlhNco3Kr8f4qX+/OGIeZ+dD3Gh5B
4yLr8uU22Eu6Mp88Bxs5a/whM3M75o0UK0nej2ye8UPHC/5enzkbecdztcnE
fbM36x7IGeZ6O68pRs54vqO7dZmJbGoyhnPmUaSnE87I5cj5/mZniWU32UeW
BXcxLoRjU+xkyUZiW5mlfteZVWSLz4YjUnwkfhdzJr6Pj0WOtm3PrDkK5Rpk
NvayFfGR+m4lHymGEnnZYGhYyAQys5DzxMgdZub6vLOfi5aTznz2u5Yx/dXu
P+vv8k9jU5nlTLZTWc7c5zPBGGq7NI8rBtQ8aeCM6nb106tlYyO/OZgz9x4y
i+GK/BYuy4KNVKZ2yUZqXlj1oHQnisECG6n8U7KEX1hJBm+p4duz34s5Xc7L
6tiko9HytzEnfdL0QuJnef/ABUUW9aFytZuMZIPpNc5s0T+/zCWe8Qzqu8FF
knu5V+9bsls6RjgucjqKDy5/FjuZvizm/IEp4/vfc/ZroZjvL+fh55ltf1x/
Hy9kZWeCiZQ3FK/jPD+5NBwLZrLLazYbDIuYT77nbLCRYCB+PiIX+f1+z9jI
n466NidrWY8vlrz+LQYbyYzFlcgnLYueSy5ykVyAc49kIwf1Y/25L7vOQXbt
+W/xP0fLBSMpNnIl2EjLhnRXJD2C81boBMx5dLYPHnNsq3IkVSfCgVswj5iv
VB0rHYAlp5h+vpK5IpcK5yKPL3mwko1EX8D3UZ52x/dxOqXEQPzsDsIfjhbD
2cps0+XwXmWuNNkH/I66yc+UNzLzsIOPeDHvjNess0yz4VXCo35HXcFzdPXJ
MTfnOdoLPp++4Hnt3PZfXiUjEozKG3Ed9JKBv8H2klEuc9GTeWVZaJTkIZfd
17PyCT9gyY0thzdSfSX7rQUvi55r2uc1wdvV+ueROR3BBz09Xav+eD02Rhjt
hKxO199v3nPsFz0Ds+f8y0owwuSFhnb+NQ/rYc845F9OhtWvJ+PqtxdgL8c8
5q9awUiRjVqJ/mDaDfjvXILihZTb28z75BiWrrN5Y53kERHLmpm+7cheJcM0
sHoqhpdMesmEpLOLHO1s5Bn//EL92Iy7yMp84ZWp4+bOwNeZzakcZzFnHDu3
Yj6/ZFH0yMzW9MCJUVG7mWZnle1t+/Blu5GvLDaS/BV5XTJ45AtxjgB/9/Or
O9Vvb2fdwbgUrLKcmSUPWbK+5P/paDW2qMFGNutzyYVN85HBFhlvQbYX9Y/H
rOV1xzPvzYFYegSTGxSfp8/XfsU2GQv8as751wU7zmT97wQf+vMrrosQG6n2
VnKQn/KqNf/Wco6c9VCOLXLsS1FHmfOcGeVkVOjHxHmQ58AZc9ax3rWY5+wM
OvujvjMnYn+ZZcz7rVwTShek6vZ8wUcuej1YcFZ0wV7HOrBQ0c+qfGQyqr+6
Q7d0/4l3Rp//s/PPOk/hkZkhmQ8qb1k69Va8bTnLerrs/k5yEjxWc9YWUcf4
vVrx//gMcoxdsovW5/Wtr0IdYj9LjyjPI8vMBDkbOktMj18y1D3vJzrOUvv7
vB4a30Uv3NBZyaHzknovnSvkk6QPj/1jK/hS9n+Zsz7NCJaZ9OxLeU5irvBS
sJHqP8p88+bYNPveMp9b4zp6ZOlUTjdzu+EvE1euseevr5QTT/ZajrN01nai
aD0B91G/0R5QT7SmRt8vWdBlPweXRQ7P7N9yXy67h5njqVjP8UptsWXHxurL
63Sm/vaaa0LIG7KIjUT/R9diN1zneNQ9x8w6b4fvU8wZ+6Kl4FGjrrrbV85S
ui9X6DStv4/G7xiX/Hk+z3K26CUZZ16vzHu/sXKL3YtM7Rc8H+E72Zpw3L95
uxxZv+rHpl3V+jl9dulabDruelV67/x+rB9ftHlxxNa+3kyqZ6dr9ohzMvOB
h4WD0F3SBduWWePMfgYz9fRMjOSir21ZbPKR3n+YM/eN6nmTjdR6hKZjUqVV
cJNdd0Uqv70bzBnzwIfW34BPA5sG7vNP4/pHfr87+730azZZ09IbWGaJl9wz
xyrdyHop88/FRnLOi77XMgtaOdbK8NUcG+qD5WjX+wrXumDfcM8f7Cz2GVg9
vC/7A55TxNzK82lt6nXXmcK+c+892ze6b8k89ZH3n8n8cc5Ac35D4z1wT1H1
He5FMnwtX1uybPMXmHvdvSGDRF48uUf7jraf1SY7zhy2nXdVfe07p7dq3Avq
JcbQcvfJG4lzA+ow7/Vu+H3fYWRg8Xh0zbmAucI/TuetoC7Scdfx7zaKe6uf
ygp6Hvei+wXnNyqYN3I62JdkIzds/hvzd1bn3qzaXDn4iy3jUYfRL3PeVZxt
x/YhWbMVd2RgnrM+114sVM8vF+qfF6vt68V6m+pjcFG3rXeLvj3ul7joFjxQ
Ohw1X4m5GtaZjjNsg+gbSsZX9+Q5J9O146y1ahi3lGwk+6+BzzkqG3Uc8zDM
Hx8VmdqjSllW/IySjcwsaeUt0yshN0+P665OM7tZbU5sk9ZrlZmIuYZL8yrM
ikYdwzFD/aKLTR5D31/G0jCTUI4L7SO5QsRMhmvV59vYv7CeyBvJjNyN4JKn
2cjbLrm18Gzgf8Qv43dlwGkfP3+XfkUxdTk3PijmSzhfkHzqwF0dnCPauhAb
PZkqdPclb8p5GtRXzk32WC6VV+bzLZdyb2ofPzSHlua+be7/uumJnPZ5lJzf
bd/XyObykKdHLsSzs9EfvR9Wx3+vfoKNzMxkmz8FJ/IOrNOasY9H8FoZA7lR
P943/wlYs93zDcvS3r/E3x/48xvORoq1LNkDZWwPC5ZCjN9qUdbiuE1zkcFG
ng/dNTtxxmstmEFz+N2kG67MxaVrbz24pTJDW1yTeMfp55KPFAcpVyTrB/Os
+Vr8jvnEk39tRqZk+uKUe53MHDKN5Y8CTwSOCE5RrRMo3bP0aClL+UEyF3AK
n2/Y+d1cU+/SG1mykbfZaLE/6RhMT9pq9JligZ86K64cO/kiWe9bxq9vXzu7
DqbdfCZNJ2TpkAyWz5gp8EbORr5j+wAzahyVz0VqrGDzjMFZbjQ8fngPFLhY
8f/bZ+tWXw+vHtT1+ZHVY3pP6TfctzzoiTnYDsE/gCERGwnvquXRZ/9AP1o6
fLOPcafhjXLhlXVcHivyjOoDSz8T+0fVj/Xw2Sl/VlykeG3Wy83IZcX+ytzW
ZLaMtbuQ52vduVyxpevG34CNjHL9wI8Z85RRD4yzeS9Oms5YPKJfQNl1hyzY
6f36fQ+N+UKWOR/BSu4511TmWYuNVCn7ttIPKW5rv+SEr5R3KAbxvmdqP3TP
4gN/fFQ/97g6+ftJ3Qc+NAYIDIpY8fQ20o02zUbK1QO+B6wPs8bLnO5kI8lB
5fHj99pkTmp4gdIZSa/vWrhIxSDQC5t9hdhIbA/el68vnHeFPwp8pDgw5W7n
mE65o5Mp/jwZwNJDJW5U/ajeH/tBfI2YP/JuD4J5hOf82Rl4ba6R2b957P5z
jgEO6t8xFlS9lfN3G+cnW2PUipxYuWlxXmUmO/tBuCkPrr9qML1kCzyn1r2C
YCRRjD/6a+wZnLl/brOR4lDIzIkjohcWXNtDrm24lLd3Egx59qkjdzOOoz8l
B+IsONi3us9D/7N3STfzDngUczK5M9L6orHzkOAIRuT13g3sZ/wd7XLvSpz1
xB7zHLER6y2yTo+r0h3N8eEo6qutTxA3BPbgatXOQ1xrNYrzbvpa04laukXV
ZjUGJgMixoRjW50LrO68Z8b3jsZtfl4l3/zYeS2OvYwRAd/6ns5I8JC771ey
3DBjmFzasErez528F+zD0+HK5+B+PHCXMHyeOCbbxgB5nucFcz6NVzWX59j9
2uvGgIPX3S+8e9pW9vfJxu/bue2xFeXLNzOz5Y687Y1kvbkfDlb2/Y8io92O
zU32Z8rVbnLYq426rrqqtkV/93qMrZKz3YjrAtaBzcJre9/HTBv2+ejjT/6+
73nb4+hH0f6MjfyIPnUYTtcDeCI/9qujf/Wr43/1quOPncjDBt9ovGE9prCc
7fr/Tv4CC1m/h/sjlXOOrO3j+jN2L1fqz1uuX9+uX0NfJLKu5Tg7rs8BJ39N
7PWHti5oZFmxYCFPwCRee1b21cSZyDVnZtecoaVH0pjKq0FkasNzeQzvJbar
/n3/Pesp/Zhtq6t7H+rt+agc+E6yjOaY1Lg5z4HWn6M/uu4H733wV8/eAyyp
rR0s1gjadYC1j1yfhPdQHx4e9Zs1b5+5DhRtDOMRjD+VScH7RGNnI/vOMg7i
vckv8v4e8ycmviZmzevKqrvtnI90tjHWiJ72KmU4cJzZa/hr8frMKRjHfd9t
rCG45tjC1jue6toWDFmfmdTnvD/KdZG6NnXH5PkwHZTh+yNXyZyNvjH5YCO3
kWtsjFf9vc5adVmpP7tnjC6OPfhY+OiQyYs+Abw0xkhbp3X/eVp/b3Dr583s
iJ0LuvZ1L8Tc8hdNx6bdU0Ad+zAx1yrqkphNrVES95rjqNXYVrXfMsthx9tv
ZlrQu7kT/TTvT+BnnhPWeD4AE+c8WyM3+4aMsbU9y7qf0BPpTNzupedsuzfS
7ruI27zUNcYq2f5z7zcv9f1GxTVLMpFlVvY0E1mudyz5SLGR+CzeSxt7H7dm
15Wqc3lNzOtTtQmeWzl22bN7W/c9Jz3XIWhsuu1seeaFb9rrVcT6b3s+y3PP
49iJtY9yMScPmkX3dgbJrzrHqbXNzD8p/Z9D3o8845zVDu6rXbbrY9QufJEs
YhqVH49jV7KLGH/Y8a3bBt4DnOEzzHefLhl7CEacnmU6Gw+u6WsEa4g2gjpz
VNfZI3Pzjuy1Yi+NuUV2ga1Xq+sr2O1T5G+P7LpjB/eL3tT76+3IPPaWc30u
lytdlyhkI5fskXxkx78rGc5tzxLH38BQsrSce247G6n34muewm30ZskKXqu1
EnREMk9anCPZyDnLzCYfCS5twf6eHsI5Zxfn6TCsC3hCeg0XjC80/+LWbLCP
5B/FRt41blH50cyzngsGsmQj8R74no+e3jUuEo/yW+Ix2MsD5+bqgp+/wWc5
Gyl/oGUww7W3f6/6eu9u9dUuGM27zoAuGAOJbUFuNdmMrmdr099IVlHcEnOo
4b6E7/EbZDaXrkXkh+8y7xsZ1k+ef24cJR1694yJ1Dw05sbIIIrtZAY2eEF8
JjjCr7fBCCZPiCI3ZGZri1udi3xysZHkT5Z9n8448yqGEnnYZCHFRoqFJC9J
D6e5ELF/jXWdd4djMnXkkebJLh7iONTHfB/HAu+76PUJx2XeCv2R4JjIUoJp
0jwt3CPwfuH9sU2We77rWdXiIuHc3P2fuvxX9fX+f9XH9h/1fv2iPr6fm88T
c9KYqzR+sH6PMmP6xyN5GBc8B/2ee4MWq1/frFQ/vwL/WO9PsJHYnvr14CS/
BneLY2vM5EL1w/GiMZRf18f1q/o7fXvI/Zh8LLnFzIxeaHgXzW/4omAMj51T
PVgMxkxMAL2j4CYXw5+kbOnv9pNfxbZhnvyno5Zzd5mHLIZI3Ggz63rejkHp
CwzO7UWyJ+AEmEec35vOyzKTb9a4AvC/X+2AW/08WBZyi3ftZ7FpnANeNA4j
PFHu5THX4xGZT7mO6IfqxFy/HctjOSln/JjOhfsO7yGmV9wvcy+XPU9z1nxt
6fxjBjKyvMFNwuOW3khwjmAZBnUf0a6+32/bo5xa5oA6WYqcbxx3y5K2fcs2
w/a9EqXJTjJbXr6jHzEnD98P3IFgI1+Qj/wVOcb179/urxgf+f1h/T3gXz3u
2uP3h6267pIlAQfC+U4yIfxOCz6XT8ZHLBzasLXFE+W0thu8rLyQYien2Uhx
kU02ciUyQ8X2pssy80zZZhcK52MrfE9kE9rBfui7Ma+4FS4seXutrdh7puuO
bKRyxVc8w5euVfoR5SVVVi9zMO37vXC/m/OOVsctc/Jeg43Eo3hIMZHJGSy4
I8d9pe56JG/QTp/f68ys5VwwuYMfj8gXluyY9qNy5K2f+QQfmBxIN5iJ4DiM
l6GHEeMvsALMVk+PnRgYuhi7nKN/OwzH12+v+5YdZW40Z3bksYPT8aeTzH4l
z0N/qphgtAOxV8zt7Vo7+/kYmdoDz9MeW6a2+a9etTwv2/PU7ZyxFP3jLy+b
OcslTyiWR2xjcmdL7v9aqpgbCrfWcrj/lK+GbHDW3cx0VqaxWCXy/ivuhV2p
5C/V3Pof9r7uEvMM49/wHd2ni7r8++tm5rU4RrGM4hbz7+LKFxqZxqgrclOl
l6od2/jH6Yq7zZYLfrMXDtFwLDpHkXnOi1bXyIAvhadTzjr6mReNMcDcL9gS
cPNkiOkqa3pTlWXP84x42nSzues1xk+zwS+X3GDpr6ODUUx2k52186j1ZW1j
21Hv7OfjFc+iXrFjoix0fQ45147ze84EeTtSO2P/wu0Sr4p+IbyZr8BQ3zM+
EudPMrhL4elkJm1yQ5nju1gp3ziztTleUt8sjyraL3ONl/378P9+N+ZRbKi7
BF8sBjtt2adi6YxL5FgCfRI5K2XT9sMZR0arY8ca/RxZUrkx79q2/nE6U/1x
Nlv9floftzdyZ+qci/q+QtalYCOVf81jOU/n9MvF2BfiPS3LGY5M+Pnf0iWH
R7wP77GIjcy6Sy6vZezwU2MjmPMBHuq3N0uxniO54I4VG1+5C1qcIvopOG7R
F5ob7a34yjmr38qO5nu13W05sPKnudHkh2Ofir5QLCQzpskA8nzQt771d+0j
nQdfthrnX2XekyHsRMY06v2vRf9ox9yZnj9P2eexT1rwPmXZ+7nlqIvJRabX
/JcYJ7aKdtCqmg5atXV5mTNfmeuHxYANPJN6pdiGbri3sQ94DlGbbdkj6+jA
1/MOrR2YF/BsYPsqsr7r7de9PJ0TS47+d+PS5CPu+rmGftTkDsV0z8UaqDKz
29YAWB9K7p0OWjlIM18b+1ccOZ2MvUpedexfuYbLc4E4Mt0DJI+dfbgyOuz1
bzrpdXyVDDyZV459ySyTg/y98L3SG6m1GNmH4lgrk1pePzG61gbBzzm3qfbJ
trwcY7Lw0r5eKc476W3kY2squ5o5yjwOXe+Hu9bWcd8LczAYc3DswXvBHFO0
bB/o/mnpnlTOtFjAdFi24vuIl2T/Rq5cjs84J4MJRX0q6lI57iI7V7oak/MM
J+NbbovGEaj3JRdpvN/ribGRz043wuGnDHHzSvox0Xn+U2zkszMyofpelk3t
2dDif7k/BuEbpKex631X3/otMqZDZlebw1IeuEncR08PWt/uAcNv+MPx58al
YW4AYyr6SPne+Hze+x7bsSwz0H/zc9ufp0VOONYinw382OKe6DD+D/WA96lH
zkXqXiXmjzAv1zYOkk7QFev7wbramggfB4q3Ut1g9g2dANhfYpY1tkOdxfs8
O2+5q5vjKXNonrvr842yqnX/c82ZzqGzZ+ueuShGbBDby7bftbllrTd4avdI
W8FIkb/inKjcncrj2bqkswLnu+cXyXhqH3J9OufeWZ8G/n0eBBuJeod5Pcxj
a56zdFxyvoNzLM+cdc7sY9aDZ/b5npl3uVQ9uxCnyO2h77xTJSdNXpbzIcwR
5dz0WoONFLcrJll50yWXZezhu06wz8wV67vX4PZ8UenBYKYuOWR5I63fiTY0
cM504lwLeUTlC/N4uKcj9kXLxsiZ692P/h11VRwk54lGPic+8P2ic8HIjhuO
GccIA3eYkYvB8U0OsGQpBlYnti4Hvn+4PZlJLjZS9+jFdaWnT7lS5B3XCued
OMlybs3nZc0riDz0kXtO6X2Se8LmIRpOxcxq1ffmXFJ61HadN0yWLx16z2/5
Nj2Xy+ZdxFL2K2WfoX2Rq5CzNB26tj/dt0qemM4JefLIoaXLL3lCtc1m5lp6
v0b5eIN5Zsw5j70OcI4Ic9Mv/teme9CUb0kel+5QOtiMjcT+hhPuasO4pn2w
XJj7AcPgDOQWHJFneO5BdXTzuDrEHL/NE02i/jXZRNY9csCZzSleo8yHjTy3
y7GzDMNoi+pjmFudTk/5h8XxYk4LHqNjm5u/b84jzfWzTo68Xm0UvreSg2R2
qrKR7TnNdV3Rg4N+kv3fyPMP+f9ox5jP279ZTV/k1STmzNRGxEyQ+3tovIMy
1reNjaQfZ+sdz0N2LrqkZwV+TGU4y3m5c9XM1+Z8dNYZcbXsrzQHy+3ZdW6H
bjSdfzOHUHOn5GMG7iGcOMO+Ur+XZzmas4seI8uzNa/cZjgf0b7BLW5fMFd0
x7NpxYUoSxR8KDg9zkE+NOYD5xKykTr+PD7it+WjNddW/H99rgEneQHP04Pq
xcfH1Yu/HldH7+v3vILny9k99EtgYuDHQl9yQU7JuKRreWjHvr+Kcpn7k47P
Zjax1e/gGZWjlx4/1jVxa8n5BV95KQal9P7le/FYb3hdvR/ntmQj5aWp6x98
jsbYPTbeiBzphrORj6LuyWcplyUcqC/+F47BmvVPxm8ZE7RmHOQ+WB/kJGO+
94L8NPftprki99E/Y99YHvJ6sHVkI9caHEjuv7UqnZdqc9oPTUew7bP3G5Yj
zXLfy6Z5tyz3tf4ZnA555bF5usCO0K2b58w8bmXOdfrWTv71wNjLk7+/rI4/
fultd9Pb8QP/OUu2UR4LsNvkOzBfT5cvmEvyh2uVHLMcdyU/Th7zkfvz1t2n
mW7cknuiE47nBsvCfZ8+XOPQPFs8vEZTWcnMzxWX6/65DxuVnJbM690IB9We
uXA3CjZKDNhmMMzgU48/PolsZLzGXI/XX9X18rE78DbcEzXk2A/5xfV4GwWM
ytZlzzkH9qesD3BpPvF+Qu8trnPdcmpxPty97keW79HHNffYTaxO7uFcJdfk
Ndv7Hto9+kvn6HBePICXFO2n7osOjY98YL5G9Y+lg4x9rpgMHSex/OTD6Z3c
sHa5a+7aur2BRzlHfv2IrDbYKBwX+x3nGayxwFgCTrq+sdvHHzfde7Vm4yKe
W5jHSy5y5D6x9AMzl7ab63Le6X82w8OWuaqZsaprhNKHzjHXtHs0vbrqN+WI
1lqq0hlseaXGgfkxMBdfXc/r73P8AS7YR8YWPQcncUb2BdtP9gysWMe5yOX6
55Z5+chNjoKB1fmMa77GwWmLPcNx3sUakPpcDI4e458d+75DOzaoF+bpvGGW
ubmEsX8uwNHT36l+nj5pXc/yea1nYH48z2l4TKafdQLMreoHz3e+psDy6vEc
1xmAr7E1AVcPvb099PHQqrPSa0X/Kl/oJFymGqeKjaRHlU5f8NwYD2z7eqid
SzHEqzHexnkNdezgw7R7e837y7XqCJ+P98VY2diokTHd+/Z5A6vPe9c9K/v1
dT34yKO/+vX5oVe30079e6t+73b92K0fkVPdJY9Wt+mTj/Aq1sfkhusXDsD6
iV+E/9LWKLaNV7QM67+G9XsP6/o0NC4TXOUROM0PGKvVx9jbFXiuo/djY93A
8zAvW/7IzFunL3SV7dIYsfq715918nEY5bA+zxz+BX5TnGTX6uvhB36ng/dk
tnev8F3RnvEdV22/cV2NeO2h94XigcFG9s05iffB71j3qNyEHWsbY/dNyoU3
cVZWbvZRrEfQNSrHecNws+t+jd1bsfUxuTaTDlmuu7B70m/7fu9E2QxiobUu
Cf0qvfJbdk1eXzOdkZF8BjYS/KPW1/n9IvyO6zPrFy95TWLrksBq1tdR2+dj
87Tu2bie7N4W2Cq7xkPfhXu5uD/QdheDXH5D5yMz/4D95KDB1OG8E2vJwHXh
efSdYKXqa2jU5yPzeY9t3LiDsfr50H4+qc95h3Vb38H9G/gjsSYOfQKu8TEe
c/4Pff+O9f1jexRnD3ZQ+8X6GDgZP46D9RcbuWsu5bGd71Rf7N7PKe9dqs0G
345rH4ztVNAf4prkbGhsJFh9PGKf72Lchv/Hcca+w3WsZZn3jBnftvxsMo/m
icQakvds3+YKdCZu192BB+/H9r92LwwsIO4T2HdYtXE6OENkj6Of27U1U2v+
uX3WjwtmIZgz85Je0O3waPbinJvcv/IhxBfyWhr9M/lf8v6oC+RxO34/ZRDr
+3btmk3rpSc2rrH1ETf3k9fXfYhYF5Dn/Bi/2jqlXPfKsRDGzLz23/U12Lt2
vQhOdWD1+OD9yM+LzklaX6o6TLZT+dzKJde6ZXHAuda8x7wTXK+F81TeU7kX
28b/yquLR7CMOzhmZ8yT3rd1GZNYLwB2ENwgeEG8J/rcAzi/L1r19rSMacfj
9vmSlb36ZziAj+p+6/iDXkvOED5K+rHr/gJjBayFA1tcl11ws5inMW9kz3K2
kXstNlIsI3nGlmV+g42kT7IVbkllbtOJ6Uzmec/5zGbh833L0EbWNvK1UejA
5JqJR8/+WT15/oXxgfAIgjt8+Ofd6vHTOWMdwQp++XzRfgY7yDLnXsjZ6smz
OWMJ8RoU5E8/fjpfPfxjprr/+926fGHvqZxsMHvgBJHnTB5vzn2Qs5HLDRYQ
BX7BR0/v2fd58Mcdey88grnEa+kgrL8nnIJ79XfYBbO2YF6/b5EdXb/3I/gp
d++RcQPjp3I0W319cK/6cq/++079PXaRWV2X7fpzt5bdFenb7QWMpDKgkfGM
bQLLST5zrvDskXsCDyQWFFwkMrORfwwGD3P68CZhboCPd8lUguncnXV2dMbe
h6zUsvsx54xH5PuTVRJ/SdckfW94lD9SnCn5k5XIsuY+XnQWFnnZs87yyavJ
8vXuvfBygk8kG0o+ExnjKMy6Xaq+Oay/x/Gd6rtjOhS/2q/3MXK3we3V3/dx
vQ1P6vfA8cIjyjfwTZqPEfxhZreCqTDPZ/354EzBjZJ38hzzvX8YE/nV3n/U
7/Ef9Xv8R/XDyX9VP738rPru8J+WDfn9kWds75LRZT43c8eN4zphhif4N3ic
LN/zdWY2aw61zG3Gd7F94vwo+avF8FPieb1WnKw4rcx+TtZIObVimrDd4Wos
solLRlLZgiwrzkguO3u3SBbnuGe8Hj2e3F4yZCuxf1nm6FuMzGl+X7Jurfxc
5xI5n7ns2aeot3eMR0U9ljNPLkzVcTCrX+/9tx2Xn158Ub9GjskZ4yRxPJmx
veTcm3xyy+EqFBOH51D3xYzhUawVCr4vM8AXY54++VG2EbxHMGdvOLfKfE56
vsxhCNbzxWyxb+Yjp5z8X9tzMNMDSZ6mfN79jC9mzANHX+WC8zjkpuTjxb62
3EfjuxYKXm/R5v5/fTkwN99Px/JT9i3D88cj8A5948jAZfwAPhLOW7RNMJvW
TheMqaMnSa6x9EPJ8SY/LI6z5nWt/tfbXta/0kOqXMJP/T2Y3sPFW74+tRlx
dz8W3Gu2ieRxk3larNJhmEVtSX5QedfITS0HD4P9ynY7F3O/2P7g/l4uNeaz
y/3EvOKFYCPFR2ZGbha1AzklyUouxrpO8QLadvI9nJuX/xCcy+9FTjQ4F7bZ
2fBM0mkp5mS5UoamvFWshy13OHa9bXXcZbrsnq2e1Sf4GrGGn46ygWe9tow1
zIzfZfemtYwtKfmXdEG5z8oZF7wPPh91k/WVnwcPKM5H5P3FHLcb7i/+7wod
be5Ew8/kYtrBDuB38kqlH7fD/eZ1WXxOmRte5onLvcgcZeZjZvbvkrvuxLou
u0dL3rOW+6syG5H9AfN3S18UOES8Pzi0cP4VrjEx0tqOst9mXV6y9wBLgHrc
dLktOndP5hBzy8a7+By/3E8oHFevhPvq19fyy640PGXgFP6wvORBZO/x88gz
2HqCV+LHxJCljy2dWW1nd9C+5yx/HmOhyC4Od2p6XnVOZPtQRvesZ9Sz4P/h
PfztzZLzDOovmhngn+LBdb7AmAZcZOloVT3MvPB0nZo7+KRdZPf2vB11/Hn3
qUXbIENFh+Jc5NeSDfV+4+VCHOOsj02f5//JuWY8i/v1fn+dLlTlcTf3xaJv
96JtC9rP07cj44i23tENhG1GuzTWzzlI8nnt4LbVvuQHNDbkvOWsSd023t6r
fn3zWV3+Wf12+o/qj/N/Vk8vvqj+fHen/vlu9fvpPd8H5AfBa5b5qbENqGOv
yWnh2LPOsP2pj9c+y+2WK7S57dP7JJ2ocq/meSH7t3ZwtPRTrsR+UVZx5mR3
zUGFXGL2/bPsN2x/zDk7P8/+5M1So82It5X/UU4q9ClWV4/c5/xKr2/ycvTz
0llO9/NK1EmNU8hqt8IfyLq04hzKcrAp9OAtuwevme3Oc85S+LHxyHEUXZ4c
G3Sq0uWbbW+5Uoa28lSU9R0+V6/HZDnbwUKSw5c3ehB+Xhv/HHfcLd115ybZ
KHyfdGNr3NwKn6RcZ3IJsq6r9IOLFBtJPrbpGv5UnRJnTMZ7ztddyLnYKvr/
5v9rvCL2nWOVpUpZ1sx6dqfhGT1xxg+eKqNZjugl6xPVp8rNWfrUyL93fB2B
1hkt+tjT1wu531PMMuofMwcWwnGn87XO2VrPobYszk/rWX573Yn2pW3H/oht
Mx5yxQr6EjtPnbWdyxu6s20Q7//nafq8Mr9H3Gsn2oq8a2VGNx1z3ehjk+fl
+jPmg3d97nHEOnXS8rVBnfAV4juBxxNzUPoONU7+4y3Z2nTZMecXz9O52fbX
9mN/ko/Oug5P99O369Ufr1bNo/37q4mxkcim5dityAs/Td+m6g7XZYg/7xfs
4Djmfsi5DZ39GjXW6Gv7sN18fpUOqfONYObgusV51O6lX06Cm6cfpG/uwN+d
k6evseW85tD9BmOb20cOOrZJ41au51ku/MfJVeNYqt/mNvcLz2L68MqcUczr
7Fz16Ds+FYvbiTpQ+kmZxyx2bORzCeOoO8ZQXnFOQ/0oPcQrzrwN7J4q9gky
0bXWB/tM86pgTZQxLP6MXjrOS+Lzte4C2y2XXX7/dmRBi8MqWV9lU+H7/O7r
NejHU45R8z3ohlilF/pMGd+r5ovHccYxwlwe8/8m5GPPkvfUfV3VFTGE4ols
vvGSbiHODbTdzd6Oe+Gax435nbeDIhNs1d1lq9Hm5SQoOTbUC84JrgbfZ/7Y
U7ZBO57nw2AAmdmVngdm1Y1jXrJ0VzJTkPOIv9fHVTyg5pTAT2B+kvWO9/3B
CWidFX2a3G44ceQC/FQRtzftTkinYZ9z3z4nJs8A59Pk4FB+V9czo1vuilvh
PMW7URWZUc6pga3JPEFlUq+FT0uslbKBWUfWjJNmxjbdEZxT3gimj3xd3+c8
OC9k+/dCmbQlmzQOdjFy0i6TdeR8wSTm+komhtmCQ2cqkNnYq3ZuOpanjmsf
7AN4RczNeNlxTrbnLiL5xzLXLDljepimXYn7BTOjeRl+h5G31/TJctsHPmfX
9/kcevzAfOCRbtFmdjIz18bh+SL3NglWq2Qc9sIHRj53R1wDjovm6Z1BQ9m9
eGic5HZ9nI0DhSfkhvPgKJqvYl+hLO9kSEvmM1hQ5y50/uA8EJkv5uU+cvaa
ucKZc7YePIIyacngZu61+srdKZ5Q78+89vvmhiNHtmp1RHnAyvoVA22c5zV9
bGK9yTln5q/YTPVz6ZRShr0csXROpe8jGY6SbU3/06Qq3Y9iUvi3odUXsoz0
apIPxZws+uIHsc84lz0uztvjgjtdi+OR2XwjP4e27LhiHplOG/LrOzavR2aP
/Rud3GLw5MPavXxU16GH1fY5skTrY3jxqJHHi/Od+TDP5UVbbexrcTfcpofm
ktu/+qp+nyf2fntXzDjeU51AFu/7R3S/Wbbtfec0ybTY/PXFONhccnnkZdXH
kYHbqJQLb+cBz6+TM4t1ZFLs+zw24mvlayp9bXhkLrfcjWtT/ei6M2Drzq+M
irn9UZy3lLlOh9m657c+vpXJKh8Z/H5oS3T6rjk/LBZurWI2Zcc8SpibNV7m
kn5OtH/2Be7Eudx0fmZi/B/dWYNbbsLM+JzE2CHby1rwjzqXlG5XZcvbay7H
4U7CfmdGrLyB8nb1PKO5a3wBGYO+jeeUVSgehTmzG85Wb0bbOvgg5vGh9Q3w
R1pdunlYKWcbP4sFJA/4MI4fGew1O2/RS0U3Fc9jI/dIlmMG9i3yYoqZxflF
DCW/63qD40wv2Hp6S/04m2PRnMXyQms/kr/m+GPdOBLsV/Sfxx8f2qOuW3Sc
xKiK6VVfi9fRKUd3J7hO8G10etK9eHjzdd1Ov6vrzNd1239S1xvPFr6k+5ye
bDJrdIatGrdpDs4rsvDY92R971dy3O3fpCsvM9nzvKo8dWPF0GfB+XUzMC4J
/jjzAcLjCN4B9R/jNeTIX617pjzKmhWyLc7qXoqh1vk2i9yc8htrvIN+De1n
z/ls23fuezIm03hKcBdD48h2UV+QE20sVde8e4cfk4fF+JXXnoPgE7eK9R1l
Kc+5u84es73JOTry8dMgxh/05jrveCE+dcP42OYaFL536TPbjvGv+ib3Br/b
tD593+o5fVTgQYxFu6Gb7wj99jW5dXM2WmYrzi/g2Abm6LN8YTD57oxkbvq4
yqzRNR+bqk9dNwaQYzXWfXCJ+1dPrNDlyPUrOxfsc8HHmrfO/cm7zpzuXY19
zDwMPxvHK02vLZ29KvftfKSxSfLxG8HP5HlnLccF75h3jL+rbevvxsj4Ohny
iavufl03JhiFvtlRJXc6+xw+x/HnsJK3PPNY67byfhIMpdyG7MPXnakV+7nh
zC65Q7nj9p0tNK4UmfHoW8AcgkPEWNHaId2Lh/AuwiH5Nx6ZPX3898g4Q3CM
YNEO36/5+c77BnCpOC9fbvgx79s5B/wjmLIDZwuxvhHvc2DcIjlJy7XGOQL+
Ri/79bniwErf6pq8lEd1XT66Ucb2qjGZytSGkxLMj2V/v+8xW9ayXNnHHL0n
n3mINUw33F4wmeY8c1fbwQ09fHvm2WThmid+fzkDmZlNfm/7Kp1y4sdzrZHW
6qzbGgHUe12T4O95zTryNTTNomt7OXZ5v1/rGrlu066rnW3jmrbkInesHx1Z
+2ZO/ciYpi1jmgbuIRzZ87u+9mLX3bnGSGEMBj6qHp9s12NBPmJtFp6r6ynu
d+BaEucuvBbbAj4Svjv46Gy8MiCT6WvcNLZWlkJ5D6BZevEYmc1+Lw7M3pYz
jtZ3njN/5PmZrwP0sT34vue4d4Dskrc94x/3wD/iuhnr+2wf0EOL57gfRvb8
FvjG0779vH3BY481RxhjK/cDYwirGzfKWtacXbeROWBrzMzBV/+Mtcjm3sO+
nti5DWvizIcKjtW+Hzl0489wfYz1QhfOKYIV0/WJ6or7Grfd5bhd11F8r8O6
D7BxDhg81Ocr30ZcH9X7bKeuNztgwuvx/m59DbCH68n6ZxxjuAGRpYzvwbVK
IxtP6rob74v1DihoB2IiOVbN46jzkfqLzJzOczbvtbiPE37BKzLG5o6+0lhE
a3RWnUHtZS4MskquuI5Xj/qZZeDvxaxyrCncQ04AronA/b1jHaBvs2/s3k49
3jYfLfaj9ZNj729W7XpG6wt4P3W90fZ0v0Ve5zKn3dr7BTOv0ffA7Yj+je5T
MoLo617U5w18H7RT1ANrr2qXFyPzJe9hvQHuaZ8yZxt9G/q/3cvl+jMW6jJX
l5m63GuUrXd4nK2/30JdhxbrbV02/yQYRKv3dd18/qaup69ZnoMvBg99pv6h
Z0WMI7ZBTCQdkt1wQCIn++mblrGd+I6W7421zGCw4UmA4+lt11nLvj2vgt/x
edoH5fPK/X78/J/G7IGBA48Hzg884uNnc84ELnlJRlA+SWVxwxWpovxpZHU/
/OOesYx4v9JRSIfiHeP5wPopZxm8YzKP/F2eQXwWPZR8vfKYUZ5s1Z8FrhOM
pbOS4CTB3T2qt+nL3ZnqmwN4/WasfAP+71Bs5N3qyfaM5WV/s9228vU2OMkV
4yXhikQRK6rPVT60csfBSoJvQtHcI7mnBWP7kB/+ZOuz6ps9ZAvfqb47/MI4
MTBjeARfZtzcIdnIJ1v0WX5rLNe8M5ZgMGeM71IWMt2UM/63WePIjAs7lKdz
IQrm/s0/aZncy9zmnWXnPpfM8UjXIfk+MJJ8ZMY3GbUld9xxDhLs1Xd7K+7U
rN+n3q5vj+tydKfev3eMPX2CuoV8c3CccE7W+wecJHnWWWMif4AfEl69k4Vw
tWF+V77Pki+kw23G2MdvDv7LuMhvDv7v6rvj/6t+H/CR/12/Jzk88/0dzYWf
tORwwMcZ9wWH4dFn9eM/qx9ffGFzgfif0v0oH+N0+eFoPjyXeFT++DQLOc1K
Jh+52HDMaA45866bOdc/Hi951vYSnVY+x5tcJH2d5hU96NixQd1EXfjpWAzA
svEEyB9nueMlc7npntRnOJcZmYliV5kNztxq5MLfCcci2EJxkcgJ/+7on3as
cFx+fPFZ9dPLL4yNJD95197D9uXJijMXPZ/f7roLqBVcV3KInDPX35WnKN4Q
bU/z8+YvO1oMBoZsQMd9Qy1nYORNnDV+GTwjXDnG0+DYHXjx4yI+1XhG9xry
d/FbLbKUJ7POQjsX7ZnCOGZlnrZcO2Q5FyIPnPulY47KX0761Y+H3bp0PL+z
V3+ntj2PIm9VWbAfyVPPN7IWM0eyXSlLO7Plkw9knVwq3I1ZmBPMeV/9fdod
KU/rp3Juy3zb8vnpXM7kI5fCOVUW5e0qIxulzJxWbiddV0tTfFTmi+p37SOx
AzFX/mrBPb8zzufMBBvJMvdJbjKL2CfnsgpmRG5HfFbz+7Ri/6QzLrddnk25
u+jt60TWOJmYdjAj8prqHGV1/wXrD9hbzLGbo/FVOuHI5yU/JMdS5qD2jPVQ
FjldS+QVyJL1jIdE3iwK6i4+A+cRcPVk65MrZrtejvpFz1mzn1X7FzOD/+M5
mPntxkxYlnczI7bMKk7+LPOozR+H+WFnCjObej48oTrukVftcwmqL+JsxHdl
e2uTM3pDzku8Chg68SOZDUsfGvu6ZXcYyiVIjgnciNhIMXJyiTLDesnufVse
aHA13eBuyEgw6xneIdZP+Qg75hqTM03bYuxWw0W1wjzRt9x/5KhaRWnT4fW2
zHxdDE4wXWrkPcn8tBs+RLYN54neLvn/zUWWJNvanGczL4bv6dfXTdejnGdl
frD1fe4CJvs4dNan5/VQeeHidQcFG9lxTosZ6so9Zqa6sn7l6Vt0hpvcavYj
dz1j+16DjWyyfv+OvUqXaDJymWHMYyE+fME8dWSnmEOP78bzaYue1mOeL8Sc
oc9A/cO2KIMj12Tw3Nf0srqH8o0z5G9nq19ef179/Op/qp9f/3f169v/rH4/
/5/q6cVn1Z/vPq/+PL9Tl5m6Hs87h+c5wMpPdWek7Q8/5iVvrvLbazG1TX60
yfFlmd635f6Wuw73IX57nec3ckvJ1OW4oRs+R7KSzg2dt7xuko3847QuZ3PG
A/365m69f2aNnUSdtZz2l3J7tots4pZ7JOmUVP+X50XVhcXov+gedR+4jeFa
RZ/asZKsa9fdiHThmavrfDFylc0j+Ca9us39ulycxxadjWTd+8XX6kyf70uH
sdi8Joc25Tl+3bHv+efbkWe4l9niw6K9DawNatxIfkzZ4/XzL/Nca2PYxtqi
1hTTl8wli1yVclV34pySa0vEL2cmd5xPTtkOSxdsybNOM9DpTuwGc8Vz1qL1
fcbpW3+7FP0mnuM5Cp+7SE7cc7tZeE1VMu9k9PqeS94vGO+uO0jV36TPl/WF
51qNweUmo6uzuR957IaFX7aXPkMrZca0trkTzL1cu+LL7L7m+cjvFZHf1joE
emsHDeYz87E7cXz4vivOp66Ez4/OTfVfzrO/bPkYpJtr7c8n7qEUp9h39mct
XG0ak8inO13kaSz9uPzbwH2Xg4LPHYYPkowg6v6EbOTr1er3l6sNNpKvE0OW
nly5gMkU9SMLtizyf9DdtOa+wrxvnplMeUyZVz3h/XTnIs1h+Vo5zO7x9LUR
9vnGvjFP+em7OWa5ny27M3LkedzrwVLQiTn0+qrj2rHzhdpOybw2WcnMCk8+
MjNJMS/EnO9ucJYar6EOBGsrF2LBioKt273iXCWzkLvGXmG+HqxZZjWTMTfm
6d3QubyJM5GbwYtg35kL9Ey55GPfH8PwPpJlbgf/mfnH/eCede847xGTp1Hd
Z/vimI1uvK5nqfq6hrOsJ7oPX2bocf5k7P3yatT/zFJfrZSnXD5XZi3zPSbu
2Fv3dfjMlpajlexyMRcwlREmVjPmGi/oWmTJ+ZHI0z5Xbu+6z2eP3Xc6Lpxd
67Fm31xy4Q1KNpH36LlOKH2KdAWiruJ4wgVj8yrn6Ts0f4Ht65bXD/GzS8F/
4957yUaKrdPnl4xk5lEpx7vncwbpEVS2mOYKcL/f+JHrns3H4LuwrDBD96rr
88FrlTJuyxzsMjOWrNWqz6+N6Vq7mrgHbD2OPznZiXNCa86JaL7dt8m5Es5f
OMN8kRyFvr/ytcDwou5qvkRzfeB+jG16l45P1CvO/w7Nx4LcOxRk12HuHXwk
tp8ZeV27ZkIbQfuXH7JkpnK/jsMfuOtuPmV5yt+ieThl94pLUE4c5/OG4f8h
p0AOAnPgJ/9ShuE0qzDy91d25mawU/LQkeUrXWRlvvckPKDKBSZTRr4KzkPL
RDbmONlIumtGfox6MXdV8rrNDDQdB/FuasdyqrJOkY0k22ZsJLx1lk35IPg1
5dyilAwkM+SbbGTOlfE5ufTIRtKzRs8i2RAwB+Tkxc2TX4y6fT4OFlP7ufwO
Jac5/Rqyk1NcQri40oNa5pWX/ji9RjmW8srSCanPJE+KbcSj2m3mhk8q+Rh1
bs8+1BmXq4lnKbLvlUcV7QHnBrJI/Cz14cxw/ndsJEr9fS4e178/rv9OPnLb
eTvx9GSm18Mxytw75zfj/R7X7/W4en5KH5058G6UUaw87wf++ofOZN33c8Nq
1D1j7uCT/PDIXTFk3+SNIVM8aXiWy+OF/YE2LVY7/Wvj6HefWV4k6zl4NPFd
5D9V3zeDpzcu8v1G4WSdVMrL5OeuVszvzX4V+x68z97Vl85HPvLCbRenBNbs
+ONj+6zIqr/y/veKYxWwhMwannhdUg4sC9vifW4DeBowkeDLr3tRF9NlquI8
lnORYkXL9iH2hnV13fsucWnj2AfggMo8ZfTdPHcxb9T68g89/1s/zm/Kzdax
A/MDNhKFWenr5qUE00T2ke5I9hGPvF7wkXzkYytitpkN/4D9BJyV112yDlc9
51yG7nYbV+keEqu+3iw3a8FOsu8pc7pXYz6fvi5kjt4vstfpYiWHrdzfdHFq
/4vtws/YbnmSyCZvNvydn/KdTn9nsZPMPn9kWdi7F99U22dfVVtnT6y9Wj/w
btPGAPJP23oNeA2v1+L/1fb2bO2EXIcTK/TlrRfnLrlztX8nfm7tG7dk/NNN
z+b0ke9oGbn4/vCdIUPznTLk1/icFeYpg/vZPs/xbulNTBff0M9vw0r5mtYf
nm5Y/8ZjojqSfbDtw5u1Sk5wjPWYEU0+hjm8ZADJMY5i3R77nDxnqM1NX8+I
vScbqX5P5x2to8kMU7GR5JgnsQZBjHbTz53rg8IL7f3SrnMd1qefrdv1Ebxi
+1fkw5jnKQ5DudWrxkkev68LGOgb5yM9y3j/fcf4SI7Xiixt5z7FtLMv2fS6
tJl9qHGuj4yrp8/0Ecc27tIl2+w5qAUDyzolB6Mct83SzCC/XbhGaC3WLUyP
HUoXra63eR687/4xbddGg40EByxW/MBdhGSvlRufPlG6vbnP5PSVb9LGcc4k
Mft5VBzbbPvkw9ft2CFXlc6xfmRT4xgiKxUFP+NYnvy17jm8Y7bB98zXPvgg
NyLZyKO/x+zXP0xiu3Styf7lvn8++waOQwfOcfo41K63yRQat/VxZO97/K8x
+Uhj5ntW4HY8+kAXpPG34Brr9zl+z+9tnOflmMxfwUbum9uyY0X53ftXzJU9
ej90BmlQZM32gu1BG0C9toxv8JgfRsF+IYccjCfPp4NYd6S6p3Np2a6ZA5H7
CH0nHuW4VT5HWZrZvf1YN5CspcaCHM9p7QquAXhNsBHXfHYP7IyM3zb8h+f9
4I+SLUrealdcpBe1f3hcD7DuBeM1uK5Pmav77PXQHHLgpejynPj79N35OXRn
6dBKspGD/59s5KfKoLiGl/Pfva/v3PEqh/0l8xdsnbRt8yCygnfNETy0R3x3
FDxf/qy2Yr8bf8i+H+MY5ZZgDMH1w90Y85frefMcABaz3g9nE2NNwUdun5JR
xDkNmcVw8T1/2zNODAUMmHg41HV4JLfOc81weT1SZl1bHofzu+IYwXGiLhnb
d7Xq2fT1mACe8frYHl4+ro7q8en+u7rfPds0DnbrbV1/347s+GJfGUdr7mRe
d2NtsZhhc9ify6WpvI7yfDeOcbaOTeZMcL9xHNazsSP6BnOMv89+LlzuOM+/
HzmX3LPCvHv6yDm+83U3dg+na2uK4nXoCy/JgHJbJ7b/yYwrf7plLkf0IexL
R8Ypas0A8hx0fqJvP++7JB/JNVgaX+e2jt31ObC+CX3S8Yex9TvwISI3W5np
5AhVBtEuUScP6++wj/pff39wi/AoHuDcXY+3dy4W6+8wW5eZ+hjcq8udui14
uUS5W5d79febq/fHfF23wEe2yGbiOgjrE52Hfv5mYm1965TtBx7LPWPKyUFq
zCA2ku7I+jr0lH5HlOdvO8E5omBbUFDfn77u2KOeQ39FBlKsZN/+Do4Sr0XB
z3gOf/ty+5/VVztkI7+ybOl75hB88nzeGEewjsk80iOJvG1zDT6btZxnMHbf
7oIXXDbGzrKpjWec8dzre+ZYJBs522Aj8Ts4QxXwkGAgxUGKlRQnKbek3Idk
I+eqx/gb3gPcYl2+3ls0hyQKeDz+zCxkeCORgfzt4bxxkl/tTnOg3GaxkeD/
sN30RrZ8vrjlnJ1nQruHkT7FZCOZBz3rDkayaN8dgo2ES49sJB7BSorHA4/4
ZOtz4ynJJt6zXHC8B34uWUFlNvP40R2ZPB1zSjPPnPsXPKvYSJXv98FxLYc7
sMEA7s+GExPvw+0jaxPbvc859G+P6u/3CTbyyc4941W/P0Y+MPN+eVzq9zyq
vy/mUsEDvcgcW8wlahtLtpAZy3fr/fZZfaz/u36f/6yP5X9U35/8P9UPJ/9Z
vx94SbKRlvd8TLaUueOL7v6ki9OYt6O7xll+d/SP+vt95i7E2WAiSy5y2gEp
X47mdfH7tCuy9E5qe/Re+v+ylK7KT72X/l5+dngR7X3n3Sm6bMf8m13mn5O/
IpODufivdv9h5eu9f1oBtytGEnxk+f633T9y/SUfCffjt+B+vXx78Hm9bz83
7gM+SdT1b/b/J55DgW9S+5t+xBXnFTvml5OPKX13XW9XySCLLyS/0g43KDLU
6ZBbMS6ULtV5Z0Wz/4BXU5m32DayoXctP/m3N4vOnt1mW8W1hlvQMy3pqiPb
ZWzk8W020o7fUW6DPGMlG5nc6ZxzYF0rYsmUI4ntEBOgQn9VLxgd5bGLCyrn
9fF500xvySQaT3Dc9JeWXEHJyZT8pJ5XrvanmEcxSulWa3olS3ZYXC9diclC
ikMQE2b7+3i2MacvTrLkYcTMlJnyJU8jL4vmTMklzhkzi0JnILg0ZhaDRQCX
QMZnKbIpySYwkxLfg3W92W+UXGTJTOr5MoMy3ZnudTqeCx8eOdrlT7CRckd2
gjnmcWoHC2J818uRze2RnxHn0DW2RNnE+Nxwe0Xmbzv2PeotjhNZg7bXi655
T/H+KGAwwUbK9cUs+k4wRiUbmWzmSuwL6wu93SSb0bY2joL/s+zH08xJVb6z
jrMchCU/+/9R9p5rcSTbtvalfs/eq40kJDxVlMUJSe39aiMvhAyygACpzdrn
XFl9OeaYY86ZCb3WPj/iKSiKqszIyIisjDfeAX4Mxw3fUcibLHkW+pKzkVcj
C7nLRrI4d+K8g3z3XPsrPmPZ28K8O8R65q4hozJwLnLdWZ9168vFqWu7f32T
LAzz4ZcLh7MSXI65Hzw/oPrG5Bu1c+bVojvslowxI0OzRq70Zb94fMWG5bGn
X28t3leZr6zvdNOxH+8bM5V82pJztmux7Vna7LbOf7JDF7GR11p+VmbBLjoj
JG4u/WldplCeOrq2Ru7tW3fvLdob/d3Gybxadz8p94/nGvtaOIPgywLHQY9g
L/vNA+aD0x+34HwkWVuOh21vZOX3upyfPLnpORML2Zu1WckVZ6UyHxecLNdL
DtxR2w/2U+MH2h4Kz821c2xkZeJ/e91265LXW7I2Tn/upeba7iPjI39+899e
8PPHs59ff9ps15Vw6lrb9j6D3GUvmHgd8zzGtWgMaLORF3GRlVHL49/OKWf7
W4/t0JiufUf7EMOsPktsmBxft9+uehukF5TuyHnLFTc28u28eyXJyrJdLNEH
WVhMfT450bXoy6oHU2ykziWOhc4mHqy5x3rN1zWtFY5t4H7RVR+n3Gf65qqx
m3Kot1nnLGKJ1D71e46vXf9zrjsQw3bRegm8jq8ZOp+1acxXZSLFRTJDeMO5
sVGOZS/Flg3o+fRr81yDQ+8fxgtdO1YuXecA2edsC2yXay3HZa6pyGuTykdy
rPl73rn+TXWYHuAVZyMzv1n9vPpx9Wu/BAtexzSNcYV5f9MPPylzh4fF1ZzM
opyXzP1e8rY4aF2Ti5HLa4n23ypLR0dhuiTF2YvnYp/UmyUbuWLMLu4XWvYv
+J/jjbiHKbZJbCHGULtmcP+23Iw59l7EQqffWFxkcozVTzeNXCHykeNgQfV3
PadzrOsl1ZoJ9ZlZxF7Khzm+kI0UH3m7GWPg7TP+0AvymcVGkvdyb6V7OdW2
5Awg77FR+Lvcv8p7VI5CbKTYTRadg5stvg/XkWDn7H760bQwmqvMlH+7OLt3
0oxHx4u8vnIG29rMa3KDd9/sNj9vB2dp73eU84GVZ6wspPhiOR8rF1k9KLoX
jMfq0xYbj21Oxky+zInVA+vCfYPu2kIBrwXHlvGQ5hdftjUsaMtkU0f+Hhuc
fzjetUfUFxySv73eCK5QWdbh6nQHotp1uiGTm8y/pS9QcwV133ie9YKpozNS
2d/pVI2sXHdgsX1mPeCY4Nj8JzbSWNDDzfhZ7Znexy1nI6dxXKsngfd/61zv
RnG5yGexEXPO4uW0bqu6ZJmHuxmuQ/OUIXfq/Y57w3bScXUyLXMvyXvxZ2Z5
hWfyOOeVlCNLNnIa867MQF9vcYnkhNfc375qvIrmxer8d5c/yXznQad9T9wt
1GYjOW9KzySYjYv4SPxsXJtl/u44+yF3307pd8fRrxlHcbYZXId51sp8ubK8
0100bc3ta5tyezRn747PkzYbae6Gs6G7IPp2vtGBNHKmZNsZj43glMgmMpt6
33xEmHvqO2OzZmwkHo1L+EBGE8dKblr2meNzRe0o58HbmZSVUeVxUV+TmW9i
ZuTsEXOFeRvmsm77fOk05v0qH4n3koesMivYHvJ44jc3ZspzrX4wuiiuzzJr
Wkyd5mWmUX9iQ+goTR6yZp912cj0edbc73GwGGJQlC1cs2LDQ+Xsc/JUu+cY
g8pGJo+STAKYQSsx104PqM4ny4X8MI3fyRdskREpXGFlu9ruuN0W41Adq5xX
Hhc+Kj8nPF9n0xYb2c5Zn87krZULivWama7cL+fiTm4417zTYr3Jr+w4W7cR
12bhxDwlU6z+RNtANpv90iPPkFMbIWMCVvVmm0u0OT4Wso23jI1UtjZcw5pz
Rxtklud2cGPi8DE2gjey/z+EC5G8o7kPP5CHIS+4ZXOJ8iYmI7pT+iD2Jegj
4LyD/06uLxbmlmefM4nzNtlIjvd4D7RhrZkQO4bPwLhVx2oxC/K28jzdKW14
m3mmv8sVuBGOVuVoMpNafRv2dcvq0ZyaXmyfre7ZX6Odg1l7/tfn9sh9ZN9g
2/R+XLKo5dHZMjaSdfiZPzo3+l4Zj+NWX32xu077u104G7XFnThv6LTc4TE9
y+0Ta6os13RGkiXj2EmmHc+hXxcbuedOS9Sf2EidX8r+lrcV/kT2PTc8E/eW
t+fd6INU5JHU3+mU3HU2chzrSzBvTvYkz3VljNN/2B4rKpNo11rv5ZkcOws0
dabN85wLG8ZjdcPZ1+24hs9zfis4R13XpLNyN/oznAfi/3Vtpb45x4r2NZgY
SjJpcFh+0ZynX84eHH3ZPMobecvrcsu5+EkZD5N7pI+WLLqcrBo35LKT1ze5
SM+mNKaB3vG9U3GRZCPNWXghG7lVmEjnVsRGeg6qeVLD5TttjXXymcuZSM/T
dWOJec5U5vd6nHtiYLn+Qc6sUVkzs2ZMCDl0th31x2KFsT31nOuu+ep6bNts
5DDWQhmDczaKdsq+d8t5vM1Z97vSea6f53iOLVpHs2XH2er+bOC8BtlI+prG
LYboieUmT50f6TEr86RnPN0TO6/lqM32L+4wndO77iPfjOtnc46fktll//hZ
jI/0BF+PMUReUh5v8jPykT5+n7zjuezxDi9ZWXB9p+heE2B75V41pvjDjbif
wXMx2Ug5POX9Vh/Ckk51HY/od/05+WbFFuvYVTbSfOlnY7++27CM8WQ8vV84
YlYr2dWRnVPKoxYbhuP4rDkGB3+AjxTrSrZw7z0518fI0nY+kvnRE+Mj4b/E
tS7b/EZw1xqbbZw/zT78+b/gAN6x/t0KPJLI0/5rY/bsX81r/tW8518T/wyW
Z8rGVg73B+Qnb1iGMpyR4vCM+zwbe/8x5PY3341QwFbCHym+6dnv9JxWNvKx
5w2D9zGPJtY5vWdO85Pfp8FGYpuDjTzL8Ypjfo4def6l37Xy6+ZwDa6+vZ4m
/HmxVmnYOtZcc7jh91n1nX2HfdnJrvfdYiMnzHXGejFc12CtJ7JALIt2GAyY
PHXMs11vFXJSTZ014z74yD2sgzoi12ds5OvmeqqwkShyvO1h/dDpNHyHD8r9
jfq96O+8uheX6v/V9fF1/w6/Hde4vMaczmpmwKN3kxbvWBlJ8d+VjeS++Oss
21psJPtj+k5WIlsb92OSZ88+OPNAhuasNO8xvq83x+8RfL3uQAabd/tlf/bb
i7XZnVfp0ZMbL+rxWGvtJq1203Y2DlpspO5bIANjD+uZYn+Rm4ztcT4S15Dw
jzsbCQYWbtCHR15n75g1/cDvq+i6ib7Mdc9uKG3V81qY6+Hrjw4neQ/oXbLB
Nbc+OGR3cWq8AxfMHG65WSeFjR+X773T+D2/2+b5ZN8lD7fdlXk92EJjUZs2
bznk7/qWdc0xceh9xdjYyKe/N3V2xjWBwUceJxtZ11eIjdS9ORZciwyNKwR/
iT4I/Rs+A0whzlNsB3yL9nPTBljGwffiGklsJNrSw0O11ebv8G4eLzV9w9Wm
zFm5f3zFGEk4Ix+eXG3KtShkI5ctd3vv3YBMNNbg2LXXjjGyd16RWdw7Uc43
+ojVZjt7wZffe7vabPNK5IKzLkee+33eAUkWEvnc/eCAL/JG4hHnA16HcwMF
P4sf/vLhx7MvH30y++rRJeYoOx/JvOyF2VcP2mykMrPxN7CR8EF+9XDBy3wp
14yHZF42M7X1PN//irF8/P9FY9boNFw0LpLuyqvhkpQ7smZvh7sR7CT+f39t
9u2TnrGR+P2r5v2+2V+ZffuUnsKv95m1DRbv++fLVr5DNtjj5cgOr4WMJB2L
cC2Ck6TfqhdclZyM8hHK0dfKvN676kzjnOdpzxknBR6PXOQn9EjuX7W5O7wW
XCRZyqvucbxifCTfpzoMrwY7iTqFH5E5esz3ZY42+UgwcsaX3l90HrJn+2Sc
5N6KcZyV3QMT+Y3K3rw5PpWNDgY0eVDUC+dev3t+rSngI6+QjWy2C1zk5w+v
en52U0/IJHd3JI7Hd8+WZz8ceHlGDk25uV0mEfWBevny4SfNMf6HZWrDRwge
8oeD/7YCVhL5zajbH58zWzfZyEVnI5nLbMzis7bjkN65897HyiV2n6/FGLrI
/160XOXvn+bzyAY33nSffydzRDcfsmvzfZRxzcKM5UXn5hbsd83zq65QP/xc
tkF51MBL0lc4H0zG148/iQKOEVwkuUa2VTBEnKtPtx63jXyR+Ehtp7yT9I0i
ix3ve4nz/gdXjWVFDjraOxxZeO7b/UvmRjRWLLjIdXNeIg88nT1tzkvtWo/K
pMbfjdG1czLzr1kXS8ZBZqa88817K+EGg5eT59ectUPM15Gtm+/4+TIHuuX1
c88MHslaitXjuU8npbcZP0ZyRhrD8EIcnJhMZJsrG3PN+QZ5Jvstr6aK5vk1
P81577VzHkaxvGg36D9QzBda23HhbVmXZLSqE1IFHAtZSPKorIu1YFN1DmRu
9kqLk6j+qIv4X3Fh4g/+zhuJOiO/x9fU36sbjDmXi36uz9vxFpNd2SO5/nA8
0Bb++aIUcJEvnX90LxvzmJeZmfyGPAMZrWV33i6EE1Lz8mLq6CpbO+eSVJ2I
bcV+oZ/imHItnJFWt8+Wi790PbiY9Nz1w0uG9sH749PZry/HNgfNPMRJzLGb
t/Fg2c/zq3auV5ZFWeOoG7R11DX5M/HUy9a+OYdOv9Gvr6bh+VJJz56yenvh
hCIblL5T41H8tdwHz071dgnfmDkrI69TblCet5w77zkbuGTHUv0ieFeygsrO
XjKvizF44IVeXzWmiUwe+Tt5CZPt5XZo3lS5KDVbmWWJDjXP4ZY3ksdp6JyP
Mjn7heUi3w5+m207+eCut6zOe4s5SZYGfcG8cWdoq8qiBtMKdoU8ZH+WPrWS
i/pKWcpiIldKXa9GFm51gbKPExO95n6KXmu7MxM5i7hcsmCLziaLhVQm9Vwn
v94zi4ORXI7MbfoJey1eJnKhndnBPoJn/OHZsrO4S7ZfqBs8Wl94sBLZv3a+
HYycjySnRdbQ++JX/eCbuf5DfRjG5PnIre2ykZWLvIiNrCxkm4tc9Zzxhcxv
fuN+rqM15yDkkBv6HNnGrLr5yIatR14ufZrc33CdvR20GGT2C75vL8l+go/8
56tPmvPn09nPbz5pfv7Yfv/nKzw/F3na3FeNoRxHL2IjeWxL+X9kI+WOlF8T
28zrpnmfD08XcuTaOxsp3knnhPgocWDmX3s39n5/wd2WNf8d7fSysYfqQ+T1
0/7Xz5ODGeNr7f/Ed4qJq3yx2EhlXIvlrddNzATHsXQ2tGmDXMMBp/en5L/t
mKzaa84V749x/0LjKT6bTqRebEP2E3SV0lOZbFi8f6zXWAu2DRmqzBOf2BhB
hn59lrn3I8+e3Sp5wqMytsjnuRbXO1qXQu552R3gvVZfJRcs++BkI3MtSJv3
TE71vM+63a9dzEWmS3e5eEvJeNHRnjw//7bm40CykGoLHF+WosgXmU5UXWuJ
bx7EtTXbc+bZa/zU/nGtUT+4R3GRug6tDtWLXqf3rue3HKKaS9Z4IuYefrC7
cNkd0eFFTqyyepPgF3GPS9wrPgfrI5CVlX5SjS3n3cZse+Seu6wg53oyAyuZ
zKE7Gidle0YtNrLrjrQ1EIWL5DntbOfhKLKqu2yk2DI6Gp0tez01jpB1MInc
Yt7DPs9hkiNcd4fexP2Fk/BVVg5U/hl5H9sOSbkTxVduWvZ1ZSPBbnKbJp5d
XB2ha+4DXfa1J37t8tKZ7ZcTujBf7TSP8JhPbG0N/sY6HLZ4WvGe+F3rmMS4
a16xy5WlN3IjmCP5BcMzeJzPiU8UFymf44N3nOvVfjEPftX2D+Mv9g1tWBm9
mDOk75TXw6yzTWMijXF11lvsCtqBmERti9ii9BGO4xozmeDkATVGx//6PIrW
Ryh//G5xrWr/lR+O61hl2OMYYD8euntOPtV7nkFFJnDLs+LIQ3K/5KZglip+
177eP5ZTjnnIypvXfXBjJcrcfDsrdhIMoF3vvlv3drE+q3xksFnHygKkg+aR
8yq496zcMLkHM6c774XTtbNhc5bphtnmvWznItlXMEeS8ynDFhtpvi7LAx0E
ZwKfT7bTacyBdLneixjfystdxEbKXxXuo/f0IwRj+M79ke/kSbwerEjNNiYD
yrYgJgiZosp7rxzg+UxGMZpiw9IbafuvcjKM+d/0oIxafhhmzzEbnI5TzaFk
bjTajdqB+S1sXnJsng5wNSjwZMPvKm8k5+HJ+PGaql/6D3GuzkwFY5hePpXq
1NQcBlk8sQrifafevpkjSC/WNBgZtWdmoKsdqKQrxrKVT5O1Ectc5+y7RXmg
ykdvZ1R6v388LnNWnC+qrsg6f1SdkpqPpW9Sec2j4K01j0+X30bLs5TbkvmT
XRdjl0mszuO/YyPpw+T/G8/zR/o4dW6En+19smztemqzkZVzoI9yO7ZFjksy
S8nBttnItiNS41Eyk8lGau4u5n+P04PLDGBlK4s3q27Nba+XnZhzE8+uaxw6
RHkug6eNOni/GZ6Vh85GiptWH7H//jPPeL5V2MjdZCMtU5us5GO89j25xXvu
aHtc2EiOd1MfS8hHmr/w3WeWz41tNd7jA/kTbDfGY4w1lv98qnzt69m2T3Iu
kVnK6aFTPYvfpbuyZptvtBgpvA/azwObV+V1gDgFtBWMt/UaIjmw9K1V/1Pk
3pc5WctoPpUv2P///Vbx+O0Ev5h8pJjT6+E6UvvkuXLdc2B3je3c/4PzxcaW
nU6co0o2Eu+JvOZ9P17oY8SIsZ9enymz9XzuLllPMUJyAeb6g+vOALXZSGY4
b5U+cCM8Yeb8sb5frr2e9eXos1mGXsZkT5ybqawxWfPtYIie/XnDz+MbJUt7
dyZncrKR152HFBMp3+gNy4XGuQnvkfEC75KN1LWl+CT2OckgVjaSP7vPyPMd
ORZOc12DexKNvT/JDGQc2zYbmSwkea3Mxya7pTxzcrryj1U+so4f+V4X+/PM
NWjn/hezvZMvzWeK9vj4/a3g1jSeB4f3PovOP2XY8xyZOA+odQM6H5k3iuOM
tkv+gW2CXOSwMFz0Y2He35gRnBPght9VNtK5DnN5oWwVvkztZ1zWBJQcV2cj
rQ0fX08u2/ObySjfcE/tjWDdtBaCrugxr2N8jczd4559nlh5fjfh9Y36kMpF
qrTX0NTrr5HzILkeRtehZF2yXYm/q+tX2k7YHK+4viFzpjk2u4O6aSdwVsk1
aO48Y+nkGNvsONUmlr157+2asZF7zbUxMpyf/bVp/VTwm6e8Zhcjjr5fbDmv
e4fFibnBNuj9GH8W+1yuA+A9/ZPXAzwmU+PUsDaFTO72he2/fT21Gcwm+dLt
6O+61wu6LtB1Ax7xXRrf9eiwz3UiLNvkI9/TO7p3kaf8bDOL2q6/Jq9bx3Ed
If5TGc7/iY0Ek0IecORMz9RzqLfjeKLgGIMFlAdsz3hl5MWDi+w1x3K9GXOG
xkc+Do8kcrA3jIFXf6B+es/r8ckfu7Fe6OB/bsxe/t9bVg7+Bx5g5ovbcSt8
JHkocpHgJMFGPvtj1JRkI62NntFPiH5iz7Oi8Ty8a+SLBsZFwhv5/E/8/4D+
yabY+/2e3khxkeGDO9v0rO4ty80FHym+rJWpHWOG3LT1e1Kee202kt9da166
vnvl+ctr8cznzmv2/H458e/fzje7BxzXUryWUIbI1L/3j52B7Bt3BYaJLOnY
9h3Pk5tk/i34JpzX9w9XnaXsO0MIRm5qDB89gmCx9HzydpXfst9x3Yvrqnd/
9x34f1OUxax1T1rvcz2/wx9pjdZ1O9+RE8E1o/TtPj5N3lGst0rlv9XP1X1R
pvYjc0zz+7/6f+PWT4bxvZbXAW0vpjJCHp+ibYFDvE428mjDcpGf4JoAa2iw
JvtVv8VFihczlyRy0E+mnX69zUba2owzft/WuhPx9TaG4Pvh8Sj9oEdtPnLv
mC7FR5azjZJrEx7hGgPX3Pa9cBTnv9Yr89opvxdrfXLe55yU+5YTZnkci3n1
ce892UhcE3IML/kaxxOu13/D48rvWBzvOZZofd84rgM49g58vB0Gr48sbewr
9hvHAmyk1fvRIDyI9M2SjVRfYWwkvLX4Lnuazvtc35bf47jucjP6dN37s7k8
rDt/uTC783rJ+EKclyg438Qlg43Ez+C/zRuKe2HuVsS10H7lbI+c+4Xjummb
9w4XZ3ffXmvqWWzkVfNIwhMpV+Temcpisy8rTT9BppHnxYYdd7RV8LF3XpFD
xFiBfhb9673DpaavWA5f5J3Xy8ZGok+xPvX91Hh2/M+Dw8zBTm/t2D2R7b91
c7P1HHhIlXqOgFUyfxxYs4eXZl89BK941dhI5GKLEfzi7vLs8zvkIslGLppb
8nN4Ju9fskLe8Yq9Bxi9r/fAQ14NDhI/8727JXOywTvid7CRlY/Ec/JJio+M
5+832/Gg+b+HK01Znt1qtutGs+0o+Jt8kmAlwUGClfwO84TPV+0Rz8kbmWzk
onszl8iHFn6TDOe8c59zVvR3MKLwY8JPBy7SmEJkUj9ONtIyhJ/Sq0c28lNj
yMCTiYO0Y/HocjBxyZxdKbnHV1vPo55Rx3/HRmLbrK6bugJ7Znm8j3u2f+aS
fLRgGd0tNnKPedTMpL4a/k+6MjPXHKyZOWleLs6+B/P2rNmPJ1c9x/ya52fj
WF0zx+cX4BTB7MHbAqffM/y82NSFOCUyeNzHZEHJiIqN/MgYSLGR3z//rwvY
SL4Xs8fnnetMZpCs1ryxesxKnbMMZHJAF+dfM3f5PBOp15jDcX8xss1rkddM
Hs5uZra95ok8dteMexKPRAZqwRgt+hrbv/N1c/baH8FVgc85yCxPZjvPOZd4
JQqcjiiWP24Z5HP2Pvh8+vZy/rY69rSvYujI0V4trlM4KK/Ye2A74WL8+vEl
a/tievB38yJGZvPAMqO/e9y3timfozi87py2HpVxbX6gp8tR/zoPyAy6D+hg
ZN46+OuQ7Wv51M/J/PxkOdfzvk3MYf7x+TVyK86+/fJKzN1CcfZlnXTZQ3oi
r4Xjj68lG6n9Qf7kj88zN1eORMx54/iCo2WW+oo75Fbd7TOw+VxjYb3oPdvO
qeQ3a5FvVOeYfJhiJnUsk7m9uN2jdHOxz+XEX8AZR3amz93+OzZS2cdiitiu
5oPHI7e4GD9fxEbqUSwWfgdjKM8k6zvdbmLMyDXKQbkYhR64hTiu4iv5f6uR
X0t3lJidnJevbGQ331x1WuuEdbbsmetk46vnk21uKdoIOY70YaXPaRA+QOWV
mnPLvZFyRuB7ujFCzusym3wl+Jw81vrbcuTxgW8QJ0cec2Rz+XDj/PJi3GIj
6Tht85Gag8Xn8xxZCmaGec8jzwZfaXGUYGu6vs0uXyZfjjlHjtc4N/9GHFnN
RE/fG7Jwf3kzZ4+3D+dtTs3YyFftvGZr784Li4W4/Wa9sBnpMMxzPVlEOfxQ
L2AjwBXQOTV0n91auH9/PMh2exEzjCJfJPOzV1teSZR/uvcULK/1OS+0PTwu
yqelo805Bz8uP7vnVpm6LOmqk4ONmc1rxirJNaj2noxP5cNW3MfW8/zi5WAj
f3qxEONYmzebc59ndfTVYynmNc//9LyJKRLrqyx79V+Lziovz5QLru0hhygO
me5VsB3KXBUj9KuzkT8dJLdUvbZcE5JtopbKTtVSeUiW9AaaAzQ8i+JFKzO6
FG0XxwPHVXmZYjvFRibb2jfmVT5XfqfMfqvr/mM7pdMTTPFvhyg8h359K8Zx
yfk+Mkpkuvv/T2zkef6s7SDu+op1LVfZW13v/fR82bmx9eDlar+kPOrMwR2W
vNWxZ+b2/Rxbdr/rYvQn7eOx4JnIypGvrt10LqPgek7jhfYtxxR5WNOrjPYS
Y+qBrp9WW4UeVL4H+gGykZ8219FiI5eC1WyXZKNbme1NfwhfJu7vGBvUbMtt
zw0WbyfuU0W8qf5en6NjkO5weS91PJK3G8bP3bU0ysLG/qtNoH/SNaOuk7Kv
Ukb6MByU+b7/jo3U2LLUWqtRXbV/54nUc3RDpntTbKTOf3lzjWV6m+MJ1wnI
qVvdrZVBz8xq8VDmOX/R8zGH7mbypoP0fwfLzffiteVanAOVi9R6HfUVdX1O
uiQ7baBysM52qQ6U46l7hMbfv+IaC3GxOSZNnLuaej/F/kn8jpguy6sHhwhW
7M0g1l1ke+z7mJsMVxTkhL3d8izhcSsbXJ/D+3bjc+29MpL0Q593Wxq/+Vrj
4zDaPceOUTBzLNPYb16/kW3Ee4sVa2d1q6zHdoWL0Pusym6qL6u+y27Rug/l
G3ObpvQmm8tSv49t25I5JMuE+T+58uQxJnPK/wcbeef19ebnrWZMnRobiesR
ek055qg9i3/sspHVKdn1rOj/2uvwM4tdHGHktTsHWu/F2tz2qfhEZeX2fH/6
xae9av273ec93QimovpvlS8tjlCsPV7379hI+fXkQFQ7zPzpiR9TMYHTKOQ0
x61jjtfdPcp2FGvzj9LDjseuD078bOa0pmNV837YH/ndKmOc/rJJsDKVgdS2
Vd5P3Oedw8xYtzVAzfW8laNeHAOW9Zlci+Rqk1cg87MZbRn7oozonHPOPGvO
LW7ZnGnNCuX3JuZpZw6SjhvZSmyb5dO25qaHnHs4TeZN974rnytuRy5NOZfE
HOhe+XlHX86XyesXLpFgI3vuguhb5qWxN2c3nBW5HseMx8/dne/S/YRHbqtn
fL+TQ6vvDM3A5+WSo9O2aO0WWbqRMwDpUNRcHvOxyMAoLw8Z3OZqPSY7qDkP
m0/BMT0epTfSOIqhMaDgspl5z7VvyDgPbrVkl1cfYnIp03CNJMeVPDnXakzd
a7QV9VWdWzXnVOds18tFnnC91OMwWdIT5YgnU6dj3vY5yenULvrbA8vTq/2G
MuK9j3A3i+qgejNUN5WNrHykin5XHy1+SpyZ+hHO7aZPkuehMmLbGdr/GzYy
nbJbwerh2OB3MBHkIbZjzivPv8KeBwvxn9lIFJ0rYiPxNz63EXN80W9HJlpx
cF3wN3HSrM/xTLnfYiPJlN0yNpI8otjs5FzlxTEXjs173wjuS74vsIViMaw4
+w0eg+dj8uPVgaVMa5YbF7CRN52NZJ423XvX3ZXFccZ8iu4/yvFMDmKykcjV
tvc5xnGZhtcTvwcb6R5L+UHZbrZmNYdODl2dR+rTK0t0kb9TDBfaKI4r6oDb
t2mf9eR35o9yrFK7lod06h7IkofofrrkxJL7qh5dbmPyunJqwtW5d3rTOcbk
fnQ8K08s74zylJE9Kx9jsJEnXTbyM+MiL2Ij4UZkn9T2MKm+Mgc5+cj/DRuZ
Gbc5X68M2MfFuQVPpIoYE3Hz4eRyNlL9T3WzijdVHjRyx1XoEyW/JOa55t9W
vonc37Yf02GMQ+lcHQe/XtlItfFk2ZlpjWsKMdsap7E/xgHavrn3ueTnym3X
5i1Zx+qvtM1qD+ExdAZK/rx6PaE+Cb9jm6q3Tq+T39HGKzjAwEKYb5Q533S+
bTvrtBnbndnFbUYSbajm1+O1ypoNdujDyM8PrTXp+7qGpq6MxRs6e9C0B7jG
TsTgbdncP+bmH6NOjJfcDD7P+Kgz8pGVJ8s+gGOcriPTHS1+YSf4cPR/4GvA
2pCNvOn1vx39aeYejzoOqknwYXJlan1GXsdl33IxwzjxcaL2cUOrKzqy+84X
D+KabO9Dm88/7yvPtSEPy3qGdDjW9Qtb7s0bOKdKNpKs2HYUY8aMk5wYuwGO
AvzdwV+bs4N/kXlLn/bGrLq6I//9LFla+24HNgs+Nsugv+l9Y+3Lbsb1xEVs
JAr6DXB45OE3WiXXC7TPgzp287XiNvM65aKCtoHramYEbMTz1StcOee/Kxe9
Tn7sOG7RP0/dWcqc2P/ERuL4MYN6Epnalp/djCNwRaLweDb1ciqexl2TH5pj
+kdT/uzPnvy13pTB7PEfTfv70LN2SO8vWHZuE9lUHgd9v8DxUf2rP2LZ9vYx
CeaTHsmNc/3m02asUKa2ZX1bFvbE+GmxkShPwMw3/c3zZmwkH9m03/fM1X76
e7MPv681v/dmTz70wyMJ51nmaI+DiWSdsOzbGryJr40bxBjP7129OE/Z749m
3WsPXtP796+TjXJMdf2c31fFbdXvDMwIHpbvXLr/5N7wkx2/dhAfuRPrGPm9
nGuF9sF1n43Mg0cGq+/7ve68JN1v4KnAOeN3PeLv5rY7Tmfdg5JNLY9ssoZT
4ybBmZGdbPYb31OOxs5GJhOq78f6ud4rOF/G/v1iy9cF7bTXNh5dtxwIraUy
NtK+3/J76kPng1u8YynM7h3Z3ysLrszfu8YlNm3mdBTjmb6H6zsoj1Hb4d79
fgA2UlwkvZsjqyOwkSioM2ULKzuZ+cNNG3ibbGT7GldtiWwkxl6th7loWx/7
WEtv6CTGWjgI4QYFKwhWEtwgy3UrYPDgvHxo1/paw8z2zPXG68Y6qq/Ptdx5
z1f3ynjPaVK4SPkh+b1V7LTWNWgdpd0jOKIPlfecJ+boJTc5aq0RzvUGGnN1
fcA1KvBGio2EH5HML/rBoXuTh4WRHIYb0fjI92DKmzopXvK2+5/fY+x+3Lts
68qL4XzB6uzXF9ea47rk59panm/v6HMFD4jjT1fzVrRJssnT8Go/skfl2Q/s
/L3bvO/dtwtNXTefcXStOUfmm+1ZaM6RxWbbFpttXGq2fbnpH5abMWS5+XnF
mHL2E8P4DLbLsWVY33+7bnWBa7a9U3zGYtMm/46NHAcf2WUjxTuKSb6IA/47
NlLeyPqaLx/99+yLh//l2dqXmN38gAzizd/mjIE0X+Sdpdlnt5dmt24nG2kM
obGRn3j52B7hPJTj8KtHc8ZL0hE5F3xd5QprdrZ5IN0RKRYy/JBg6rwEG4ns
7wfLs8+b8tn9pdnNu+Ai52e7t6825VrzO3g8uCWbfXiQjkn4Cy3Tea/5vfmb
uSHdjylfJJ2RLOAh5UkECyg2UgU+QmZ/X3N+sLJiVzyv+JIxkGQiP80sY3j7
Hn9qzB/de1eMK8P/0TM3H8wk/sYyF69FIU952RjG5PKWPUt70fPMmU2O/emy
kV/cp/vz79hIHDc4PzNTm7nUdGUuu49vYfbDi6XZd2Denjbbi23eR275ohXw
kTfuzDXH5crsFuoMbOJzspHfPl1kzrkzn+CMtN/itrTP9DrOGWNH5+ZHs2+e
IEMbjCQe/2HZzeYndDbS/HePF9znyRw9ehudqfL5e8wH08eWmdo1a7jyjzVj
Ws+T51hrsZDiIHVcML/Y/T24SHv9NeesKlN3LRivZMKulr9di9eT9crcW86t
Lriv9JK5MX88uBwsCb1Oc+F3rJ8p3owMx8XeRPowF2aZu74YWfKoP9UP65Se
O3kx6Slc8vnmdWuT3++ve+m7D3KlxQiIldTcdrIDnE/X31inciQxT/ifz4ee
58vyz+cj4yN/ej70+WH3NEV+8aLxAmBIUT/kMxY6bN58uAfJ9SYn1PVsMsNZ
POFS7Bu9ocm+Ka8WrAPm24139b+LKZQDBnP+f+c4DUYlvHnJhIgxE4tXt1ss
Y82V/7t89+oP7GZhd8+RbmlxNGU7L8rUZik+zdJOu+eIGL7qkRQLScaVx7a6
DsV3JNPQzuKlB4tM1I8dtyY5RfYT7YzsXmHAeuHaylzU9GpVdlX73s3ZTk5r
Idy2ZLSS1UC7+u7JYouPTS4yuQSyk/1wE9FxR1cW52xH7ozU9rDeyPD0jOMF
x51O2/lg8eTywHwlOcb14qdiETvGnO/+OZ5FXC+20/rLJ/POA/XC70dH7Lzt
K5mCdWMx1bbYfpaCKxGTQodPLxz2lV9iDvCcZWejr/zpxWXLwP359WUrv7y5
YmwX85zFzlbmZbWVxRvlVS/4lcw/FVuz2nJ9iknEY3JYA2cjm/p/u+qfveTO
uXY2eC30J9Us7SV3cskhuRguRTrCVp1LynxaOEWVf8gycXceuaPWuPh8tbS3
kTENYCOV1cw58pGt0xJ/yFLZP8/f9Zzrn4unDtf/5DnFPcrLV7nIa+74vObe
PvF585aTjmPNnPvFYN7brrXKYq94v70QjFKbjSR/ZMyJ+a6S/63uOrr7sk2m
G3ih9Fvn2cjqiuzyVZWNNFer+WrJ7MrZWHnRWvB3jffGZflxZyZs3/zo8rm2
2cjVYMTYznNs4Xkn5k7O1qU4VvCwKgOdx4W+SO7jSrx3l4208+X1YrDLwUSK
fY1zoO0qrGNKZdkqJ6lxOvOWV1rOXeVPox6SlUzGqLJRZLDWZ8yEpiuMGaV+
vr5JH624UHCRNeMc9aZrHHkjxUaKpw9PdbSPhc612oLz/smEoi7NPft66PvT
d1aM/BByblHHaDNoLzhOcrnJGZtMm1jYRV4nmkN53r27mXmO89SuM16nLzDb
TS/GIbG26u/b13RtF6EcpuJpxE3KmV192dzXdWuTte50vS2/YHpxVZKNxM+q
r+Qj2xnh6WVcbfk7M+M8z9t6jqfDejWYQOXZ1mxgFF0rhKv1zcA52jXrs3Fs
UbiNq34e8phz7Fi/kI0ktzi0/lmuWNSj+P56jcbn1lrnRJdZ7R6r+hyOZWUK
ld0tVontv+3qwr0snB8cv9dsLPrZ11bIG5pZvdOy/kNZ1uPiUBy0OLBg/F/0
S7sZBbMWXkbkQ792t99r+SLXo6B+u3xkl5Gsud/tLPFR3N8yx+uLNXt/tW1u
17C4vJVrnVndlWsUz3YRG6nzAW2Z/I1n3B2NZ12uTnWT2y8WniX7vLF7u/18
ecE1NmAjcV9d15L2vu8yBxj3XNE34v68soDJs9A/eft18/PhjeZn8JGb1jbp
0OT1EN2zazEG6h6ycrZ1HomRVEa0srP1v3qd/k9jB91Po2C0xfux7ukH5vYq
5yfzvHEtVdej0KPeI7d0SkaqZlKj7jD/wPvzm+GLlIfYjs3ROFhAMbW6Z/s4
sjYz+7A9f7gZj/KEkrl0Xia8EBvBE9WMIjFSySKuxzFkGdCP6IzYRWxk8qSb
M+W1qz5VyLdsFM/ZVvgq7RwLbjVL5m87Z+vsoZXjfsuXruNf2UjNaxqHeDTp
sEQbMZ+oTCXxe5r7VB2LwcIxFC9Djmha3KZD93aveh5V3xmT9eK6HAZXo8xk
HW8yqMlGYl5Wc7o1V607T1Tn0JlZ3vPzLjlAzHvYHN2RfM2bs8xW3mo5Y5Or
S7+h5cu6v+DOUS+8jPAxYi6e/ELfc6tHNm9Z85k555SZrDn/I8ZuYO+hAjYS
+df3T3qRY6q5pHbe8Ia7VCaRIag8VmyX8sQz3zzZZmZZlyzy98q2noYziu1z
4m0759jQBuhhSf4rc+Cn4fISmyg2srKUcmSJ97G5XuzDWXoZ5bRDexRDK26W
GcGa25ODMT2CcktG3388LvNKFzMWlRGuz6F+MguwspGZm57+mlHn/ZMDts8+
UVaa6mUrWAGxPpUtEPtVfUtdNvLBseY7yUaay85zWsm2K3dwFPNe9CdWN+zF
/srKSIpHaucGX0/XWmEhu5xk5SvSNVqz2emsTR/dJNhIeSMvYiPpBNrw83iL
fKJ4OnfC3vd5cPwfvZA7ztZrPNlxFnDqY99m1An7ebon+b/urnT/UGUjwY7T
K5Y5jXaM3YWCNiB+ju+9be+D98P/W8b28Ua7bnyNBvm6nFuk72drlpnyG87Z
TcwziL6IBW6+9KKy3U4KYyBWlp+JugSLis9QnTGT+UacUw9PN8pc8yTOj8xH
Hs2U204OZJNcpPN94v3Irgxjm+jT4XWfXIbGSBYelEwoH2vWMupIfkvyRFNn
1P08dA+hjqG1EWeJzAvobjZuxzA8thdlaidbnBmzytRuc7XJRipDts1GVncn
Gbknf5J9YaFL0tYYuFeYbCTzScXVifthPW/EMTW+xvlIOdxwHMUS6rnKNlU2
0urlbMvbRvqez+cQb7ZKl2vSZ5rD0Rkt46DBHfw+arGgdCQO6VEG3/M727Zd
N5yIu2/3i9Vhi+dqfrlylNsZjdPWNUTNv04uaSfG/vvvpt7X7LhvjO2Ox5Hj
r+VeF6b+kVisD+TQUCobiXEux5VJx7ndtzH77vGKFbgQcT3w5EObjQSrQW8X
vZH7TV2A2YBbiznb5KHMZwiuC/V43PYxytcIvgJZvtk3yB++FecNzhVx4XT4
1hz2617/9MZWdpqfMTUHHpjl9EpuxnVbfa3+Jpal6x7WGMzxVutw6FpNNrLv
7tV1X3eSOfDVTx6feyJXFa9V0gUr76m+LziLZ66qdWceh55XPHUOlbwQfhbL
AL8W+Bo4Jp/C/wdfqHLoz9qOxodezCH5Xl7JsfvN6GPfQ32c7QZDvv/hprth
d2fKyMW5r0zt5H63Oq7SdqnnQTKV28kJl7H7kZ1b2XfktdhWXJsoUxt9tM7V
Nkt5MRupfvUiNlKsqrHJv++4x7fumzPxcK+frIev0Lyk7zcLy84xDbnTz/+g
S7GykQd/7Lb4yGfmP6PXi/7EoXkan/45NDby6b8Gxkbu/d60u/fNd4Oz1abd
rZe+zfl277O5toYOzxZ7ekqPcr2GE2+tPh9jutae2bhg3PTAy8gzvyeWD06f
aXoenzXH+Nnvm8FGol/Zb7bz8fsV43/2zpbsZzCS4CbhxySL5G04GOAd72ua
Ym1hah67c97Ik/VZXXt0ERvJ/U82UmyU+me8PjMOhoW19nVN7o1VXnN8jz8a
+3lb8g+O29/9wu9tax2mxnRxf9ecgVy1Aufb/eY7LjhJFPOGetFzaD/gnNA+
0C8wb5s5v+wjNozXIh/ZfC6+W70Zm2uOPr5mrDn0tUGddYT1+283ByTKIX0G
uh5W5gmKXV8eXY91VLyu5XoYjumDGIeQ8W1Md7jqhsYhiousrCeKHJP2OmT6
Gpc4jDZ6/4QubmPYT3mvQWvaawZ4i9XD/ZRDZpLffjGc3X45MI6UTuRN80aS
QWP2sPhfY97wHp4jkutQah47vxMpKwD3LJTtoHssVg+nA/MhMjcaDN6o5QlU
jjKyppU5TTayuT7FdcIxcmaGcR+1rjFnNktdSzsp2SqbkaHD72ab5xyYueZo
4veSdf+Haxt4D3Qa6wK5VmlrxkyHjdZaYvLIU79OzkdlRciLiX1jvnlxijqb
CPa/y0biOeSr72Ess/te12OMqIUZWswXykyXca6fhav1iDwiOeU1z6Jetz6J
Ofc8xzT2JttL/hhZ4GhPyGant3ViXCP9ryvGXcIfef+IBTnbD46Xm7LatCV8
dpuNRKY2OGmM7XI34rNxroOLpHe2Z9v88N2ysZHYbjqHB8ZHwjuL/cC1BPqK
zNRej0xt8r6j6DeYG99xpBYvZORpY439qzXP1AYf2bftAhv5+YP/aspHsy8e
fGp8HdhIOBuv/3x5duv2/Oyz24uzW78tzm7+umAFjOQXd8kSggGUxw985Rf2
Pp947vElez/jLR9euZCN/OzuleAeqxeycpDVJ6m/VTbyq0erTenNPr+/Ort1
d2l2696isZLwSH75iC5JeCVZyEfCIYmCnz+/vxCeSBVxkeT+VjyHea2V50vu
cMEfl53hZG44eELmJl91dvHS7OvHnwYXiZ/tOWMmL1shG3nZnkN9fvXo0/K3
/Pni4pnb9rlyVjLnXHnmyPu2bWzqAZnayNPGo+3rI/GNiy3nodg+uiPnbd81
B6k5MeZTc/72u+fN5z5pPu/x3OxLsLGP6Yc0N2fz2XBG3sRxftBmI78BY2Pe
SNaZ+B+50ZTZzKznay02En7Ib/Y/igLvjXLKxUYaR+S8EDOWl5xlcuec5VrO
GQf37ZPMLRcXVrO95dbrehMzA7eXn+F1B34HdSmnX63jykWSRVVO7lXPDmXO
a7fgb3I94meyHshFvGoOSbIb5L3wHvSVftI8fjL78cWnXshJ0iHJzxNnGZ8f
Xqt55yXptyFPsOguzKWS1cj8XvyM9sT9TBZVTKXqE1wg53PJRv6wjzJqfh7a
e2guXcdOXEatO82ja64963kpMuDBevz41D/jSTKY5DF7xvrKpZTz1YvMWW/a
1HdPWciXzsVxSU5P7sDkRtUuKt8X2ccddjEZw5WYYycbuRj56WJ05Biq3E63
iMXUPHz1nZLdILNX3VpdjrHLXFY2sut97Poeu+dI5VMucnkly7bcem3lWbRv
ZPHa+4ii5+VUk4+JDi1mUYtvRREPrPNM/Cs5lqXgPfAc5t7QJpQTTY9npzxf
dvenc0aezUp3F3nImptd61D7WNuCHC2Vjey2nW7dqb7J+PRmbd+VCnnYyobg
nCWnuO7nsHM50Q7mi19zxbyn4v/ZR89Z32P19ybzVW2+7C3zNJUXLRchHnFe
4vMq10KGMtkg62OcjUzuqRf9puVoF++o/Hw1p5Ts3/JMfkvkHYLjqRnMYiPZ
J7L881VlIy9Z+eXN5aaNXLN20mZfki/D3DZZqrVgxX4NjmZlljmoa5FTL78m
5t7p1SRTSo4p5901D4zCfn9hlv7I1cJgrvo8P79fiUE0fudw1R2Kyz53TN/S
Pw9WPDeYWZ7mfzI2xHM832SeKHmhbJvsg50xeTkOThAMulgWsrjyTq62WMDM
QCbLVX1yYBXIPvRtm5V7Dhfiz6/p9JTXUz///Dp9kihg8sSlkZfkuW25xh22
VH5N8dXpUU4frV5Hp9mAPtSDkXOtw/CbpXtx5YL+Ldtq1xf5d2zkRQyljcuv
yA+S773ibfjS7KeXl7wNN+XVlcJHXrVxnuPXgo/F63ati2teukvTHal897Zr
LdnD7nEzdgv78HKBDO6bJat3XGeZ+xPXGM8XvN+UI1ruyJ77CXl+WVt9s9hm
Il/TI0m+cnGWPs1k0isjWT28f1cy03rg+c3pKMS2iQPTtUbN8CWP1I8xUecd
GEky1HQrWr+h4n0luRq69Or7Zr1ctK1yti5E26w+1LqOBfvOzFX367q3Txwa
PE/gNuQXtazbtz3PQVaGuPONL9acw1+wtTjGVr9dsvYEBznaHnnleY7D3Xzw
4h3VNZ3O87q2RWyk+tPqh8yM9/X4TlJ5PDklxW9nG81ryOTX295i5WmLbebn
rvt7kY1UW6r+25oFrcL86zYXWdnIZJuVl53OyMwFHsa6IDGf2f/2o57Ilvbc
lb4az9vr36wHqys/KV2Go44nVvstxtK55YMVb/O9YCNRV3KQVl5Vda9jJL66
MsXB23lOvPzZcvbVwvrg/yOHmOw5OXTkNytTXWuIq3MvvcviI0exnblt4vYn
LRYyy5aXTfKSzprWdS/pAB9c4FmsWcxjPw/T5ck+It/PMqPNL5ke1Nqmf3Vf
b3VOVn4K9+uShxSfOSzvse6MTrmvVtZH496y3rOWeqxUdI3L9x2bNxL1dPeQ
a+51TMxFZu+7XvrF9eTdDsUB4n93Znff7phz6t7hdXKpr+RZlJt3Pc4RPFY2
Uq5IFPHFNXcbr0mush/7p/GCDDK3Sb5PsYPyPGK/yPbh+HIfNLbUc1nro+RG
1b1YtQ0yuu5FdF+huCC12WBWm2PD3PlerG+z/M+zdMDR+bYZDFHmytJrw6zu
iT0qG9XmQI62PYdzp6xXTzeL7sPSj9mn6xh54cer7u3792ykfq/3uXVO8DUb
4WoVv8X5yw2vo0GpR87/8D53z9b5hIPU79/LuYX792JUUbDtmu+NbFr5J3x+
KPb7ZFpYsfa8Fd05mW+WTOl23LcnO7Th34Po/8I2ygNo5R2ZPrUVmwc5Tidh
O8c87+PLNyXfE+enN8rcSXq8kqlJLlgeTfEx4hR53qTfszJmYqzErtTMWDlL
sJ+cM1mdPXy/Mnv0AfPwKJgL7ZUc1LHNEVYHYraxZDpjbu+9clQ5n488PjyC
izAP58kgXCi2Te88g/10M5ioPfdGiomqrKX5JwsbaVliztxoPij5pIkziPLb
sci1ibl4zC2KAavngM4D8TWVN0s/hPMTmKcpbCQ4IPKR2RblZcT+6ZiLxaHz
cGemfC4xSGSTNPe9VXiYZCGVLa05JvWdOM7K9cTPml/ttrWaoy5nleYANeem
bU/vbr6P+rq75g3ZDudZZGRfwBr8HRvJfmfXuUHVwRbnmSNXcODndt3vjeCG
sA2Vjex+dnVWKle7ZnrzfE7eSxxG5SkiZ7z4gCobKb46+JUL2Ejmud6IY30R
G6m5X7E7+FncKPovOSDZJ4tV37X3Y67iNFjP9Pom9865PbW3pu5O+Fmccxe3
wb5RzLD6O7zXed51l/sk7+dJOt00v0l+dtfr4UZrDHvkfQB5I3J1T/8aR64n
mCr0C8wXHczouR068z+cyZFcuTZ7/9KmlL0YbPNJMg3iiclkjsMFqexpOfXk
i8S2KB8a26bMU81Z47oN9ZQe0+vBs1Z2T74ycajKn0WReyYzsSfBk2c2rhyf
N86xkW3H6qTVV0Te7mnm7epzxdPSXZjsZp5b2zH2Jo80dddZ8pFkX9qeWjmy
5A7T68ibbboLjkyZttkcje93os6qa1HbqLrUua3n2U63Z3J/ipkip9j2O3ed
ctWlifpJrjoz7MnKDMKJyMLfwQIq0xLtSj4ktHVdE9DLumHH8cnvZFzVJ1Q2
UtsV3x/893sdb1Llx2r/JZ8fWeztOO8evBND6HzvWeFKPjDrkuwj2adnf12f
KUPcmN3CNeWahlXbd3F9dQ0GxnHyTyNnb8CIjIONBKOkgt/B3ZC/GUeWLrxu
94/F+aY3mtdJm+6ym8Y5k2zkpjOnN6J/Nb64eFzrdZTWv1Q+Xg5QMXlivtL1
l1yvxuDKsnT94G02MlnIB2e8Lnt4thbrQ8JhXtZdVEar5vliDMB5QI54t8VG
JjMiNrJPJgOO/qOh8wsTK+aAO6Q/CuWhs5FgRe6DlTLP/uZMHuNg/842W+eS
rjl4rORha/YH9XGaubj1XOa5MTY2kt5497D5Mf47LrL6IisjXN3tbTby/Hex
7vci9c/V76p+qMtV1jUZ1Utd12nU6yEcHziCK/dJX/BmsJFoHzrnbN8/bDn3
et18wZZp/R4OxYmxgsyqb2dqy4+H358174HcU2ZWj5rPHzbvu26Z2k/+6lvZ
+33N2uHD5rsBc7VHxkhivGM/l9fe9L6xvtXWjPF3f6T83zpnxH62/OVgpd0p
K2fk0w/Yh/Q7ymPKXHBlwo/5ejDX2D7jIhet7H9YDXek5W6fKGN6GGykZRu/
Ixu2Z8cT25VsJAr51EFrDZEyfCv73PK2xjXhMHhyvIbff9aDadM1h+pSPFtd
2/DgZMOv5TY8m3jD+/Fcx0L+yxnBd/TIgWEC11TZSBQ8V7lI/G78U2Ek6ewc
euZvz72S68HvtdnIqbF/yCwGe3b/bXP+vCXL1mUj8/to/n5hsVyMLbt/iPtL
yCnBGtw7b7at/8b1qtZb27XtO62PG/n4i/5pGCxnMI/ORjIzfOJM4iTcxMow
vg9eC9fzYMdP0xOp4yYHrtb0Vkeg7vvZvh+RZQPTBm/kvTd086FvBet2+2W/
lald+UiMd49O+D3iPIdb1yWOImOvspG4/rB27MwreVmy8HL6WT8PHz2u29+C
4UTBzzvGSe69u9n8H75/TGPNbr13JBc8vfZgWDdbDKt9bznUmrmtsuYgv9PG
dfO7btbIIDJSMtdhc9Z2IPN9eW+O3L/GonQ5NvuE7cQ9z6aNYh9xPMhGTskB
4r7O276z00PnSOVZbdo/uD+03WPmlvBeWjfTRWsYu75Yb+sYY4+TQWaGPTlD
MOC4HgIvKE+r+F3ymxPPAJ/EtiNjW2wk+jV7v6OVZhubctQt/rd3y029sICV
fPhu1fuHvjPQ6+GI5nPedzTvCdYSXkq8Xvyo/JHsI5p2/LZn73Ef6+rf9G1f
qguV/Qa5SPGoeD3+T/9r/szDfjyHnHEU/Izn8Ro4I8FGfnb/H+Z8FBt58/aV
2c7Pl2Y3f7s2u/Ubmcgbv8zbIxySX95bnX39cNXYp2+fXDH3IRyIXzz8qHmf
j8whCdZSDkmxkXhvuRXJRs4ZVwjm8cZvl62Aj1TOtrKqwUHiNd2C3G+wkV88
XJvdbLbrBjjOu8zX/mpvLQoYSZWv9lYtYxsFvB7YyJu/XZ3dun3Nymd35oOP
VIY287QXjYOsLkbwh2TDVjxre8HYSDAj9GmRGfn2yWVj9cDzGdO3T56Rmaj0
jjGDmGwkOdOPPev8E6tTZG5XHhK/k6+87PzlnOWYg69DqW5L1DfYRzKmJSvc
GNAVY8PAp5Bvu8hlyHxw7LvmhlU4H8n5crgfv9qfm33RHPMv4AzdW3A/JzlU
1fmXqLsny5ap/S0YmycLs+8Pms/yuhALoLoRI0lP5mXLZkabUwEf+fXjj+0R
c7Pk2C7HnL8ca5prphPvqtf/NWN6wA7C64njpUztcGg6x1fZsMySvmptHK8J
tsn5vJpJjjrU3LDlebvbU/UsjhLnoLGNB8lqGbvxaqHFauFR7Qk/yxcF5kD7
gRxt8l9zXicfz75/3tTRwSdN3X/UlI9bvB95hfksyL4+qPzfNeMtMfcDNopt
Q1zkarBVYp7Q5pRfbl7Rp+Re5CSUM1KeNORpg4388Ql8jiNra+Qs+p6rvRxz
88qPrpnaPL4rhZuk4xTcF7draJ5I+SmR3Q0/5TePVuzcwOuNC3orh8iStadv
n3xsLlLLcH/8kbG3qFcyNYszZWxXFkFtg5nHyXS185HTg8e5c+bKVi6HDqiF
4Gfkp5THU7xpu3S5QX6m2nL16lXmt7Z3cZTVRVl/ln9S1xji9rruSj3X5VS6
jGRlKisTmc7LxegLxEBWJyDapP7WZSPxO4/nsvFDPI9U3J/2fM7z3q+6o2yR
nLE/ZzwWuCRwFgfVC6i5/kGwE2I/Kk8hXhfXZqiLLhtZ60Z1ovnvyrDWdlO9
n12nLfnMdj4rczKzTvE35TeS3eK5m/26szrG36JurxiXTj5rjUzTgXK+F6y/
YN9Evy1YEc1RZ57jwOa3wWLg88BhiUvOTFPmaFe3mNpbetPW4pwXk6T6y/Np
2T2RfeNCcPzpCc6+FCwQOCCtP0a+mtx2xtIdspC5uxxsJDOBqzeSni4e+8pG
lrbiLj3xbjqGcuahLckVL3ZU7ao69IxnPFyxonFBbGS6xtZtzh7vr+8D/Oyl
yPpFG8d7keFps5H0C02NReH3xw13N9Wsz/Vgf38xpmzgnjW8Lh2K4VJ8maxg
cLsvsj6i/3q2HAyVODvwIvxu2A/vKz2C1wobeaVwkVdm/3x1xTgtsZFivsBH
yifJPHGMnZlJrnxisenyMf87NhLnCRgtrqHpGWtDpxkZALJE4v3WWqWb+V6L
6gX9Xdc9V19j3taX4nvnbN0DxvkfDj5ufv64qYtPrYCT/OUNcuEXrS7IgC/Y
eGLsdvPdWt5IMiDjYJtw3DIn3rmbwpPYzy/Xo22gvbMvd273NddqpAPb15O8
FCuXOb2qKzIsZCPB37WP3bUWG6kxss1Gtuu7jkO2bQfOsoNzey0GaxCMGN10
Y/dprsU1hRg+OcDJ9yUnlZnGPWfq02H888uFYCM5rpRs5oPkIlXERnYzy9ke
loOJFJenLFF+Xq6lUJ3IxfvjM7qJyZokGymG2BzBr5NnxrEVF8n9AZO9MLv3
jvfXcX4liztnbKS99rkyvZedheyFw0/9vFiudBont09H3iTOI3lMa2Zzl2+M
bGcf73QdgmtOjc8aG5P9FIs2cD6QY6FcdeGOfJHjDJkqMVptb2Tm2yfjXNnI
6oXU7zVHW9cx6L+5nmolvJmVWVZd4Ge1Ua1jI8dIJyG3T9w8x03cg8E9J/RV
YrrFsCtfW+uSVPfaBrGR+PxknJR7Mp5VnrX2+Zkz3W+di6jPeg+wxd+9pvPU
ttXuZTJ7+c6bzWAj6VaUg07Fuci3Q3chFsbQtmtQzvOprSHHvbZ7xudt271S
FLB6fH7L3ktsn65HxMpa3+Oe5/Q4bhYebETvZ3BzvRY/R06Q22znW8fByf61
5xzV37CRp9OOFzPPFbKh7fuDYjWri7CbVVQzjNtcaH+mHHAyd1vuiqK7SceF
9xYnLZ40+uiX2j9eOxhb+ZZ8JK49eP0wdqdn5oNXljiuM4tvVV7BrnOF7rxk
PlUPddtQ//Jnau062rfcqszBZl61fGtaxyRmMeuxzDMfjVpOTr2/2mnlTsRm
xr1bnw+RSx6fw/dvZ09zzm1azkXOA4h5YU7Ubniv7uCedeVlTsSWaE5P8+ac
MzXn59FKXDeb9wJ8UfnMLhsppoBzkskw829bzt1sBZ/DovvjEzsnumwknZVi
2taCO7T5NHFYp+vBRuIaAWMjGYtN22adR+I4lD1KlmgSbah6FsVGPgg2Uv9H
V1tkobuzkP/f5/+eDiJTjXNUdHjIWSoGsrKRaieVjcx2shXtRfzVveN0eGle
DT9X5h7bJP8Q2ZyNmI8ha9RlwMi3YC4ZmZD4DB0PfR49S5yHf/xHrymrTVmz
eVCbi3/PuXh6i4bORkxa837q++V+4Hwt8vGm7pUZhPMITATaIK4/UK/0obhj
4zjryPg2YwnoykG+HvO4e85Grkc+p3EEZU4I8z/h+XR2TtuYmdRT501uOIPy
mfGInFfebTmCVK/ykckTi6L58Wz3Y/o0NQfljKT5ZgoPJKeluM1ksjwnDwzX
u4vZSGS4ykGF+pF/Kf15bENyrpInIs+lNqW+VjzkeY9c5qHTk9NmI8V1io2s
7QB9Jo5fZlMnW1UZuu5zqkcVcYDhM3uXGfCcf8zs4uAizZ/ENp982VaLUdC4
IN9tdeKKec3j+vdspBxk5/iK040Yg3muDfw4yWGy6YwZ2UhlK2dWdu3PtsjA
Gwe5E9c5949ynpHt9qYV648PyQHKL6l+QFyX+EhmMlZP6U6HtU+XpdiGrudY
/V3lWsmh3SzM43YwrZrnliuP+ca3guOU/1eZq2jj4EKe/rUxe/av8ezJn4Ng
zTTfTXfu2jn2TzyMearg2DvejWJ159wn24gcqJNgmOEEIgsxss8hCzENXgX9
IMYCy6k+7UdOMPumgZ0n6YrLnPfqlRGfK99hbaesR+Zpg3sBm0XuTY6pykaq
je+6h1Ic37azcGKx0vFXmaKaQ/vwpO2x7m6rmMPsGytbuhnsXf0ceYDEgIkn
US5xjBnOT774P7vGR4KLREEbkGPMfIV/0PkqZ6T6ELlg5Y1sM9hyq/LaC64h
cTrYZl3vWW53x+tszucP9FVWNrL2EVaH70fOIvScGRoYPwS+DSxgcoIa+wbW
VzIzfdfaIu4lgk3GuJSe0y1vJ9fP9Tc1r7ayj5WH7OZ64jXGhJ5uxdgi5p7n
0CCYX+wHxl96o9MtrHOTxy95nryO0zqIVV9bMTCmSvWhNRdPPPfX2EhzRk7O
sZHwR2LuX34hMHvmNcR22Hg0nik/u64b0RjIvldj7aYxw+F6Pt3x9T1y7pFT
J2euNUIbfl2y2faWu69S6xvqOgO5NekTbXvALypak6D2E+tAzNXnbGTz8/3T
VedK191FOopr/DYbKb4+13fkWLsZfLDOUWu/78h/PDpWvqX8aiPjMHAcwPGI
HyJPtmH/99vrleb7X3ON8G5zlteics9qPUGu1cI1Pr4LZFbxOrf95Hx/g3NO
69PQzrHd+t5bs8zpi99o9UNdPlKlrnEIZtb+T2vWNst13Ubr+qBeP4iFrONf
dx1I7ZvQz1c2srtWBGMi91d9j/y5G8Ef49o5+0zfr2Ajb3INzenY/In0KOJY
0bEIHhLHTrm9cC+CjXyOcdbyt+FEa8ays+Z7wIdV+16w/2fTZ31QO+wZF/ns
X5O4rhcfSWaQx/TJn8zV5jWHnz/v1efuxDGr7Oc5NhLvY2wkuUhzQzbXv/Bd
yn0pNtIyttFPnzkb2fzf09/XmzpfacqyPT77c232/M/h7OAv1AvrB3wN2Bu8
j3GjWC/l3rw9sNOn7sNtMd99W5teM4A5xlVOLbMAqteX38uTjeT9Dr+2/pCZ
4vgcXNvgHm88d6bvX2TbleuO+wV0Ye8G/8wMh4nfnyLLKM4xnZlr9js40S4v
WQv+htek244MF7kuOjfRpuit2zL27+Hhljv5mmtAXG8dbvxbNjJY7iiTUrh+
FOyjuMhfXkztEff65FW3v79hLgp4eXOS/sG8AvSpD8C5ORMs12WeB9yH316s
Gffdzds2jtLuO+F7Zb/V52pdmsYa9qdbrTUXzH5GJvK2ZWqjMKM6x7e7uFf2
sm+fT2ZzEG5OK1h/gvo4Fudf89s3SlvMa1ONx+pnsV7vOcofE2Onybz6uoQT
eoKZiz41dvPOSxT8DD4SfsXmO/IJ1nRdj34w157k2hx9f9B3Ft2rwvppuw5/
5/1srPmpOesj7xu2z9UjXs9rU63F3Yx1oRd9x6vrtcShx/8YF0lGFSyvGFUc
czgKUcDe2bXGSXLB5kbE+FXu/da8HxXcD5Dnu45JkekC98HrZecN+TMK2Eiw
6mC95UykJ7FvY7I4Xq5TGNrYfBEbKYaRHOOKsZJ5XnM/yE8uh1Py4XFme/N6
YFiYxZ45ZlHu4V7i23lmdr9dMtdkrR/5NZOLRN72WmSEi41UG4cTVZ+l14uN
rNsgdlJF3t+bd/8/K7fu/ldT/tGUj5py2bhD8HPIzt79ZW62/eMVYyO/vL9i
TKTlTz9AHjV4vE+Djfz8Pt7jv2ef3fvIM7rpjQQrCO4LGdxg9eQzxM+YhwVX
CCYSvko81oztykhWVrF6Iz9rtmv3twVjIz/HthkvuWL+SBQwkd/s92bfPuk3
27pqnN6tZh9RPrs33+zngnGC4KR+ejYwZgPbBXcOPk9+RPCQn98Dv3nJCn7+
4v4VYyKxTcjWNpfk/nywkd8/mzPuDmzklw8/bj7vH1bXYlHJNM55XV22eqsZ
5czSnrNHOdHwiN/Bn+p55ncnGwl+UwwnypcP5m0bv4Mjb78fudrg0b59vGpe
yfRhLkYx/tWztM9xNs/b87hgI7/eb9rOXnMMm20BF/nN/qrX+XK4O5FlLjYS
7sgfDpqC/ToQ27PkvM+C81BkTFHk0RQ3ivb3zf4n0QbF+PG1V6L+yKilo07c
pdhIOROVkXwRB1ldkuLeai6j3JF0rnCeEnUHXhZtXvyPGFvUt7wrygX84Sl9
PJWLZEbmvPObn9rPYAXUrrC/Yn3wOzLa6bmaL+8hZuJT4yO/ffqP5hj8w1g/
lk/cawp290pyvftXrKBeyOI51+hsJPYN5zLOE7KRZA/hJYWjlG1uxfaL8+NL
rNvmHJEPEn83Nyva5WMwi/j/nrVbtAPNBeFzcc6g7vG8vIziycTkkcdYM2cb
5xUH7sNjmxcfaSzmE3zemvctdGHS2ce57R+ef2qMyY8HdG3CI4lCb+mlWeac
i9VLTop8T9tn+f3T9PC1s7iTbxKPg3pHe2dOurKj51ufqZ/F8yg7WlnRYiM1
l6a5TbkIazZ0ZSerl1BsjooYRTwvZwvmW/A7zjWUyjDSSbYULs1uLnd9vu1g
zXnzrmdSTGA95l0uM1lBOQTJ5Vi//PRq1LlKza2vuenK6AZXAZ5Z3qSc80/f
oc5n8YViFdAWxZFd5H/sZr122VBxkWif4ILFjqk/lstKc1ViMMUcMEeTn625
7fRO9YvTMUt6I1VnV5wRWwoXYrJ+9Na1nJsH4p+Ww2GI8wFOK/IbyloelHrq
RZ63ciHxc5cntrp63vaPkldZCw8XGZTqUZu3Pl48XHWH/vRCmcuLsztHSzbv
Ri/JkrGRt4/mZ/dOlqzgd+YUe96v/GGv+s6RrPo+9Y3LTjYyuZdkelknyhIm
VzkO56ByjI0XDBZ4OcYEcNrgt+k2XQuPh835vB0Wt59YuiU7TmLNsN9gy8TM
yPvH74TTcPlkpqWyPsmAYA0T25POAeeKng/MF4kCxxeKvGQ8d5wlfpH1oXMg
2UhyP3gteBJxZsq8h0fQWMfD5nx9dckYQHBZcH3iEf012EgwW+C9mJN+2d12
c+a50/hofblz0bVthB/Y2sh8azzW38BVgm/FGoD0Cq7PmKO9Evy+nK313G7z
4sstBrwy8fi5y0ypnbN/VjsmD/rTy+o8Ba+GNRH/aMb+j5r9/8TGMPiiuf2L
7lXqB7cs/kOMk7yJNY+2y0aSka1sZJ98dvgvF+18xHZHxr23NzAvyt5M9rzN
RnKNiPsuzXV9xfnIpRgPycFnvrBK+OpeJ6/OfrPtMRSPhzaM8xd9FB7FjNFp
y/H8x+IBFRcZY9aB8sHFtZMllLdVuY3GHzobxT45fZSVJZNjT+MH+kLVocap
HKvIbNd1LhzTlAnfdjJbW3pL1hr9H32c875WoxccC9nIzPM2ptP7EvNMGm+7
YBw52h+OjzHtL9M9qXx51KO8j3XMqYyjXks2mnwi1xYtlvNpreUTF4cp5vKX
V/3W+QaGufs95t+xkfiZfNFwVr2R9ZqKTNVa8NTiI/Ez17bMz6rHWH1/5Jn7
eSxODn+rDCXen+Nxj/7zVnsctn6vJR2QvmbjJTlc+9w3637PRRnSdDBatszh
tt8XnM6Um02He5fTO19yPUDbVYg6ZKZzr+UhZJ8hnnAY473YWbFBPA+Gtl1g
Islvjo29E1NVmStwkXWtLbPd2Scr/5vZkNsxvvE9J87mbTsbuWXryVHMGwk+
9zX9m5orSza2F37AXAuyHvnLvMc2sbGyzUW2GUmxeuzD+sFGsQ2u2/Ma42v2
m/yPlSvNe2vpKbS8mjdtNlMuR83NyQMnn3Sb5V2PdsrvFPKY6lhvGFMBbjV9
nn5/r1yboi54H3Dcut5QDqe1x0OxrxwbuN5/Yus+aqa2ziM9p4LntT+VldT9
35YbB4yjs2dsr6Pi+lAb24xtsvzvw0l4HZUF1M1X13oCPt/2dOo+vtZAsW2R
CdLap+o7sO9vbwatvHbeC/bMn/AYJh9JHuW6udN0fqN+999/bo9wc5KN2bWf
775lfdMhMbV7slxjMwifDFgxzVXTqcd603ksvyDmsFQ3tT7UHlgnE2dZdiIn
KeeSk2/T3BC2A9er6GcflEwq5TzJyWj3899l9jfOWR376nnRvXRxpZFBfjKN
e+vMsp14vpS4YvGKGzPlg+v7i5gJeW95bZ6Z3/dPlCvP7UoXBFlLvJ88s3Xe
VGyp5nt135781ZYxGmxP69H2xQOrn0Ab0/xtzTLGz1xTNbJtIA8jJ2VyRnKk
yklf5/LvoW0gr/pscfbo96Z8WJo9fL9oDsm93/vGMmBeSQySPJ6ad2b/qD5w
PdZ60DeVWZr0qfWjPuGlUqazzXscjYMpfnRW2b+x+6v4PuQG1oOtTB6ABcdN
a0/My3Um/+0gzrfq+6EHcsPaMDN+uxmsu7PqAMLr5S+uvAHaPb6/kavqlzY9
jPkq5uHWLLQ256KsT51b5NSSk+L8N+f2n/9r1+pHvmtmtU7MwfPy/96aHfzP
zdmzv3ZbnI/6pMgWLXyA5m7IdUxtblrn54PiyBGD1uUpq3vpsXFEN1uZsKjH
Z39+Zo91zkq8QGUp7XwJ7nvXvWab0ZfwXFlzfjnZSO7TljNM7WPW5R+rG7eW
ykKob+6WOLdO5fpU/nb5/XTDx4eV6MOMufe1F2AY9j98Zmzk/ntyUGL16EAR
e7bbYuTFL+J34yDOlLX9mdVXnYs09rKpB2xLnadX1iOdxRvu91Jm9tS3gfOI
7M/lFJwG39nmJNOxJuYjvVua45wGH2lz5DbebAdXwvqWX2o7GAowcs//Z9PY
yL0PvcJqk480zzDm/Z3ZrXmWwYSBxTy9ZcV8mDZ2Josrrq+6d5BXS655FNyO
mDJeh3B9WjezEP0SucgNd5ltXtiGdC1F7+Z2c27cjDoVUy/XG3ka5monw0PG
S7nX6SfbDceg2MjKbOgatJu/m/WVxza9zG0usp1Tvz2rebH5mcm3trKp3Tmr
3GOyPRvBs6EgB5lM5Gbxo214RvJu5uq28oGzVL9je9t2wmWnv+tY2HXeYV4H
sn1unuMK6R3cLn3WdnBfDyMjfGSeUzBEZHnd/3fai/GL/umB843bPm6D8bjh
vPRnsV5JzD74zGQeN1tsRM2Ur8eWDON2eNrE7rHP3Cp+P7FkE3Mfk+0f2r6A
5WQ7H/g4ljwGzk/LCC9cpNhIXGviHBUnKlYUhXXSb/ZzaFwGsiOV4QgOBV4k
ZIyKjQQHIG8SXms+I3A5GPM+jI35UF57crfyjbdLHEfPIu76hdMDTW9rcpSb
5/yb8uFWNrJ6I8UfX8RH6nU6B+x6yFy4vNYxBvL9quUZI9d4/0/UndpS3x19
o2DKdC2kcZA88PVg3Vm2cuw6S9/YgxNxEKNgF+Sook9ra/asGW+eIvPZ2SLL
elVeJtZaYKx4txPOx7gWjfGH1+XmiP1jo+XFkxtPbnd9r8vva2NzhiXv2843
7zo8aztP/nva8ntWLlTfMfY/qD/ZPlfU53XXzXRzt3UtQ9Z5Et8HuutCqhdT
PGVev2+UbXT37h8bNibRRY48d7pbjbsD742x09lIHkvwKn3nXUfuW52GD4+c
zcQdk5vuXBw2Y9HYvJEYb9HuHv/RNy7yPtxi79fiHK7ncfW5c53A8ByfirET
vKTYSB6fcen7tUZu5Nm/5PbAOrbZSDoj5fazXHDj8+gwfdr0B8Z+/Tk0HvLp
HyvGRu5/WGn6mzWWyJAeGYeErHGwluDVwPaBjXyCY2JsZPpwo7yv18PDWKeD
tqb9E8OLMVfHsq4p0neC6k+VC1v1yeucdMTKMc+xn21G6xuTA9OaBc9RMLZL
rsBei4sU7wjeSRxk8o/OQb1dtqxdFHBWyNG9/WrBua6+uX7Dw/h6bJwZ6g8Z
zMhjvov7c81z9z3n++FJuefha+JU6vWR5hO5Zplrdn8+GBsXiXW4uP/BtdBb
cU3H61etYdmI7402DuG6ztt/ZhOPgjfDo7hv7Q8cjijwRj5Ce9XaGV/Xof5H
zsjqB+R1QWaqo1950ozx4CLhZTSG9Ei+wg1j88iXTv381DlLZnEfbP4ZXb81
C0D9al1vYteg3leI6cXYiHVGT9zHCjaY7lQ6/nD+yClrruC3U3NHPjx0Z+TR
jea43jQ28vHZjcgGYLaJMmR4Pwj3fHHv6uG7m1bARMZ6t3c3bGyS6xqlusqx
vky58fm9V2s3yP3jPgvmvnQvWdkfWtuF70loL901D/Lsm5Mb3/m9oM2CM0TB
/sNNa5yos3rIqGbWNdniB7jex30gd9rQB6t8+Db3m1k/XEt9X7ngnn3NHO0u
h0imEP0Tro/MIfluGNdImU09maVLckTfs7mfeZ7j3L3zerE5/5aDZ5YrlD7G
Hv/+dtEYSfpi5cocRcFrkZWN90MhT8ly73A5nJcqzNQetPYJ2ddiTsF7Yj/A
APP3fjCRt1+t2KP8kfj9zutVex+MUwd/blt9yB9JNvK/rAQbeeeTpri78d6i
OQXBR8If+dnthdmX95eNmTTv4MOmPLpqWdDg08SrMRv6Srj+jGXau3qOjZTX
MDhHz9DuMpHKs65FzCLYqy+bbbx5Z3G288u12XVsJ5jOB8v2eOveQvO4aFxe
5msvRKHDcCn8ieC5mK/Lz0GetrhAPJrX78Gc8ZAoygkX+2Yc4p5ymMEHXQ63
H9gzZI6LjfzsHn6/7O8x54zkFeMjwTyCixT7KMehcmTBqoA/omuS3B+346r7
OeeMV8P2KOuY7OYSOchHq2V/+56vveK52kutQu/fsnMrqxcWzTN++3TRHJDI
0v7qcdN+4NNsjhVcnar/Lx7SIwk28luwYs/JRP7wAo6+xVnXNyc2svJhYiRR
yEzKLXnFnJyo72T7lPl6rfggr3pGN72Rlkn4giwP2ciFcwxXl43E8cLvdVuZ
NbwcmeNqN3KOipvo1q2YVBb4FelsBLcgdoN52XPBcIjXEAuqwozta3Y/F8xA
5gfPWTb0N08+ao7Lf5kzEj5E5pIz6531p7oSmye2dN65OPoQf3BvI3PYl50B
IvuC7Gowh+QP+34OrxhX9t0T5WkvBDMoz833T3rhc0SbRDvG68Q+4f/k6Izs
YPfJMeOx7R1kVu2aM6ryv65YmycT2TMuktu3bPvE/ydTxTp3NhIZ5OAjD8jW
KM8cHj3UFeuMDCA+l0zMSouRAx9a2Ui2NbbTykamL/Jah4vMIt5BHJ/+T1yl
WGJ5WNM1VXOHkxVut+F2ZjPrej4crJXdUX6cWDS535LDkPvsYjZSn1szoatL
sZsZXbe75pZ3M7u7/BGZkiVnWBdaDImyluWBq7mYcj9hLg78E9tJsszK86ze
pprviZ/lcAKnEfxXyQ//Ozay7nvklXu2ZuTWvuwXjigZG82r6vyQ4wjvSQZK
/59cZ2VUjO8Opm4pHJs/vXAn6XPnTEquKxxictyKNWe7zvxo/I/YcXkqyXD0
o15r9qb2r9ZNzcWVq6ntXy0cYGGGjSE6aOemVwbOMmDfLEShVw/s2FXjfX57
O2/OPWPMD65Y2yDTQl4A28t1FG2HLvga26fXNY9S21s5qmQjmd0od9SaZ+ou
hzeSjJ7yhRfMYUkmxzMi3wzajr834hlW6Lt8sxj50ubje7MS+ZR3zPc/9flx
FrrjMkubDuTCHL1YjeNqGaUHQ/vemWVY6sJ9mH4cyf/0oo3iPOH32KEzVAPf
j4HvwyqziA9XzF8ElhXHBxygvJFgI+lF/iT4SBw39N1kAq+21h5g7JQLmPnN
S7Our1lrEtRuxBXSH3qeuwI7Zzw1xko4kl+cz3fu+iPFodMNnJ659LMuRr62
PEDiDtmO51psJFyaYiN/evmRMaTwadKlmXVArov8UTKscrBNwh9J72vbGVr3
iWsB1vMcft3OnRVHxH5j2a6X2JZKHrt/xm9v6AG7fdh3bm/Z2mxlI9n+/dz2
ccd8dMGxtfOTxVnVa1exWGKI0NZ/fkGuF2ulqk9P7rbom1rHUmPgUocf69v5
Ib4I40r4tw4ro0S3rNpQ3WZwXeov2BcuZd9crgE0phmX525ku458ueSOSeWw
5zGz8+lv2cg1Px5DslovV/18XWOf8brNRppztzn/jE8+mHNuNNcRVPdmHT81
hnYzj2sGc3u8y2NZ2cjqOdS42GYjkznN91H+9iD6r8pG1kxtuZRxLJRrgn6L
dbrcYiPxyGu5dHir/tXXVhZSWafiWpL7Wvd+N3Ov41rb+V2dr92Snt415/jF
ZYqbG7tvcVpciVt2L+q3V9PyXump7Jaa96zXyJ2s58lgDqw/OMdGvkqPaGUj
xZkxy3092UjPAFe2sdgE9VPJAQ59fjJ9h+INxUbS2zUJjvTXl2QjUQcqkamN
ekE/+IrHNzixo0F433StxbFMY9ck2ImLuMQuGxm8+cteq2/CecjzJNuJGEky
HumBbOWUv+U6CdbHmO5CYwnX/DPXnI3sh5MPLiE42Mhur0UeO0o7D1yfOXDe
jbwqXITMO98JL+mdt3nfmoyfcr9HXsZ+TxL/tx3HlpzY2O9pJyPI691e65zp
8pF4TnP3qqc6r1gzxW2+rcyhMetabWvq+5XZz7gvSoZvEi6/ZCOVMT3xOrmI
jUw+ks7L9dyO4qHU77GtzreGa7Lr+fT5Ae2HPDbwg6lNg3XBfDnZjl271xxs
pLPRyf2M3SmarCEzrJdtvprM1vhc/rNYgjpH0c0L13zFvSNyypljlUV8W7oA
RtH+5NqwedHjvjsY5LwR75bOH7ph0sPALO3MChRT02UjOUfsnNepjsWoHIuJ
+6UHvsZ/EvNY5mU/XG17LcN3VZyLzjmJi9R5QSZ44xwLmfzkpPBhmzO5KpWb
XdlItTPN5ycb6TlkkS+17XPhJavdc04z73gQOcuZWQVecdnYyL3fl608fL9s
npjHf6wbz8D5pXX3lWlOP/kqelrlgBj56zBvRE4QOe6cNxVDJGZQWXM895Qj
izoR02Pzj2d0t4nttffwLG3mabO9aO5RXkT544JlOE2eSxypWDy5UnOOejfm
rOu8t9YDdXlXHksyEGBIcr5UbpnJTNnKNcM259LkatM8PPPxNF+Ognl7MSlw
7YgFRR3sWZb3xObEyMLstLwb6eQYd1jISet31pn8ROv0AJ0OnT2bzJQfV4vm
a8kWKBcy3W1iSOVMqqxA5VBrXaOfAwduudNnuzFnprnAYHBbGaKTcBKqHmup
zr56Xl5UyHMmTyVuPLnIrf9QNrwfGjrbsMX5vRNlcaJ+bvk+3rL5POTRtdnI
zagjvn43/JLKT8b/q1iGtbORqD+8/571w+Jxko1km5gGE4++Q3WiOXb7/biT
u+654JURJUOZLq3qZwFzbpmfvzM7M3Nl0xvKvnFa+ixxReC6Nmw+9+lfk+C0
Mc8NZgvzvmqnap+VxUuujY7YvVOvJ58jBYsaDFTxKwbb+AdZK7R/7Dvqku6+
TZ/71Hk+SM7fHVDiddPfJt4xHcN6DvXPTOX2WglwTMlwM5tcbT35J3n/5Crb
LkxgzWXd7uSYbrWYoXAktpzGF7ORNSdW89mZwT2N8alynPJm4Xm6DreN60EB
82h8nbMmytOuOdzyStIxBvakzUfWUvOv8Rp4GeVmbJ/P6gvSldl+n+2We1HF
tj/8lDvRzqyP/0DXqPK02/zQINhBXPPgep3tTRwbyg1jeMlG3rQ2SzbyOvvW
cJFuBPtV2dcuH6lzKY/zuPyfMzbv5TWihxj+MvAU2Af5WelHHcyUVa1Ch+rY
zgH5v8Vi0Bc5bNVFZarMOXc6jCxtMXn0Q07dhbRphawk+JANc5Vhfv9R85mP
kcftHLMczW02cnquVJcguFTzOnm7EWvLaxnlUue1lP6vspFi82q96BhVHrKy
yN1Mbfmf5Y68f0IOHDna4NHApz3+fd29m1p7MriQjWQfszWTD1hcpDzU5iW2
7R6bE1p8N91h4/SUWfbl1DJWwfE8acacp3DTwW+IPssYyanxlA/w/Qjrgg41
fmyH55r1ldz5/u9T91Gv23Wlrq3tuv9I+bn53ZNska8fKdcp3XrtetS6/VyX
T62e9uCIf98p5+LFpbKS6nerA1LXMnWthVzU1Y9drzcrG2ltsrDlHAfhId0k
2/TnNPpJ7BvXFk2c5aUzEM6x/bNhZJ3CqajcaDCAYqBw/MBG4vV0o/WMSXz8
ft3a29N/gfMe2TopnK9inPEz2F0UMd+P7H+GPjZPy1jP80aeXnP//rlV1hBs
WL+JPiN5LvjH181jCa8dMmaxnWCW6IrcKmzkjj1Pt97I9uXZHyhgI/tN37/a
HNfV5riAi0R+dC+4QPQlYCOfN8fd2EicN0eb5o4EG7lv7Wjc5iKdjawu+Pxe
NC3n/jTcn3pO9zXqei70nXVsUH3KHys2Etch/B+NrWTq45r5JK8b08eHMV1s
5MBzgeV85HNkqFacj1xzrqrvjGTPOMk9HN+TFWOhwFHdebNor0c/TH5qEi67
h0397cN9jLELrkDcn7D7lXk+635HXYOJonO+rlHld9ytWGeNdc+491HZSPOp
H+/E/Q9+1xnY93j6U1ab7Sf7p7YvNlJ8ZPVI1t/FSxona9dJ1Rmp+1LJRrZL
XUtFbyT6UrB45io85BiHdocC9x9Zt3GrqD9++I7eSLLGbUacruR1/16kdRrp
dI78C2fn6PZTRnrPjiXczZZRb+cYPaqP3zV9E9Y/HzXXoYe7Tb00/eDJziyd
ue38EFtf7evVdZxwn4prendbbKS+k7bZSPncN+J5frfeiO94vPezGWObGEmx
kbqHKRZSa8v09z305c1rcJ7jEcfi3puRsZG49lAb4fXIwNv5wM4jY4nhYUQb
8Hs0sV47+Mhx/J7rubN943vVPcxHIFf6aBi50g+PRy02UgyjvI3kE1ftGO5Z
e56aM5djNa+LIvf6qLCMh/ofMY/j2De8X/KMPc/j7keONT8/24nx1cgeQ1/w
ZimeTxel+Mh+eB/JVl7MRoKLrK/TfieT2YvnOA5M7eff4G15uWx/pyfSi3GR
l9zdSJci3G3fPFqjJ9I8kgvN3682f79GRyIYOMvMhhPxU3sUMwZ2Bkzklw+u
NK8lt0ee8Fq4DMFGIr8bnkpwkNUL+Z+ckcrU/rzZrpvNdu38OjfbvS02Elzk
orGRchXCEXmj2fYb2L/71yLv+Zt9va/KUnxe26HIfGRjEB/N2X4rx1pspJVH
5ByZmX1p9u2TT40/Axv55SNkZZN5RL0oYxzvSTekHJJXLI9cjrxkiZRt2858
xs/aNtQxfJbILMf2iMlT/YGBxLFUbjgYNBTtO15DVozMWvJ7S+FrERcBfwrz
QMFWrTT1yaxsK/vMLf9qjznmyjYXG/k16h2Z3WAHnI38HkwAvGhPktMKZ9mz
q+Fu+uHZXDj1MpeczBb4XDwvhkyMH/PHL7lLkj/Ljyi3Dt1o/56NjPr2dl6z
tZUTjfqu3KPmgjUfLA/pd/vLLUcny4LzXtfKnPdii5WzvGzLt14MFo51ccX4
Tnq1lo2NJEPJTO1v9j+ybGgUcJLI0v7+2WVylc+uxb6nR/CqewC5b981x1f5
6nJhyX2pOVI8Ghv0dN2YGLAFZJnlVM1MZs7z0ynJ+umnyxFM7UPVaTJ0YuHE
i2WG7mqLNwuv3PMVzzdf8L5nMXJPv9sn/0yGUTwaOQvkkZMzvexM5CUvl53L
YMZqZQXz3FC+qvK8+55TiixwuiPJOfOYfvd0Ltyf8DBZebkQ7GPNVZVnUv8v
Vqb+rcsxijfsMpD0Y2YGaDuT+SI2Uu0vvYvyYInLJAeXfAaZtKVgaGr+s3i3
ehy7vFB1snaZwspG1nZQ2UI5/TAfVLnN9DSRSZLfUoxC9Tlhn8gDLocHTlmq
YhXFsnS5FrnjxDN2HZjt3PClc6xR5SNZD8vhPar+vfSeJa+TdbvScrWRU1yN
rEoxksk+OE/0Uq9bsTxcZcgb53Gw5mykcn7TRwiuxs6R53PkuMFMvloOx+Kv
xr6Ngj8RcySmHNtQM0zJo6y2itpAdYzgveXdq/5PsIRyWYo5BwuE+RDlJquf
jYxqL+CEwA/COwgmC9yZuCxmUafzBduMfgx9CvovsSz0cfbCmYVtFUvB47sS
nkRyJGN3eSWL+M9OprYceuACySQpB3rNuYhB5LTZHL37a4z1fbNorCCKZece
uofSjhNz33H/zjiO12pjys0kI5UM8vJMmeL/LHwkeZwhmcjn9PaSFRU3p/1f
dt9pv8yXD4ONyizQgfOdznS8XXVWbsl4rF/fgG2dM5+nOEiMcfJq4hiivqoL
MvqpNysz5TKLL6NHkW1ffVt9vfo2HAu+NrNq2+y5+tLMQc5858r1VrauzZfX
zG31U8qKD//iS+aMq42eZyM/acqnZEdfM2OcHCWuM/xa42DFz8G++1yHMTcv
zqnLGv7ysu32/fllOhrFPeRxy30FKygfqli2zFIeRC6tmB1myC9Hpja3fc45
Zp7D8qr+UtjI7hqerjPwPBtJ5kzrJ1C+f9KP9VKt/ulVv3UsK/NJlnISXBk5
yjavg7kwrStQv/hLh+uMfv31eqvfq+1C6yKyLPqaGDKO5EcXjSGlQ7fdri5m
I6/5uaDtyj6YDF/f7hORjVz0fiTZSGRqw0nLzPT0RqJ96fpXa0dUKlMnl1KX
hxRDp3tdlY1se5TXwhvZHVPreMn+LLk+tX8UsZEcF5O5BM/b8jG/kucx+w6O
DWvef7TrW+Oviq4/8B41Czgzg3Uu6VwczzJbvB/XA+LLsmQWuhzPGiPMc2rn
2dickcoxBgOIddRi2qubsV1HybXmmCV2eBC8h/LoOY6s25qMykZaf/BKx3Vc
Xj8KPoisKtlIZjQnc6mMaHFWxosdDmfpHauFfYqud3SvFPWgbHLtL9cmgHfi
emXcK73zZsP7M54r9JUNYh5JjKuuOcWuab/AYFo9venH+KKx4+/ytTm/zPlt
ZSwzU7vfel3lIc/5IGMt8sB4rntH5B7hR+IaoGb8PVyz38kGMZ/sLnJZjuDO
7nl2MZ9T+0b/Ze/jDj3yi1P3RE4sC5v3mMk50ik5ivvYahfVISiOVOc373VP
bbttzYbzhLqGanmyO0yx/l7dmpq/MpbvcN23O++Z5730qbe/drn9ZjPaQ947
nwRXp/9DPXAeazP4Sd6vzxxXsabcfnkZM/8br8G+VG+klaPiRD3KeeuYx269
jnnm5FTogr39eiN4F+WCYi0+XAnySnLOU2405ZfqXnnPx2NmapONnNjnZf5P
Mi/ducnq19R5y+3cLKxfznHIsZOOsklwecqf4vzC0LnIYadk3Ykd2TtTxueG
Ox4ry5QsoDw+yvBWBmTk/gbzmuxzPOf8q22b53532Ui8V/Uc8j02/HwZx5ok
ssUbcS9ejHjy4ZvO5ohdXA+/iBiHPA9GzmXQBZI85GbxvmW+KeaXxexy/iGz
H9lWkx+4h/o/WXNP5KoVuIqQnbf/R2bYst+UhynZWTGBZEQ2nT8QSzW0vght
j2zFuvOvlRNw9uCdXDxbLaeR1bu7I3k81jps5HrpK8R7Dlv7XxmdVobi2VbM
w+Xc8narPpVBXM+BLkeM5/E68Dfc5mQe2n4j+kywf5WLEt9Ep9NWcA1knnaM
XRF/IxZDudkYi9DOlSWq86f6sfS/1R2o+oi5Ka8j5aKTgxw55zU5xxxUPuTR
qTvWyr5o3kxMqRg/eZcuYg5aWZMnzv2d3ggGS30JncLkYsnhJoue808b5/xO
XY6h64kUF6jXVz9dl438z4yk6mrDucAtOvXOtp2hQN1cZ1/e7Ku4/cpGag6Z
7NwNY07JHSafIY+klePM26Zn+JYz6nLdjILjqW5F8xGeZjvPDO3kO9lfiLsa
Fz5S/uCN4IWx/TGOHMvdtRGeK7QdzHMqa7Nygni9vLhsdxPnI6fmn6OHbmR8
CN2CG95Wk41JPtL3Tz6tM+WM17x6cYSZBU0GbzO8hdbvwZF2th1sZGYlZv2w
joZRR6qnPJ7ie/LcYS72hn1+5U1ZH+nhNNfx8fhcnya+i/x0ehwfnXGfzufJ
kkskn7IT8+saH2t+urjX9rlD7rjLI6rYcT9mGwLLRy5RWdTcZ2yHtoFsJD1b
51jIP6buA8TxmIYvLXO10yGJctHv8HEe/OszK/iZ/Jt44xuFO8T/YltvWrH/
bz4DLI/yqlv5vB/kfKPTiO2NudNyJKf3S86xcTC8XKPFtRCP7FzY8nN611nn
W8FGgnciM7VTfMp8D67/cL7o/bTFR6RHsO38zT59k/zne3ma+d7MyB4Fd4zv
EcaCnAwLa7kVjBqvL3i9RWcV16SIy1B9VOYnuB+bq58Y40RuZcszRsnjgVOi
V4u8wlNwqahDuIzhxDvtN9s/cP6SdSxeqesUzjI9V1gX2qdpjCkat3nOVedz
ju3VESkGWeeVmJmavd3N3s21Ks7cnKjNDMwRqUwk8aTJUeHaaOrc4TjWFXGt
1YZzv9fdv6zSjA/vNsoalgHzuc/Wg0EzH+Q7uagm4daC7wx8JJgxcDNgaNps
5Mj4J40Be6VdBftp+cSjPEZn4/i7rvvZd07YXxoPnsdO/XrXk5r+arZ3eWbF
XWtdB/6u80PtVQXnBPOpd1trY6o3vF6r6DXd12aWeHpp6/Ul1+CNO9d/vG5i
37UT12filcOda2wkOXKxkdaGgiO6YXUPjpA5yANnoMbkID07GkV51M+Q//5h
w5yL4H4enfSMS9wHW/ivqRU4cMk8jjw/u+/r7FbD5y428smf9Liyn0r3Jfv8
bXPN4u9it9C3GwvZtHe8P/4f74NsbzJ9I2uX+2dTz8/esiJuWvtjnFDzOjgm
LUfcHJiDpj/vNX37WrKRZ/3CRo7JUnpWN/k0smr74EiRNf7nRvj3umyk+lV9
N6rtUrnH4nP5vS7dfnjEfRn7bhXndPaVOX6Ih9Y6Ql3fb0a7UbvTtcPdozyX
Hp7QpwlGljm3zsGdMisYzNS9t8kz0Y83dBZsZI+PkQHwjlwkivGSJ/3wyj0+
yf4C/fXjpp9BXwGu7gHWzmL95NvM7KjfqVrfwUt+R9vhvBV8JNbicn3obqwN
t/s7R9uRGYT7RLau0O6Vrdh3R+TMV65WnkiUmp9deUllhT8+pbPxgfeb7M/r
d482G8k+eBIsaHyvwfX6W+Y4o8DNqDUAHPem/rl1rcDIivWxluM8iDGn/T1z
FJkbyufA+KtxGN/BrS7eKhN9YO2BvCyPO8418vFjd1jSGfzwsPmugXW6rzZn
d14jKya5brG57Bt37TsJWUl+FxEXWdlIO56lntJ5Kv58J747cizza2Nbc8bv
d5nlnd8z9b1I61C1np7b2F4fp0xz1D0yxO+/mdB7GsfE2chjnjc8H5rz8Hi1
ef+l5j3X/V6y7jeIjRy37mFlXkPnHtuh1oHoGOtxGIwkuUDxhivBOsr7Stfv
2M9t5mhXpyMKthd/w/ZzjJ/6GD8NprKbWW053sjEeUUukfnVaiNDqwdsD/yx
eh6PbT4ymUY6INdbXGSbjex7/Q68/8mf2V/1g7/E8/gd3trbyAdp2jPchZ/d
+7jNRd6ZNzYSj2Ai4Re08mjZvI43b182t+TXj+aNDwEL+Pk9/O+nzf992ryG
OdOf3WPuNDOn22ykODD8fOO3y/a+ZBFX7BHsowq2SVnb4CGNifT8beMq7y+a
G/ImthlOS7B/j1aCiUR+NsrN5n92m22/gcxw+BX35o2PRBFz2S6ZR/3N3kJk
VYNBhBtSHCO5zy4beWX29eNLlvX8zT7dfPTzfeKZxVeNEUOONT4Hmdz2/o/z
M5BXbszk3rwxOJY9DOeeMTkLxuRYRq9zOpXdJB9JRyfZy/nI/f4GnOKD5fCC
0hm5Sg+o86liI8XuoQ7oxbzmXsPlYMnE34D3+nrfs7KfIr98zZhIOjtXm/3u
uz9ymWykeSUXzDX5HVyYB83jU/JGyCQXgwi3Hjg1eRHB2sDHCT8pc9uvtI4N
XZuXIjdXjknxkHoOpeui/HrvsnNuF2dqi1PF/lZOEo/GSj6+RjdiqTc6Fdc6
+bo5P1y9kuQMl/0zr7njbtHdQIvO0s27k/RqeNG6z4UjzTLCr7rj8LKxkPJm
MVt0Lhi/dPstm+fKuEdzPIKHnI92h0cUcpGLzsymSw/7ZNnUlqPdNw8rnI06
h5RDrvlqsZFkI3qRfU1+Mbm4lg+yOOTSF5fcQNc1iLlsbDvb72LZ1tWoc3Id
9AdaGzPfK3K0m/p6cSmytMVFkqNZ8bxTMXJryQQhx/vZwNyZ4ETNpfm055np
S86/LETblgtUHjNwZjwu9XPO848o6E/knAXLShZxNf6vsoJdNlLevcrSVUZS
7UIcZ/VWXpTfKR6t5oPjOXJZ/eBoqjeteiLbHrV2Vvq/YyP1nhfxn9pHtiV5
MZejjsR+qk7FNGHfk32d9+dXo9/tMhn6uTI34lyUi9ptv12OMXiBms8arK/O
leqm7MfniL+pXGU7v1n7u5hz+B02kp7LzK8mi7fiHj2yNvgMudNyLp65rPQx
Kvv2WvC+ZDKcAXpNNhLneuaBDlreTcyXturSj6Hai9qBOARlP+p8yLa44PnR
5P/I11+z7cG8NNkyOSZ5/sONCV4M/4v/g6cEjhz4GcWT4b3S3URPDtgA1t+q
nevyW5H7XnHWKT1hyQYve1uqjMvEWAq8p/nRXvaSp3m97OzTtWAcjRETG/l6
EO619B6NwhtJ3+Q145fwSPbTvaAH83acqmeL/qqe8VniWqo7SnP98t4pt7Ry
dmRpen4swaBke2T77Nn5wXOpF0ykmBXWTd/dmz1vS57d/uKqj2eXwhGJfZJf
EI+tHOwXC7ZuoMtwq78S7y22qfZn3f/Rz8xsT55d7YmOS21vu9RM0DZb187f
rUUcvNhI8dvKN8Y5x7zwOc99v2p8JHyRYCP/+fJyK1v8+2e6DsJ13aKv46h8
ZBaen9XJx+NReVCyyqMW90BX21rrfJXbsbLkyZbrubXYN42L5Pzm7ZiimPf0
jfjVJR87+q2+t8tBdvnI5DzZn2LfsS4MDmtjI82tTuY514FwnyKTOnJd2ccZ
B/x8RMbMvbjiyZVFmcdu1c+JrJPMe14PHlljm5hw3T9JPyGztW2Mfj4XdZV8
96IzwEuFI12NNvyb+2Tjf14vRbtNH6/4P/LJYiPpn10Mjvzn1/TwkhNdD5ZN
jKTakx4rHyn2DtdmOu8rv6r7Xsq57nKv51yhZSwVG5nZKpPC/fajn6pspNyf
4iNt/ZNfj+S1Fa8fxUbKG8l+4mIesjLPdc1G9d6Jm+XYMQx2KNnR5BIrV/r/
c/ae7W0cWdfuXz3vRCswgEROBJOScxxblsQsUok5SLZnnvPPcHrttdfe1SA9
z3udD3WBBEGgUV1d1d11171UWOddd+yRqw9O28Zwz9RGTvW7cdVmh9W5ar9q
9z17/PndyLKRxUaWfXKZna3xRtsgVqj0zcqbXLKRdFiLU00eUr5asD/yeGJb
+V3Vlnrx3eSwFROpY5HcYSvGKo5p7cjx1hoMeZs5Zq6Ec9N8mpaXuG6cpLUb
4wiX7P6oOCfc08L7K7PeMoiV5+11ALbT6kd8f7CRdXekzikyc5n38dBW2RfQ
I/t/x0a2nX/sBv9h8ziYnxQTdNFyDyAL85JbtefFdYGfxDkRHjUfK+5U/jzu
s771f8YSnk2sLtEnytdZspGa15ErzngGc1vmHGBmiHO+rvRmlq9RvzqbE64i
lgM/sx/uB88nTkkZyWR7Sy4yc+fz3vnYc4/lt0zHpPySzOJe8fYgbpc5y/K0
yVOv+e3y++Q5l3Oop2U+uu6p92OeJDnBIV01l5nTLDaSa/A3Ir8cXiH8rmOd
2btr7vgcxNp1blPL+eAldyF26by5LL2Z9UxxHWv4ucwg12vuyiPXc3RepWOp
ZLCUcZj3kkvmRqwo75crb4v8SrrflD2b/jfxguOYm6Lfmf06/V5eH8HByW82
4Xf2NVDyfpU5qZn3Te6O7WEwVf45uaYyj55tD0X5t2IjUcSug321eaJaztpK
+EVm84/NAef31TmvKsYj+S2yKcPoj1B0/l+ykWp3nKvGvFx7um8Z2p2Yh9dc
KJ0l6ULDMa++UnnJLOvhdxAjiXmaXy2bvON1Kw5gWMwdTbz9Kj+ZXFa4uDzj
Ux5DlpzXjrq6GGebuBilp/UiWaLwo0UWWnKkcrGUXGQ93zEZSjmmlI2L14Gh
Sfahnr/JrNoVslXXq8HicT5cmV9sy1uXd3ON2qfZxuUaHUTOqdrorCNQXKUc
kdoutRHxkmJHkje7y8e06tnCnKvKXNqci5JDqXQkldmTs8zBrOORGXli2Fa9
T0x/oVicW2xkMMuZmV06KsuMdLGRZcZ2ztFtBOc4y++lA/B/ZyPpFpK/ZzxV
VjbHmFX/jptT5sJxG9IbuVJrm+yzy+2YRP8jPlJsJOcfN6d06eZ8/CznKn7Q
OMjC06XPF+OM4411XvhRLjXnuO6O5pHXdzLDmKNn+xwbF0GWYxw+5fysyTSz
6PrhZKRnbMUZl/FUOZT0B67dcoLd5iMnZHRi328W7a1w1TgbWWYQ4zNwXPG9
V5yp23DH5grndMNZNgrWyfqUmNdnW7dj/OOk2LZZPpX7oGSucV5TzvWK/y/Z
ZutjPq7VHImvf9sIlm/Wmafjp3TW1bixog3LW1qykbPZ1LMcueZ+xZHedjau
Rr80y5OJZRIHpJxkFXOK/Tamf6xgI1XKzxIbid/f/PuJFbCRZI8eVT9/buXw
92fV655Wzz0Jfy0K/u/oj6r8ezPYyHqdr4cXT8xpMOWFo8n8i59GzhyKhx0F
U4u+IdjIy/Xw5ZKNfOJZ8I99jF+LPoWcVz84MHk3Y82De6103JelxrsXDG14
Iz9yzLWcY3f7lRnVZOFXbUzL9Qg9P4cptsm5ZbwP/dHLfm1C/7P5XpFDe70S
Pi+xkfuXa+Z02sP5xRX/Zt47MFboA+CwvO5Un9WuPqPjPsoe2aJrOdnGtXEv
j4NRce6Q44jti/AiD51JW3H28DZPWbKR9XUD6ejUvda6r/P268rXYnvg7qQX
t2teb/n5jGP8ODAucs+5SPYjctiRwSBPQtZWHtL9j0+NBTZ2/YptcNe5UvBo
Bzee33mlXFfmvFr2a1XAkpCPXC84Hud2cA6B/9GYeLM6s119c1SyTfVi3CaL
rnMJ9UX185b6uUtypaq3ko3kfhwE324ObL/e13HD6+BkI9UGyPVOgo0sXZCl
d/ouLrJ+biHefi3uA4jxYob7Su384bbzdm2a532DGL+xVoWs09jHwEl6ZG80
BjyxR7GR4kh2PFPb+OLq/ZEh/aYaJ+BLfPfH+vRNNdaBmzEWEUwlHI7VZx39
ZzJ98z8TW5vAQm6a7Hf3Dschj0Nsp/kWP5JVJQc5Mc6QfbnnZn/qB2uJ6w4c
x/JSGqMZbCQzhZONXLOCdghOV3wk2Gn2EUP7/oe/d6v+vV3VS1U+olTXNTfM
6oZXE20ebKT938fVIi+ebOQbrOf4z2qwnHI7mh841hAN4/xbx7EyapT1XndG
0sOOR1yfip2XY1csJOsxf0cfyntA7v+/lIN6NdaVldd/cU8KTPalXHHg/rrG
2RnXiOsEnGudkV8ClwVOytg4/zvZSDBhjemLkwVjI7FvmM3smbvoA87cg3c2
cm511Zx84CKtnNXZyNIRWZbyWkvno2Q+y3VMfp8Ga0P9/g7u92k9sx1vV6NY
F2Bt8DoZ/DJDWzykcuZLNlIZ3GAj9ywnYeZehRfdF4hrrcvZawVegxwgC8D5
SHNHIgv9jGXrdOjezborEj+jXsGWvTipxoPTXqyR07pHXlcPom3ZGD/DRuJ4
e2FZ6R3bz+BZyRyP7BiTYxac7K8fmmTWrB4wBlRt67Sqc9xvAit/sVq7jmK/
uOn9D9cgyWuPe1a8nuOaXvydOR/Jj+Y6NuYlyPPItcp5vUU2kuw83cQ8n89j
IN28d13XhQ/fGV6NcVb/J+RVsV+wf9Ljif3RJ/932TLWcKs6h9m1e8npf9U1
gDyi5T0YsZE6RyYbOYps9W34ls+0/9lXg2dXnjczq5Ff3ajKonHKcLnue18G
VnG32rYdnFfhfOG8YWUb23nVsr+ngzdz5fEIVlj9nvLc0d7ILnYtC1seSbkn
URfgH8Enyj96m43s3GIjxUWqr8DPL0/aVWm6k7Jb4yD1XngeDOTLk2V33vaD
ncTPz7YeGBP56Pk/yTz+OmcZ2ihPXyxMHz9/aM+BmwPfBAYQHOXjF38PJu2L
HbCU9/09wEfes98f//qZFfkL8b/I1EZOLlk2sI+Zoy0uEr+Df9Tz4iL1e8kv
func49Pqb09ezZuTkK7CJeMin+2AfVw0/vFJ9dmPX1XfEezm7gMrT7fvV/93
z7aj7q0krwiuEHwhGTAye1/vM1eZvsx77n+cZSPB4sEV+Tcryi42h+TB/eq9
5o0pU84vv9eicVt1FnHeObMl91E16N4r+C4wF3he/Kmxm7vcHmwX6h/74/Ot
OfssZAiLh5QzEqwkXJJgJZE5DDZS+wP1gPd49up+sJpijsROkUVaNA8nmMjv
4Ao87IQrEo9gI7/ab7lHEnwks7e/Agd5VNXHm4Xqf8h+qo6Z2ztPxs/zolG+
3v+neUrBQZq/074z64s+z/vhlUTWO4o8kemTfBiMFx7B04AtK3lH/Yzvqzxt
fff0Wubf0D7oKBRb27C6VLYqXYVkD5TZjteKR8XzxtYcLjqnRX+UWIm73IFl
0fwq5q+V12yZz0f3IzNUGdvfv5H7cL7atoblutJ32Az+Kh2X8oY2woNpc8SH
Szwu9hc8W7sRzKTlg+81PbN6mW17f97ZUm2ns3hHDWcBWu5YJDtK3kIcYbIi
ypWX44+skbxVy8GXcN/NR70ZR3fYiG0X30b2b5F8n+WU33eOFKzNPeMjxd7A
wVmykcY4vVl2/rU7/fnd0HxReOQ8c8/mmTnX3LH6/aFgI+mxm/N8U/IEZHjm
nTdcuMP5WPfIitsFn4ufS2ZUTMAsb1jyj7N8Xtm2yQA0Iruz5B+VV2z5nf63
9K8+rLlPxfzdlSk761Kc3Sayp7nf5BgTFw7PrLWft033Oi4aCyuvI7kCZxvA
/3p2erhvPfuWLE7LODTyd0vGC8Ft9tO7dOMZy2a5qc2oU3kdtb1ycup7cx67
V+NUZ1lfvEfJ+t6qlzc6LjvuIuxEJjYfyaalf7PkMOQUW3L+012dH9oFj9MK
LyYzgEs2csm5lwU6qJR9eyJODnPRTfP4MV+1EawM2ZklK8Zwveexgj4PhU6o
koPr3GIjy7pMDnqpcPHpuybjZm313bxnvpKvAkeHAq6OXGRyKuV7yIEK/ofr
Qlvkj9CHvl+cKr9aLBivyUb+PXp2/OMa6/mHUbDwqF/510p3qtx59vfwgQ49
Y3Lo/Ia8X8lGyhEIDo780xK5gOOe80fK5x743HQ78rRtv5zOmVsQzkU43/Cc
+Ejmhpa5p1lX2AbN6WtdGfM3tX/K3PSO9+kcW356Jz42PYnBvb5v+5jC9QR0
tqV3s2QjwZb8fMuL/Hd3RM57HnojxrufzHcqfnvROaZlb498FKOEY2M273a2
6H9Ufqjem55hMe4N+iXR5m1/LdYYS3GWZSlZqbs+L5na2y5Ya/fmHE5u0NjI
at8q47hk/G08O3rg50MLPg4vu+e4nnVfllnXopyQah9y6YnT+eWDcuOXg7fO
sanM2u7Ye+ExHZLN4rstxHf739hIskP94MfKfkVMVfJdLS/8GW7n719XPx/B
eToyNgyMD9Y2oB2KXSbHmWwk+z+5Alt8/dHA3uNf7+Dgo3vwp2LMSKdo08Yn
ZkR34ry+ZCNxbGiMwf8wF5P+LI2/5boFnut5zrxxin5uYWsVeF45y0YaC2n9
NVlpOlmb1ja1xsHOF413Xyjy5xcLdnUh+/zjJWfOxIUNiqznfhzfaGvqJ+SX
xbkwro/QZ6CdkL3qx/qK0hNdrjNQRnP2V8nUl2yk3Gbot0s2suS5xUaSRxxO
lSU/e06VDtisy/qxvTzDOjZvHeflsVwe8+IY5RAVnyGmT89xbYOY4HoGObl2
rl0INvJd01/fNz8iuEi01x8PhyxHAzt//eX9irkkwUyJ7SudjXexmGIjmVed
bOSvJ3UXZpbMs1c2rc2Nn6zYuTSOxZ/ear1An32O9z10X2s/NP29W74GQGt3
xLq3g0dm22/b2hC1F/CGdB8OffxM9zKYAToRmU+G+SV685qeIcb5EHy+GHHd
jy3ZSBSeC7buKOKr0x2Zfs10fCcjrMxwrZXvz6xdYH8EL6Sxd8Y5tuxcRkwQ
ecfmrSLPHd3MLHQFLjsb2TSXZGZs9woOtGpHR2TDLcP5dDXy38HSKgNYfZsx
DVfy9IkL7LqbshtzTXiOnoOu84TpWtQ93dK3WrKTmmvVfKJ5xqvjSseS6pRZ
nCu2v8WnGefo98zrZRJ9A++ZTixLnJns6ZcEW2v3ZM+HBQvXiX2jffDcz5Fx
boO/i+dM5lUZ6f1kI881T9ibYb3KDEDMsawUzCczz5kZtGH3nHF/WflFZCM3
brGR9HWm8xTn++YVNafQcKqsc3nU6eziNurcXbnhZM/EH7GI8SW/Q0YWff4r
+47jqXyCmLcL7uZKOcwDX/9PFpJM09B5yHS+sYj94dr/Lc99T1emM5mXOV/A
dVTL9r3Jr464jeejmnOAnNqozkbeDGI+P/bRpfzxdLzLm0mWb9P4pq0LZDkh
0xZtLbPQMT8gxyfaF92f8Cis8n0uBz43O4x5X91P33ZfGb2ZYkNX/DtsRq4n
6zlzZLn/++Eypfu6N51lJ5DTRjZSWZdlbq3n2/k8nrhW46CdT57l3Dg3MYl5
DM4TdJ2Rdnb8SrzhOObwNR+Cx2QjR8ErmGvI90lue8lZjm1/gnNBUXazWF15
B8vMdXo2ko0gs7A2LZ2IrMvMvibDJJfRJDhftP3M0Bvb/mImq/bNRjBSqCfN
7Wk+CfwC5pus/V/W2aUys028eMlK0sW2WrCfI+esJtPdm4Lvc58xtguMELZR
x53N09+UPJW+70wm6ZV4mnouLTlDFs1RlfnUs+zjbZ4gM52NsXM2kjltcocU
2c7h60vWq5yTvIuNLBkHbdefzaEpE1P8pI652e9DjvGusurtoe++4a71nzw2
xN+Ljdy4m410NoLfUf1EfZ5NrKX6RvaTyZRae7exRVnPPk/8scx+rOet577m
8SdG6jYbqc++g428zPl5vAf9UOSMNO6g3WmMIFe9EuOS1g+IO5DjMP12yhZO
3myWjayV+Iz1mvPTmJJPa8HiiPtNHk7M4JrP96q9ejbtJd2P2qZ0hakt4Zhn
/jLfMxk2tVvxdqW3Vn5k1THzyguOxn1/YorMSftx1TyHB7+tF9yy2IKVGBPK
86t0iU7IKN1yQdZ9q2RDs4/PLOLknsuidQ3pwV0NZlx1Jq8WeddVZ/1KFkW8
jTxjpQezLPBPbtRcj6U3E8/Za+CH/O1ZVT6vfk42Urn1HEc2jb9kfa7NcOO5
n5KNXKtxWLvuFTMm0p2x6F/FeCi73ebTr7N9GRd5+aQqT62UbOSevcfY5uON
p3EHZT3btR8cmJ4TI5l578Ps169WYh2CxttkC1VyLQFZa/d2Xya7lt7eMstb
HBtzY3mN0gkXN/qV158m7nybhKfKHFqXa+TwwlG4al44esr6Ns8PLgBcJPjI
nZt28Fr8fqNpZNor17Rg7+TO3jbuk2stmFHdZ/3euP/yN1+bcfPnRez73awe
H8VBqh5n857pDu/5OejAvZtjOzfDuj74snU+autZbm77f+lm5Niv9SZ714+M
izz4+Kx6fGJsJPNMR3ZOi3M9sGjwAppH7GLoma6j2BdgefYvN61gn4AZAU/y
Ctdf1fU1GAe4P/eCi8TxIcbR2+F18sJibdVnpe92UrC58v5qvdOwtnYo2dRZ
9jvbf8lB4lFcffa/ycfqNbt27pYO6/J8QecCd3kk65nbE9aB+755bHBtRJ5b
TqLvsOfCW1z6S+Ug7Mexa4zhb6Pw61o7Mo/thpcn9gjW8ei3oTOCzF6lI3Ld
mEjmUK+ZL/FtNba+/WPNfIvgBQ/BU4HndmczCj7TPL6/j/147sZ1Eo45FbRX
OiAH3n/7cWVOyWF4J3WtwYzuvnnqd3x91v7vXft974YMDHie1zfM0yYDWfXh
N2UhFwnO881v+h4DspHgfj91qvbfLbjIrv994GzksPr/FecuJ8lqV59XspHK
Ji7ZSBWOSXJDDsJjnxxvP9a5yvmJ98Ba12Dof+s7353r01BP8kjiPlbJRspD
x5wTZU9zzM8c3+p14B2dtSMPSDYpcprPB4VDzj1y4Sscer5txxx0L44XzVu3
f92p6pn1R7dbl3zlWT98i2Cn4eN7dVK1YzjRz9PTrnU1PBdeifObdLnn9SHv
g4ziHorySnTvQ9cKWo9If/mKHX9Yc8G+t/qeF8Ni20Y1TyR+V0a7GMlwRuKa
B9d8xpzf5iJV1yi635HrqerXDftX/zsbyc+lv1cOX+wL48hwv+WsF21M9854
XTiItmV9nN3nTG812pmti73g/tZ6A3LUo8LHt2wFXBteS550lfnauM+E81o/
F1U+Du5joN88/P2JnevyfFFZ1hvmtI91vcZOrs6sxeHaSIxRGKvsevhywz2h
bAslG4lrB/GSYs3laNfarGxD4zhXjfNz3Os9Gbi3cGB1LyZS+wZOSbYHMIpd
ulXPl40/3AULbqUbxy/OWeWZz/PrYXHNlr59spFVu7qo6hPMKLJfwJ+ekdVU
GzBOGdwj3LzGPM5X/ztfvcd8tQ0Ny7lHASsZ5arBv13DbYnnlmucufK0xb1y
v645zyxeNH2WZCQ75pB8iZyKk24wm/h91uuo3+kk7WdG+GlykbGmAn5X+AWO
mRWu/8fP4C7BQsoViZ/xHH4Xx0sX5mD67OW8uRc3f743ffTLfeMhv9iCU7Bh
fOTGv+5NN34G30gmDtzf05d/nz5+8VfLfDbe8dX89MmLueAon70i7yjuEUye
uMGSjTQ34vbDzHp2X6TckGIh5YvE3+SWLMvn1fNwQqI8g2tytzH9fAcs5MPp
U2RWG4O3OP28+rxnOw+qcs/K02r7H7/6Z/V/nxn/WLKR4hPBFmIbw8/ofkBx
kagDeDLTGzmXbOR+spHMMv7b9Ms9lH+ad5KfQSbx861F40/vyhTHz8z9bQa3
CZ5Oeb14xBwiPZHkF8mq0UfIen+YbORByzw43+63rYCNxDagkJdMLpL55fP+
3g/cYblQ5zreJBsJZyTYyG8Pu9UjWMi2cZFiI78+aFelWWMjv9yvtuv1nPGR
eA/wTF/vzZn/jmwk/YfgDr55/Zn5/L4++Mw4xq92uU3G4e1zv5FpfGgsJPK1
P9/+ey1n+y5vJPnIhZoz8i42UuxZyUaKV+NrF4wj5L6tM4/MVG57vvTd+5iv
bRa5y5kdXeZK62dtp3jNZKkazlCQD0IeOfyR4Yl8x/qscxHOBRzSpwjnYTlP
TY5JXKR4gnToMW990ZgqMFx0Yi7b+2F+G6/BfjWm2vdtyT0ir5gup3w929fi
LQYU/wv+ddaPWLqQ8DPy07Hf4eAkKzrvdUduEoxyfsacs7fyQ96rFXm2UH/g
YOjzlLt1OXLEMR+IOWXMLf/wejD9/gAOnr45eH44kj+N7Or3nhMPNpLswpx7
v+aMmaztn6INzJZZjq7Mw9bv4esq8sfLrOqSv1S7muVYSzZylu0RD6CMd/GR
zDSuOx1L92P5ubOO0DJr2lybf8pGNoLZKduk8q7BsWhOmbwdOJNl52Va4fTi
vD45Qzqimu5Ic1bvfetPnY+lp1LfIZ2GOa85m5c9mzF+V/a5jvkfjOXsOFPS
C06HPIHmeDWXnryGnGJiWTOv1/mOwq8W+bZvxWNxPpBOSOfN3pPjkwctnFSe
pw0mEvdf8MhCb+NzZyPp3my5n7gVfrp0UYkTuu2NnOU+Swcf80g51yVeCP5H
cDzyRoqNJJ/WMv6KDFaz4LSSQSNv0Ta+TRw9Wd/kBcWnkAvoGwuF+XF6eFY9
W1ucCt2etUz5go3U/mXWeD8ytf9VZGr/7Jna5MPum/+R3jYyNsyZZQYwmAS1
a5uvPafz6sVFtY8uFoyZe342N92+WbasFfkjwfaJLRCvQeZ+zsZjsVHko9Kf
KE6FbtCec1087sQXq12qv+C+o6OSbO6y58T2naNSW/f8S2cL0Cbp2GWGO/hI
+JHBZ2l///QuXY7Gor9ZiHGiZBGDcy/GkZJnuuvvJUsLBtfa1Yc53xfJZpK3
f1D9/zwL2LIiA/munOPys+STw37Q3/B7yVOR0XQG831mKYMTJRv3wHK26T1+
YOPLD+G3VNa98svTU6QcXXk8Z/OIjWs67RZO15LrqvNjpQe3ZNnq/szCwVtz
pf53b6RYZh2P6A/LXPY6G3l3NrBc0mAjMYYb12hlSAfku76765xNCy6unr9u
xzXYyjdjY8vg5Pvl/TDr77jj40b2+T97Fjn6Pm5L3T2M47/k71FPZCta09IZ
qfEW7Q/MNI5ve3zP8wy0Px0L6Sgs2cjF4CPVf6MN//gumUgVsZE8BvN5Zmwv
kVH70C34x2484nxYfb8K+7zkJ9kP0rWr+wH43iUjWp7j6DynXF+gfj14xveZ
U657Y2WboMeyFwXbELnU8jM7Sydev3T0le0gXbP/nY3E78m5tqIP0P7RcVHm
vuM7lI7M21n38kEz9964Teun5csWGwmOfzD9Ge38zYqVX96tTp+/XzUmMssk
/M6ZZT2sOSvllZTfsp6p3bNc55KbDg/emTKxxVsOo/8Bm4xjCYwk7l3asW3c
W45LOeY0nTGUA7URhe1Rjl+5ilu1bG/jss4GUb/M3R4GE4H7dS/O62yk/JHk
neg1jLx1dxGiv2DdDNh/GLvYvoON7ERJD216T+mWZd+m+3ty3IVnz++pihEl
F+kF474XeFbkhRTzWBb9jR7wog6djeTryMfRTdn1/Tjg+c7bvp37MANnver/
RnYsYd+qPu28/Jjcs9yPyiczRhNrm30Oz7JvrZ7b7oxp+ffrFP9b90mmazLn
7/VaYyNxb67wGnJ/jcIjwPuoLMY4elHu0gv3CrCt0xMJJhLHCo6ZYCPP1opc
bW1j2+rP1t1f8ftaX/qBPC8ZvJ5va6/GHJZeRbs/alxkx7LIsF/lJjRO7WYU
bNuWZw2L+2QOs8+he3YRfZcrwSIkJzgszgXlYZWTtJN9lB/Xs6658p6u7v2X
vtNs951gWHN+l/eExZ6IP+TczSSOTc45ysnHwnvZk6myqC0D8GItfGhkCteN
3wVbSK+A6nZ0i9XN3F1xfSqcn8G8uTLf5exh1l8v5hU4l+p82ql8pSvkUS37
9xFzC73oGCpdn3rUa/jcOrfjahheppKFoy9uUmT6JtvFuaSNOhv5MbkT7sPy
e6WnFN8xvKcXZHOV6SZfJliGnEseO4vm7eqs9LZOnGvz/XSxFjwPt1num+E0
XZHKRF+N/8F3YR7gps9vcB4kMsCv+37cZT8i7oBZ6UOb98e8CopyzJX3bnMS
wQaRjd+56UffBD4Cx17JW5Vz78HEmAN1UBwrmQX56kLOU83FrLvvSxzgY+Ok
dOwq+xjzQZgLsvYOTuajslfH08iivE7OQjmcJcum+XZlW88WzSHJeUk2ci2O
P7FiynivsaDyNl2mwyXzv8m1itcmY/SoxhOU7Va+1ln3kvwjOgdRpjbzj8mh
id/J3PJkduTqxPfPOclJzRcy6xMpuQeNcWWmdpm5Xb6Xtv2/8RF/xkayT5QX
RX0C2wP68Vk2su6JEzcoHja5NHl1NTag3qwO0Gaue877FA6dGTYy8hdnWBNr
h5/6xj3IHbl1MZiWOYElG4n9pLw8+R+NHYD773dlAbsPF3Oz7vwrnYJiXzke
Dqq/TdwF6FziTbI0ymnO4zT9bXU/pr9uJhNdfWaZ2VrPixdDuWmMmrVLy3nf
JKfvGegHn9ZvZaaTpcRcL3jtJz5PP57WXXWjYPfKY5PHYrZH5dSGr9D7+9Ir
W7pfyQlnHqW9bzB+uaZFfUq6iWcdZvUcerY1eVzTD6l9Ux4bJSOptQjgEt/+
z9Ppm/88Cu5wlmNVBm66m5tFZuswM+oLL2/p6QUDSYfvSoz7yb3yO+2GT4/7
h0xRuiO1H8QuqU7ltDPXYo2NXA3uFYwC3Zfp9SQ7Sm4Z4x44Sfzd+ndnI/eM
jazGgcuqXNTZSKt3Y9dHdlzYfPzH0bR0SIp/pKN11efpB9PSH1ke/zU28upu
NpJjopyXch5xnY6+x6zfWOOH8mR1LAY3epPZ4vS1kY0UT8NM1jXLZD2sjjOy
UKvG3yELlt6grrnMyEVW5+TXy+FWJDeqsWslxraSwzXn26ehs1y9cLYxx9r5
PWcRt5V5G9xkyUVynUXputc1SzKidNHqXEGMn7y3KOZwP0/fGfsw7j9dr3Jb
5Ajz8dn6p5KNXPHzgJKL/Lx6fMaxxs4xxK7zuhgc1v6nnvNN/YILkivykRXx
kXiObGR1fXPcNcZiH9tw5X3O1ci/+5B8KTiy34bOlol7H8YxpAxVu064SCae
baSeP173Hd+Vl55McHmem/nz41jrI46yZCNZp/Vz7ZKL5Pj8Zxy4xu1y25KH
lStXTDj7Ka3Fyf/ReJDHDY/xvU8j7/9GU2W5hnvzk5h1jh1wJ4JdK9lIMX/K
FCYPBmcifaxgEMEcv/5ENlJst5hb/Az+R9m9rENfd+HXD2T8hp5BLechixyR
8kKC+3v9R/V5/66e+736HX7HPzrV7137ff8jGcaSiyTTiQK+c9NKspH0YL4G
538zMqfh4Sewkb3qGOgVXGQvsmiTj6xeb5nd48jufl1936M/JpZjrkztu9hI
OkpXww+pNWQ6X2UGc16PWr8HD/bvOcaReRYD2bS5HTzuOPdNN6evo4ysBV5P
aa0orvt5XrMS47vYSDkQkXlNHnDojjg+R0feOLgo/J1ORbJR6HPBRr48aUSe
trykyug2htKz20vOcBvXFzh/vkgOUucE6cSeRD5zuiFVuN6T9x85h6GsNbt2
9Otp3g9Y9bEpz++wH+xezEkvWMg/9UO6O0/+vLKAjdy+yGswMdvlfZLbuQP1
/mPnnA7ezNQeWV+qfHiyaaPgVkt3pHFq4F39Xg3X4fJ+qnykpZNU9wSVIaN7
nruXHGfxWeQeV4yXQ64x+DMxatinZPPIiO6hbaDg/+y+xJqzuVz/j+tBnjtt
FmtbeV9A+8X4SDCQn3zsc6ab61IeV8fcs+nR71/6WsFNy3qJ67Lrycw6jGFc
v9az18VrZr6Nzvfle7f7WR86Vl4e942NxH6RxxFsJL3VE2/D9Ba+OiNruP8R
XGSrquf2f2UjtUaZ93kHsT12bYa1kefV9cTZo+ozwUduGCO5ez7xdQkjepzl
yL5qVP/3sCoPqvd4WH3X+eo7LbJceql+3r1erNpgo9rGZfKRl2AoccySjwSz
uI17qyd9Y3N3qzqmF3RiGe/GiBqvKzayb1nYL5DzVBXLxT7NXGx6aNu32Eiu
YSFbbSzlaTe4yF3nlOlD7ZA7tZx3uinFRuI58vED+1mspLyVtk+Qqf1iYbr5
8/3p+k/37BE85JdbzaosGx+5+fOD6eYv9ECCuftiB1nZf5s+fvGX6efb/zBu
ENnMYilR8PuX2+Dslp2tW3DP44IzeveL7OcHBYO34CzlfORpl2xk6Y0UU2aZ
268eTB+9vG+Pn8MbuA9f5Lx5Ip9uPzD+7uvXcBpW77F735jIJ1v/mD6uylO4
B3ceuDdyocjQXvTCrGaxX2Djgon0QtZT/7Ng/jbwWF/v/8OYyK8P/mpFbOQX
u/9w1+G88ZDGRlZ1Ft7GXWaYf7HNv8HpyOeb1eOSFbyGTr42PZBgRLfmbFtQ
t+QF6e6Tg1L74Zv9lr8X3xNFbCQ9kuQjv95rOqvZiPpAPdAptuhM26JzZc7q
gaE7FAPZdh4SjGTXOEnwkmIjmWlebTPyyQ+qOjsEm9YIhs4yqg8eBkMGLvIr
q9N/VnX7mfF18DSCRQRPSNflknNdD+3vyNwWG/nNa7BtDy1D0vjK/Xt0eL5O
bk5FXKT4sFpu9sFc8GNgljRPy9fTB8r6WgreUYU50e07M9zFxWKf0du4ZPnW
9uisF314i86HLVnmNVhVZGD/+Ia8GJx2YjfowaJP6NtD8Ij0aX7z+r7/7o5M
Z2ltO83z2HZvTN8KciW/8faA18hrxMzrRlGSa8O2wxdJD1XrFhtZ5pmH8xIO
v7fpo5T3sSzYZmbSPwzGS3nTpQsJ7CL2OdrNd+bHeuiM5EJ4J9MpyTZGvya4
SPgiPzOWJDnJ+5GnrW3+Thnw+2Jb2/RDGhM5mH6717PHHw4HdPK86TuXRzby
28P75qiE+43lgRXjL9+o7S8Yc0tv4lJkbYoTxPM/u3Oq5MnEuBl3VbCGZSbx
LBup50vmVpwL6lPMoxiMMjM78wHJ4okjw9/IQN3+zLsYwfJv9W1t+Pe9zUZi
H5RsZFnEl7B+xD32nEHrOwvRde9nz/mInvMpbc8B7vrcdnuGiUqvaeliVL8o
tiE9Rbf9nWIfzUNZ8KwlG5n7qOV+KLGR9AIyM1leq8wtVx6tHIrYL3IqkWX1
bSmySK3Ogl0qcoNPGsE5Wr9i3Cg9gOQ30svILF/3lnnus/6XbELLXYpt5yK5
P+RCFktXK4VrVOznLB+J83qxkZizp1OwzKpfCEaIXFrbuVg5Cd219aFdY27U
/tF/0FfbmMpVS6676XXIPF70mZwfn5CL+jByZ5p7x2Zyz5WpjfokH+rv87Yb
nK45Tt/JQbbkPJLnYp889Bxpd2G+yzxr8kbu7bJrQWckLhaqAm/kP6fPz6pz
4xvkrCzbfqL7reHcQ7IbyKHGGGqcnzkrH3hmNZjuheDT2O59nvzEM4E9e1ms
j2UPW3uZcwci/TnkdJOLJI8jFmdg17LMium4p3Qp+CxsF1yIcESCH2W7XwgX
ZHD4Rf8y6+9Ljq9Z+x6zftuSpeX/NQqmTO495p6rX2c94fvOueORBRyqvJFl
nzHriFRu/OxzyU81/T0XamwkCo7FH98/8G15SNbtncbLVuTaMiN3GHmOJe/E
fdCvlfBDOr/Del643Q7cZ6Z6zPqezRhuJttlnLfnw4a/bLFWp8x+XnL+ddE5
w0446LDd6W1t35kLrGxn8pIdrgs5Gtq4bWsaDnkexPGCdYT6KttKrA14z3MK
jPXGmb1HHzAxf2zmG3eKNuWs/VtlPct32a3lRJsTuXA9q19SH13mu4tTt3OK
92IjH7g/dT78pfQctgrPoVjnZCPZduaC+RVbRS9wI449e19nfvF+5A3oXFSe
bpnVLjZSv3Mc6Ne4XNYDWVIxMsbOvlu+VRfh35zxC4tTy32V6yRUZl2IylPW
+QHbSXFe8bbufc5cdeYki/lG4X6pj1OzmdolG1kez6UDL4+x/C7/coc13Nas
hxwj5WIt1xLgOBEbyTURGnvpSH3+fm3664f1KC+Oq0crqzaOqe3XWel6/elv
Yif1PHm+QeFKS4ZKbAzHR/HH2P9j45Jx7ozPx9wZc5Bbfq+IbkSxycbqnZH1
o/9wuWivXk6X4zjhveVkLOWzlKcRxzi323N5zPvXtffFHFAWsoTyj8Uai2DI
h75+ZUzu08bhkltsBWNW7nN5vNDuo85Oep7hvBLzieQ2xuYIS+6s49nfywUT
2SjKUs3vXa5jEfNZvqasR/YL5J+x/agT+8zTPH5+rfad2C2ykeMYV5Q7KjaS
7aAXnNFLrd84z/lJMn/Lxv/pd1uvY47FZCFns7Y5NzYMriuz1Vmf9AeMnMnt
e6b6OHyR6o9eGjs3y0ZOvK9KNvLXgo18cbLmZWIOL7GRrK+232PW90sW9Wfz
nC6FN1O8a+RanRdsJBgU8z8s+/5ZTF73susMmuZa0zOG78hrh0k4FDMTtmT+
PO/4vO/HRpn73qv5wstxnrxrnY/JXO46FykPOK8feRzJncN91bVtJ5fFOUT6
XUdT5b9qfoTfYez7YyX4T3gYwQSoPbIwlwmP5X6K734xLOany1zJfszXyzGg
azDrKzzHVX2U/Z/mon3+VDwajln2LyvhsBT3uH3xyIockeRt122bs2zY9qNw
rnq9xh6WjkBsr/gnsiirwSHSz7dmcxHkhtaCEVEh85R+smAjLzMvXPMmnHMf
mGOOddCfysEmRlC+Bs3hKw/b5kAuNsh6nomPTHcGc93K/DRmkYMJ45wW5k/W
p/JG0ttD9incOVe9YJLR7tBfZn3xPFe5XVn/PN7Z7uRS4TEALpIsaNvHgyYZ
iHBADWKfcE6enCKeU79PfovZlHJiaj8pHywZqc1gIMFXqb0gYywyVMFcwRnk
zh1jCj4NfU62zPsUf+AeL3Oyeqa8+zHKuSDNDZX5jZyPup3vyONodMsPyfdJ
1wsfxYA9ImcEBuzTM+M/xSGWc6DiJOXOnM3TLucRwXRYXVXvzb+tTLevSs5g
VHOaJdOWbjZ9Xsl2iSsW43CXG+rPyv8fNpJ9eXp+xEaSAyb/af2cs7xi7fj/
4hPkL8vvrKxGHffqa0sXJ12hQ2N61JbkXzXm8NM4MqM1/pY8rHm98Jrf6JY1
h+6luwavJl4Pue3kTb39RR6oM9a/JQ8lzlj+UnEdcmfJ60Y/2sCe5/d6VPDT
dDdGX+GMFttBmVk9LBxj5XGT7K8y77lv0v2o/s2+581j59YeB1NHbp8cEthA
MbV0Sz72Nux8G9hhZH/f9KbK7tA8tngZ1vea9ec8hsUSZ7/4Z2xkmZMtbnqr
YCORsy0WsfTVla+3uf2bOn9ZssvypConVj5e8q2cE2ce9RPrA9A28L1VsP+M
jfzPU8urLn2M2m93Z1Mrq7Vr7sjSG1mykSr6m9jIzPB2f+OVxuxH7jF66r7h
JzG3P8uT1hl5bW+ykdqHdY4ouUjyyuzv4ZneR+b372Qd6VKeGK+Jv29fVOUc
48Szgo3cmEYe93W/dm5SevCUJ3z077XIFBY3WTJn9FUWHH1x7GUZBdvHelA/
vhbncXKZcjxh2yjZ+rKtJdc2jvIabq8b5maTCwGLsOquQvqMxD7tYx8Yr9Ex
bxncTdtXy1VdLE1fXS359Ubbx04d1zn+sW2Ij1xhnwRu6vdBFHBbaG+2tsuu
YZp+DaM2SC7KxuSbfuRDi4cs1y+oHvW9c83LIPpv1EueN/g4fZN9F/dd1/fz
IM5P8vj2dQqxbkDj9katD0K7srU6F9xn2Aaul1u0utsFl1WNAXLFJRu55r7I
6lg5Jyd5WB3L8PXJvYbXk43E9uT5k86xMH6wbgccf+y7jHksXpOdwfkj+jiu
L3NHYqwPGRX993Cmfldmjv8VX0dSnMt72y+PlXSPp1uVjnJxNPUcbRWdU9x1
vhCe3BtxwPKej6dlPnv+PnF+Wvxj/XjLvnri4/CYLndnI+kh7Hldill3b6Vl
KHfSr3U5DB6ldOeBvzEmEPVsWakd5mnj8+I6IrlUjlPKLi/7naxf+laHltOO
44l59/DQ942DPPi9+t38kJ3p4X+6VamOwT/a1e/t6u/t6veOMZJgI5WnDVax
7o0EG/l4+hZ99jXZajoxyUa+Nu565Axk3xnIvhUwk7NsZOmQNE4SfRNy7Quu
V+flVj7m+Uy20+R2k+HitShzM9p2HwHHBHhLrBfBz+hr0L/8GRu5fd3yzPKe
j4npywdvhfs4YsPS1z+Kvmjb9vvI+tYd+BvBFJ6SgwSHBbfjHtz94N6wztIc
eiPnIsfGRokL2z5vuROu675I5t6CHSNHNyDPdVUwfVZwf2kl1iXpvKlkIf9s
PRKfG/maSzKIvBc88HNy5i/b9aS7BpXhJre33bM66UV/dRcbKV9kyUbqNfYc
[truncated: 11,576,800 more chars]
