# Supplementary material for: Spiral phyllotaxis predicts left-right asymmetric growth and style deflection in mirror-image flowers of Cyanella alba
Source: Nat Commun. 2025 Apr 18;16:3695. doi: 10.1038/s41467-025-58803-5 (PMC12008388; doi:10.1038/s41467-025-58803-5)
Supplement: Supplementary file 10 — Source Data File [file 41467_2025_58803_MOESM10_ESM.xlsx]

## Sheet: Figure 1B
Proportion of R flowers in 2022	Proportion of R flowers in 2023	Number of plants
0	0	22
0.111111	0	1
0.166667	0	1
0.2	0	2
0.222222	0	1
0.25	0	1
0.333333	0	3
0.666667	0	2
0.75	0	2
0.833333	0	1
1	0	15
0.125	0.125	1
0.8	0.166667	1
0.333333	0.2	1
0.6	0.2	1
0.0833333	0.222222	1
0.666667	0.25	1
0.8	0.25	1
0.923077	0.25	1
0.2	0.333333	1
0.714286	0.333333	1
0.8	0.333333	1
0.9	0.333333	1
0.555556	0.375	1
0	0.4	1
1	0.4	1
0	0.5	1
0.333333	0.5	1
0.375	0.5	1
0.714286	0.5	1
1	0.5	1
0	0.666667	1
0.333333	0.666667	1
1	0.666667	1
0	0.75	3
0.8	0.75	1
1	0.75	1
0.75	0.8	1
0.7	0.833333	1
0.75	0.833333	1
0.875	0.833333	1
0	1	16
0.2	1	1
0.25	1	1
0.333333	1	2
0.5	1	6
0.666667	1	1
0.75	1	2
0.8	1	3
0.833333	1	1
0.857143	1	1
0.888889	1	1
1	1	17

## Sheet: Figure 2A
Phyllotaxis (0 - CW, 1 - unclear, 2 - CCW)	Flower orientation (0 - left, 1 - mixed, 2 - right)	Number of plants
0	0	51
0	1	7
0	2	2
1	0	4
1	1	0
1	2	1
2	0	3
2	1	12
2	2	50

## Sheet: Figure 2B
position	consistent_Aligned	inconsistent_Aligned	count_Aligned	Fraction deviations
1	45	7	52	0.134615
2	64	3	67	0.0447761
3	57	4	61	0.0655738
4	34	2	36	0.0555556
5	18	3	21	0.142857
6	14	4	18	0.222222
7	6	5	11	0.454545
8	1	1	2	0.5

## Sheet: Figure 3G
Ovary ID	OW (carpel 1)	IW (carpel 1)	IW (carpels 2,3)	OW (carpels 2,3)
L1	2.7	1.7	1	0.8
L2	2.1	0.9	0.2	0.1
R1	1.3	0.8	0.3	0.1
R2	2.1	1	0.4	0.5
R3	1.3	0.7	0.2	0.1
R4	0.7	0.4	0.1	0.1

## Sheet: Figure 3H
Ovary ID	OW (v)	OW (h)	IW	SB
L1	7.32781	9.78455	1.32301	16.1759
L2	9.45937	1.05981	9.78947	16.8674
R1	9.33008	2.07484	1.04241	15.6438
R2	3.2699	8.88243	8.49707	18.76
R3	9.7621	9.83936	10	19.9267
R4	8.20791	3.26886	1.89979	16.7082

## Sheet: Figure 4B
Bud/flower	Vein 1 length (µm)	Vein 2 length (µm)	Vein 3 length (µm)
Open flowers
OL1	3759.07	3501.53	3603.21
OL2	3690.38	3091.19	3149.55
OL3	2878.91	2505.37	2555.54
OL4	2565.39	2236.9	2406.58
OR1	3912.48	3661.52	3547.13
OR2	3081.66	2619.76	2714.97
OR3	4483.35	4263.07	4124.01
OR4	3003.47	2814.05	2967.74
OR1	5474.34	5370.99	5376.97
OR2	4257.67	3924.09	3809.98
OR3	5232.7	4895.8	4861.99
OL1	4612.32	4127.45	3928.78
OL1	6663.94	6227.7	6434.55
OL2	4866.01	4391.48	4576.94
OR2	6354.91	5450.97	5670.44
OR3	5200.55	4597.12	4629.19
OR4	5829.61	5152.34	5120.75
OR5	3769.19	3101.34	3653.87
OR6	4791.16	4202.75	4268.24
Mid buds
ML1	2812.58	2312.45	2512.89
ML2	2437.21	2064.4	2000.3
ML3	2865.74	2640.17	2681.08
MR1	2960.61	2531.09	2643.87
MR2	2869.26	2735.95	2796.69
MR3	2748.66	2338.88	2503
MR4	2511.44	2193.25	2285.16
MR1	4482.48	4101.21	4027.12
ML1	4723.09	4610.42	4381.75
MR1	3251.8	3059.9	3203.23
MR2	4627.78	3817.03	3997.96
Early buds
EL1	2993.08	2944.63	2933.61
EL2	2158.88	2129.32	2105.49
EL3	1929.24	1749.32	1987.66
ER1	2057.79	2080.94	2083.61
ER2	2078.74	2048.96	2154.3
ER3	2190.81	2119.55	2138.56
ER4	2082.26	2075.37	2167.24
EL1	3927.28	3700.96	3670.13
EL1	1935.18	2129.93	1784.17
ER1	3473.63	3479.05	3418.05
ER2	3778.1	3563	3449.58
Very early buds
VE1	3222.33	3192.19	3257.45
VE2	1930.1	1933.31	1575.72
VE3	2568.77	2634.03	2333.28
VE4	1665.43	1698.07	1675.42
VE5	1420.31	1449.56	1410.6
VE6	2168.04	2017.98	2111.83

## Sheet: Figure 4D
	Carpel lengths in µm
Bud/flower	C1	C2	C3
O2	1772.29	1768.05	1658.16
O3	1481.37	1385.13	1409.67
O4	1509.86	1590.25	1383.99

## Sheet: Figure 4F
	Cell lengths in μm
Flower number	C1	C2
Left 1	18.9953	16.7641
Left 2	17.3383	13.9053
Left 3	20.9802	18.3371
Left 4	17.4075	15.2277
Left 5	18.7972	13.5124
Right 1	16.4913	13.2423
Right 2	18.5828	16.4715
Right 3	26.4357	22.9992
Right 4	23.7007	17.6287
Right 5	21.4421	15.6787
		3.43202e-05

## Sheet: Figure 4G
	Cell lengths in μm
Flower number	C1	C2
Left 1	27.2071	20.4737
Left 2	26.5529	17.1862
Left 3	30.9783	18.073
Left 4	28.4975	17.5249
Left 5	23.0374	14.4837
Right 1	23.9801	13.0683
Right 2	36.6813	12.1626
Right 3	33.0542	14.0233
Right 4	23.2304	15.609
Right 5	27.1569	19.8064
		0.00011103

## Sheet: Figure 4H
	Cell lengths in µm
Flower number	C1	C2	C3
Left 2	37.9318	31.2953	27.5517
Left 4	34.291	26.1146	23.1655
Left 5	30.664	20.3687	20.6032
Left 6	24.875	19.0701	19.0479
Right 1	29.7612	15.8935	20.946
Right 2	37.6128	26.0361	30.581
Right 3	40.6154	30.6063	23.6298
Right 4	34.1453	33.0202	22.4721
		0.000517144	5.9245e-05

[truncated: 12 more sheets: Figure 4I, Figure 5A, Figure 5B, Figure 5E, Figure S1A, Figure S1B, Figure S2G, Figure S2H, Figure S2I, Figure S2J, Figure S9, Figure S10]
